# Supplementary material for: A resource of large-scale molecular markers for monitoring Agropyron cristatum chromatin introgression in wheat background based on transcriptome sequences
Source: Sci Rep. 2017 Sep 20;7:11942. doi: 10.1038/s41598-017-12219-4 (PMC5607264; doi:10.1038/s41598-017-12219-4)
Supplement: Supplementary file 2 — Supplementary Table 1 [file 41598_2017_12219_MOESM2_ESM.xls]

## Sheet: Sheet1
Supplementary Table 1 The lists of all primers in this study.
Unigene ID	Forward primer name	Forward primer sequence	Reverse primer name	Reverse primer sequence	Tm(°C)
Unigene14_All	AgC14F	TCAGCCATGCAGCAACAAG	AgC14R	ATTGGTCGCCGCTTCAGTC	59
Unigene18_All	AgC18F	GAAGGGTAACGGACCAGTGA	AgC18R	TGGAGCAGGAACTCTCGTCT	59
Unigene35_All	AgC35F	TTCTCTCCAGGAATCCAATGA	AgC35R	CCTTGCAGCTCTTTTTCCAG	59
Unigene50_All	AgC50F	GATGTGCACCTTTGCGGTAT	AgC50R	GTGCTTGAAATTGGATGCTTG	59
Unigene56_All	AgC56F	AGGACGATTTGGCTTTGCTT	AgC56R	TTCTGGGTGGGGCCATTT	59
Unigene60_All	AgC60F	TGCCATGATATGGATCGAAG	AgC60R	TCAACTGAATCGCAGTTTGG	59
Unigene65_All	AgC65F	TCGTGTTCTTGTCGGTCATC	AgC65R	GTTGATGTGCTACGGCTTCA	59
Unigene79_All	AgC79F	CTGGAAAGCTCGAAAGGTTG	AgC79R	TCCTGAAGGGGAGAACTTGA	59
Unigene85_All	AgC85F	CAAGGCACTTACAAGCGTGA	AgC85R	GAAGCAGGGGATGCTAAACA	59
Unigene91_All	AgC91F	ACGCAGCTCGTGTTAGGAAT	AgC91R	CCCCGTCTAATGACCTTCAA	59
Unigene97_All	AgC97F	TGAGCCTGGGCAGATATGTA	AgC97R	ATGCACGCACAGCAAGTATC	59
Unigene99_All	AgC99F	CCTGAAAATACCCGTTTCAAAAT	AgC99R	AGACATGGAGGAACTTAGCCG	59
Unigene101_All	AgC101F	GTCGCAGCAGCTATGAAAAA	AgC101R	TTTAATGCACGGCTTGATGT	59
Unigene120_All	AgC120F	CCTCGATCGACCGTCGTTAT	AgC120R	GTGAGAGAGAGACGCGTAGAACTA	59
Unigene124_All	AgC124F	CACATCTTACGCCACTGGAA	AgC124R	AGGAGCAGCGGCATAAGTAA	59
Unigene132_All	AgC132F	CGGCATTATCTAGGGCATTTG	AgC132R	CAATATCAGATGCCTCGGGA	59
Unigene134_All	AgC134F	ACCTACTGCCCCTTCCAACT	AgC134R	GGCATCATCGTCGGTAAAGT	59
Unigene139_All	AgC139F	CATTAGGCATGGACCTGTCA	AgC139R	CACCCCAGAAATCAATGGTC	59
Unigene140_All	AgC140F	CAGCTACCAGGAAGTTTGCAG	AgC140R	GCGATGGATCCAGTTGCTAT	59
Unigene147_All	AgC147F	GAACAAGATCCTCAAGGTCATCC	AgC147R	CAGCTATTTGTCCTCCGCAT	59
Unigene155_All	AgC155F	GAGTGAAAGCAAATCTCACATAAGC	AgC155R	CATTTAAACCGGGTCTCTATTCC	59
Unigene158_All	AgC158F	CCAGCAGATAGCACACATGG	AgC158R	CCTCGGTGTTTCAGTTGCTT	59
Unigene159_All	AgC159F	CATGGCTTATACTCCTGTCCAA	AgC159R	TCACAAGCTGCAGAAGAGGA	59
Unigene166_All	AgC166F	TGGAGCAAGCTGAATGTGTC	AgC166R	ACCCACATTTGCAAGGCTAA	59
Unigene167_All	AgC167F	GTGGCAACAGACTGAACAGTATAGT	AgC167R	TGTGTGATGACTGATGACCTGC	59
Unigene170_All	AgC170F	ATAGGTCTCTGCATTGTGTAGGAA	AgC170R	GGGAATTTTCGGACAGAGTTC	59
Unigene171_All	AgC171F	TGGTTCCGGTGTGTGTGACTA	AgC171R	AACCCAAAAACAAGAACACACG	59
Unigene173_All	AgC173F	TCACTTGTGGAAGAGTTCAAACG	AgC173R	CCTCTTTCGCCAAATCCTG	59
Unigene176_All	AgC176F	CTGATCATATGAATGCATAGCAGTG	AgC176R	TTGCAATCGAAAGGGTTGG	59
Unigene178_All	AgC178F	AGGTTGTTCGACACTTCACGAT	AgC178R	GGAATCTCCAACATTTGGGAA	59
Unigene182_All	AgC182F	GAAGTGTGGCATGTCAATCG	AgC182R	CCACTTTTCTCGCCTTTCTG	59
Unigene183_All	AgC183F	AGCTCATCTCACGGGTGACT	AgC183R	TACTGGGGATATCGCAAAGG	59
Unigene190_All	AgC190F	TCCCTTCTGGAAGGTGCTTA	AgC190R	TGCGATGCACAAGCTTCTTA	59
Unigene193_All	AgC193F	AACTGCGCGAGGTTATTACG	AgC193R	GGCTACTGAGGTCGTCATGC	59
Unigene197_All	AgC197F	ATCCATCGCTTACCTCACGA	AgC197R	TGGAGAGATCTTTGTCCAAACC	59
Unigene199_All	AgC199F	TGAGCTGAACTTGAAGAGTGTGAG	AgC199R	AACGGGAAAGGACCACGATA	59
Unigene202_All	AgC202F	TGTACCGTGTCAACCCAAGA	AgC202R	ATGGACCCGTTGGTTGATTA	59
Unigene205_All	AgC205F	CGGTGGTCTCATACAATCAGTG	AgC205R	TGCTCAAAGCTCCATCCTTT	59
Unigene212_All	AgC212F	AGCCTCAGCATGGAACTCAG	AgC212R	TTCGTAGACTCTCCCTTCTGTG	59
Unigene217_All	AgC217F	GTAAAGCCAGGGGAAGCTCT	AgC217R	AAAACCACAAAAGTGCAAACG	59
Unigene218_All	AgC218F	CAGAAAGCTTCGACTGGTTG	AgC218R	CACAATCCTTTTTCCCCAAA	59
Unigene224_All	AgC224F	TTCTTCTCCTGGGCAACAAG	AgC224R	TGCTCGAAGAACTCTCTCTGG	59
Unigene225_All	AgC225F	AATGATGCCAACATGAGGTTC	AgC225R	GTGCGCTGGAGTTTTTCAAG	59
Unigene226_All	AgC226F	AAGGGCAGTGACCCATACAG	AgC226R	TGCAATTGCTTTTTGTGCTC	59
Unigene231_All	AgC231F	CTCACAAATTGCACAGGAATAAAG	AgC231R	TTCGTGGTGGCCAGTGATT	59
Unigene234_All	AgC234F	GGCCACTTTGGATTTGACTC	AgC234R	ATGATTACTGGGGTCGTCGT	59
Unigene237_All	AgC237F	CGGTCTGGCATCCTGGTCA	AgC237R	GAGCTTAGTAGCTTAGGTTGGGTG	59
Unigene238_All	AgC238F	GTCCAGGCACTCCGTGAC	AgC238R	CTCTGGCCTACACCTTTCCA	59
Unigene245_All	AgC245F	CCTAGATTCCGAAGCAGCAC	AgC245R	GAAGCTGCCATAGCTTGAGG	59
Unigene247_All	AgC247F	ATACTCCGGAGCCATGTAGC	AgC247R	CAGGATCGTCCACAGAGACC	59
Unigene248_All	AgC248F	GTACTCGGGAGCCATGTAGC	AgC248R	CAGGATCGTCCACAGAGACC	59
Unigene251_All	AgC251F	TTTTGATAAAAATGGCGGTGT	AgC251R	AGTACCGAGCGAGACCAGAA	59
Unigene260_All	AgC260F	CCTCCTTCTCGTTTGTTCTCTG	AgC260R	CATGTCGTCAAGGTCTCTCG	59
Unigene268_All	AgC268F	ATGCATTGGCAGCAGTACC	AgC268R	CGCAACAATTGTGTTGTCAAG	59
Unigene288_All	AgC288F	GGTCCTGAAACGTCTTGGTG	AgC288R	GCAGTGTTCGATCACCTTCA	59
Unigene290_All	AgC290F	GCTCCTGGTGAGTTTGCTTC	AgC290R	AAAGCTTCTGCAAGGATGGA	59
Unigene297_All	AgC297F	TGGGGACATCCACTATGTGA	AgC297R	TGTGGCAAAGTTCGATTACG	59
Unigene303_All	AgC303F	GTTCTGTCAAGGTCGTAGTGTTGT	AgC303R	CTGAGAACAGGATGGCAAGC	59
Unigene309_All	AgC309F	CATCAAGCGAAGATGACGGT	AgC309R	AGGACGGAGGCAGCAGTTAT	59
Unigene316_All	AgC316F	GACACCCTGAAAGAGCCTCA	AgC316R	CTTTGGAATCATCGGGACTG	59
Unigene326_All	AgC326F	TGAGGGCAAATAAGCATGAA	AgC326R	AGCTCAAAAATGTGGGAGGA	59
Unigene328_All	AgC328F	CAATCCTTTAACTATGCCAATCATC	AgC328R	GCCTACCAGCAAGTAAACATATACC	59
Unigene333_All	AgC333F	TGAGACTGGTCTGGTCTCTTCA	AgC333R	GCTTGCTCCTCGACGATATG	59
Unigene333_All	AgC333-1F	GAACTTGCTGCCCAGATAGC	AgC333-1R	ACCACCAGGTTGCTGTCTTC	59
Unigene335_All	AgC335F	CGTAGCATCGCAAATACGTC	AgC335R	CCATCGTGTTGGTCACTGTC	59
Unigene343_All	AgC343F	GAAGGAACTTGCGAGTAGTGC	AgC343R	CCAACAATCATCAGCCAGAA	59
Unigene345_All	AgC345F	ATGAAGAGTCCCCGCCTTAT	AgC345R	CAGTGGCCTCCTCTCATCTC	59
Unigene349_All	AgC349F	TGATTTGACAGATGAAACTCTCAGC	AgC349R	CTTGAGAGTTCCAGTGAAATTCCT	59
Unigene352_All	AgC352F	CAGGCAAGGAACAGCTTTGA	AgC352R	GAAATGCAGCCTGATCCAGAG	59
Unigene353_All	AgC353F	AGAGGCCGTCGTCTCCCA	AgC353R	TGCAACAACACGCAGCAGC	59
Unigene364_All	AgC364F	GCTGTTGTGGTACACTGGTCA	AgC364R	ACATTTCTGAACCGGCCTTT	59
Unigene368_All	AgC368F	TTTGTAGGAGTAATTGTTGTCAAGC	AgC368R	TGCCAATCCCTGTAAGATGC	59
Unigene371_All	AgC371F	AGAGCAGCTGGTTGATCTCC	AgC371R	GCGACCACAGCAAAAGAAAT	59
Unigene372_All	AgC372F	TCGTGCCAAAGAAGAGAAGC	AgC372R	CCGTTAGCATGATGATGATTG	59
Unigene376_All	AgC376F	ATTACGGGCAGTTCTGTTGG	AgC376R	GAGCGTTTCGATCATGTGAG	59
Unigene380_All	AgC380F	TTTCCGCATACAGTGTTCGT	AgC380R	GACAACCCGAACCTGAAGAA	59
Unigene381_All	AgC381F	ATCCAGCCATGTTTCAGAGG	AgC381R	CATGCTTCATGGCAAGCTAA	59
Unigene382_All	AgC382F	GGCACCTTGACGGACTTCTC	AgC382R	CCATGTGCAGGATCTCCGAC	59
Unigene389_All	AgC389F	GGCATGAAAACGTTTTGTTCTG	AgC389R	GCACTCCTAAAACACTCTTGGTTAT	59
Unigene412_All	AgC412F	TCAGCTTGAGAGGGTGTGTG	AgC412R	GTATGCAGCACCATGTCACC	59
Unigene416_All	AgC416F	ATATGGAAAGTGGCGACCAT	AgC416R	CATGCCACATGCATCTTCTT	59
Unigene423_All	AgC423F	GGTGCTGATGTCGATGAAGA	AgC423R	CCCACACGATCCTCAAAACT	59
Unigene425_All	AgC425F	GAAGCGCTGCTCATAAACCT	AgC425R	CGGGGCAACAACATAGAAAT	59
Unigene426_All	AgC426F	TAATTGGCGACCAGTTTTCC	AgC426R	TTCTTCCTTGCACCCCATAG	59
Unigene433_All	AgC433F	TGTGGTGCTTTCACCTCAAG	AgC433R	CCATATTGGCTTCCCGTCTA	59
Unigene443_All	AgC443F	CCAAGGAAATCCCATAACCA	AgC443R	AACACCCACTGAGGTCTTCG	59
Unigene448_All	AgC448F	GCCCGCCAAAGAACTCAA	AgC448R	TTCTCCCCCAGCACTGTGTA	59
Unigene454_All	AgC454F	TGACAAACATTTGGCCTCAA	AgC454R	GAAAAAGAGGTAACCCCGAAT	59
Unigene464_All	AgC464F	CGATCAAAGCTAAACGTGCTC	AgC464R	GGTCAAACGGATGGAGCAGT	59
Unigene466_All	AgC466F	TGCCTATTCTTGCCTCAACA	AgC466R	TGAGGGAGCTAAGTGGATCG	59
Unigene475_All	AgC475F	CAGAAGTTTGGCTTCAAACAA	AgC475R	TCCTTAGCCTTTTGAGGATGTC	59
Unigene480_All	AgC480F	ATTGGAGCACCTCCACTCAT	AgC480R	TTAAAGCCACCTGTCCATCC	59
Unigene484_All	AgC484F	AAACGCTGAACCGATCGATA	AgC484R	TATTTTCCAATGGGTTGGCA	59
Unigene490_All	AgC490F	GCGGCGACCTTATTCTAGG	AgC490R	ACGGATTCACCTGCTCCAC	59
Unigene499_All	AgC499F	GCCACCTGTTCTATGTAGCGAG	AgC499R	GGGCATTTGTGCTAGTCCAG	59
Unigene500_All	AgC500F	GAAAATGCGCCAATGATTTT	AgC500R	CTCATGGTTAGTGATGCTCCA	59
Unigene501_All	AgC501F	AGACTGTACCTGGGGTCTGG	AgC501R	TCTGAAACGCTAATATTCTCTTGG	59
Unigene506_All	AgC506F	CTGGGAGCATCACTCTCCAT	AgC506R	ATTGCCGACCAAAAACAGTC	59
Unigene508_All	AgC508F	TCCATCCTCCCAAGTTCAAA	AgC508R	TTGTCGGCAATGTGCATTAT	59
Unigene517_All	AgC517F	GTTGGTCCCAGATCCATGAG	AgC517R	CAAACCCCTGTCAACTTCGT	59
Unigene519_All	AgC519F	ATTTCTCCCTCTCGCTCTCC	AgC519R	ACGGAATCAAGACGCTCATC	59
Unigene523_All	AgC523F	CCTGCCCAGCTACCTTGTAA	AgC523R	GTAAAACAGGTGGGCTTGGA	59
Unigene524_All	AgC524F	CCTGGCCAGCTACCTTGTAA	AgC524R	GTAAAACAGGTGGGCTTGGA	59
Unigene536_All	AgC536F	GATTCGAGACGTGGTATCCCT	AgC536R	GTCTGTGTGCCCAATGCTTT	59
Unigene540_All	AgC540F	ACACCGCACACTAACAGCAC	AgC540R	GGCAGTAGGGTCTCTTAGGTCA	59
Unigene549_All	AgC549F	GCTCCCGTTTAGATCTGTGC	AgC549R	GCTGGCTCAGGTACATTTCC	59
Unigene557_All	AgC557F	CTCCACGGCCTTCCATTT	AgC557R	CCACGAGCCATCTCTCTCAT	59
Unigene560_All	AgC560F	GACAAATTGTGGGGGTCCTA	AgC560R	TCTCATTTCCATTGCACAGC	59
Unigene561_All	AgC561F	GCACTGTACACCGTTCATGG	AgC561R	ATAAGCAGTCCACGGTCCAC	59
Unigene564_All	AgC564F	CCACTCAAGATCAACCGTTC	AgC564R	ACAGCGTTTCTTGGTCTCGT	59
Unigene568_All	AgC568F	TTGAATGCGTTTGCTAGTGC	AgC568R	CACAGCTCCATGCACAACTT	59
Unigene577_All	AgC577F	GGAAAGGAATTTCCACACCA	AgC577R	TTTGACCCTGAAATTGGACAG	59
Unigene580_All	AgC580F	CCATCGGGATCTTAATTGGA	AgC580R	ACCTCGCATGTCTCGTCTCT	59
Unigene590_All	AgC590F	TGAAGTGGGTGTGTGATGCT	AgC590R	TAGGCAGCACGATGAACAAG	59
Unigene596_All	AgC596F	CTAGAGTAACTCCGAGCTTGTACG	AgC596R	CAGCTCCTCTGTTTCTTGCG	59
Unigene597_All	AgC597F	CGATGCTAAAAACGGTAACCA	AgC597R	GAGTACCTGGCGTCCTTCTG	59
Unigene600_All	AgC600F	GCAGTCGTTCGCCTTTCTG	AgC600R	ACAATTGACAGTTCCCTCGAGA	59
Unigene601_All	AgC601F	AGTCACTGGCGCTCAAACAC	AgC601R	CTGCAGTCATATCCCACAGAAG	59
Unigene607_All	AgC607F	CCATAGTAGCCGAACAATCAAAG	AgC607R	GCTTGGTTGATTACCTGTTCCTAG	59
Unigene612_All	AgC612F	TTGGTAAGTGCCCAGTGGAT	AgC612R	TGAAGGCCTCTCATGCTTTT	59
Unigene615_All	AgC615F	GCAGGCTGAAGAGGTTGTTC	AgC615R	GAGGAGCCACAAGGAAACTG	59
Unigene620_All	AgC620F	TGGTTCTTCCAGTCCGAAAC	AgC620R	GCCCTTGACCGTATCAAACA	59
Unigene627_All	AgC627F	CTATCTCTTGGCCAGGTTGC	AgC627R	TCAGGAACAGAAGCAACAACA	59
Unigene628_All	AgC628F	TGCAGTTTCAGTTTATTTCCTCTG	AgC628R	TTGAGTTTTCGATGCCTTCA	59
Unigene637_All	AgC637F	ATCTTCTCGGGAATCGTCGT	AgC637R	AGCGAGAGAACGAAATGGAAC	59
Unigene642_All	AgC642F	GCGAAGAGGAGCTTTCTGGA	AgC642R	GTGCTCCTGCAATTCTTTGG	59
Unigene643_All	AgC643F	CTCGAGCTCACCTGGACAC	AgC643R	TCGGACAATTAGTGTGTGTGG	59
Unigene655_All	AgC655F	AGTGTGCTGAAAGCGAGGAT	AgC655R	TATCCTTGGCATCCCTTGTC	59
Unigene657_All	AgC657F	ATCAGAAAGAGGTGCGGAAA	AgC657R	GAGGTAAAACCAACGCCAAA	59
Unigene665_All	AgC665F	GGCTACAGTATTGGCGAAGC	AgC665R	TTCACTTGGTGCTCTGCACT	59
Unigene672_All	AgC672F	CGAAGCAAGTCATCTGACCA	AgC672R	CAGGGCTGCTGCATAGTGTA	59
Unigene673_All	AgC673F	CATCCAACCGATGGCATCA	AgC673R	TCTGACCTGTCTGGAGAAGGTT	59
Unigene674_All	AgC674F	TTTTGACCGGAAAGGCATAG	AgC674R	TCGATATGCCGAACCTTGAG	59
Unigene677_All	AgC677F	TTGTGGTTTTGCATGTTGAA	AgC677R	TGGTCGCCCTTTTCTCATAC	59
Unigene679_All	AgC679F	AGCATATCGGCATGGAGGAT	AgC679R	CACAATGGACGGTGTCGGTT	59
Unigene687_All	AgC687F	GGACTCGAGCCTGTCAGAAG	AgC687R	GCTTCGGAGGATTGATGAAG	59
Unigene692_All	AgC692F	TGGCTCATCAGTCACACACA	AgC692R	GGGAATTGGTAGGGTGGTCT	59
Unigene703_All	AgC703F	CCCATTAAGGCACGAACAAT	AgC703R	GTGGCCAGAGCAGCTTAAA	59
Unigene727_All	AgC727F	TCTGTACTCTCGCGCCTTTT	AgC727R	CTACTGCCGAGGGACGTAGT	59
Unigene728_All	AgC728F	GGCGACGGTATCACATTTCT	AgC728R	ATCGGGCTATATGACGATGC	59
Unigene735_All	AgC735F	GGCCAAGAATGAAAGTGGAA	AgC735R	CTGGTGTGGAGGGTTTCTGT	59
Unigene737_All	AgC737F	GCTTGCTGGATAGTAGCTCGAG	AgC737R	CTACTACTAGCACCATAACGAAACG	59
Unigene741_All	AgC741F	TCAAACACGGAAGAACAACG	AgC741R	TCAGGTCGTCAAGCAGTGTT	59
Unigene742_All	AgC742F	TTCTCCTGCCTCCTGCTGC	AgC742R	ATTGGGCTCAGCTCGAAGAT	59
Unigene747_All	AgC747F	CCCGCTGTTGAAATGTCTTT	AgC747R	ACTAACCTCCCCCGAGTTTC	59
Unigene759_All	AgC759F	ACTATCTTGTGGCCCGGAAC	AgC759R	TGGCATCGAAGACAAATATCC	59
Unigene766_All	AgC766F	GCTGGCCAAGTTCAACCTC	AgC766R	ATGCATCAACATGCCAACAC	59
Unigene768_All	AgC768F	TGGAGTGCTTCCTACTGTCCTC	AgC768R	CCGGTCATCTCGTACTGCTCA	59
Unigene771_All	AgC771F	ACGGCGAGAACAAGCTTTCT	AgC771R	AGCTTTTGTTGTCGAACATCAC	59
Unigene772_All	AgC772F	AGCCCCCTTCGTCTAAGCTA	AgC772R	GGGCGGTATCTAACAGCAAC	59
Unigene780_All	AgC780F	ATGGGTGACTACTTGACTCTTGC	AgC780R	GCGCATGACCTGTCCTAAGT	59
Unigene784_All	AgC784F	GCCCAGATTAGCCATACCAA	AgC784R	TTTTGATTTTCGTCCCCAAA	59
Unigene787_All	AgC787F	GGGAGCGAACATTACCCTTA	AgC787R	CGGGGATGTTTGCAACTTAT	59
Unigene788_All	AgC788F	ACAATTGGGCTTTGTGAAGG	AgC788R	CGACGGTAAAAATTGGATTG	59
Unigene789_All	AgC789F	TACTTGTACGTCGCGTGCTC	AgC789R	CTCAGCAGGTCCACATTTCA	59
Unigene792_All	AgC792F	CAATCTCGCCATCCATAACC	AgC792R	GGTGTTGCGCTTCCTATGAT	59
Unigene795_All	AgC795F	CACAGCAAAGATCAGCCAAA	AgC795R	GCGTTTGCACCAGATCACTA	59
Unigene796_All	AgC796F	TGCCTCGAAGCATATGTGAG	AgC796R	ACTGAGTGAGCCGTCCTAGC	59
Unigene801_All	AgC801F	ACACAAGACGCCAGTGCTC	AgC801R	GTACCGAAGGAACCAAGCTG	59
Unigene807_All	AgC807F	CACGGGGTCTACTAGCTTGG	AgC807R	CGTCCAAAACCTTGGCATAG	59
Unigene810_All	AgC810F	TTGGCAAGTGAGCATCAGAC	AgC810R	GAATTTGCTTGGCATATGGA	59
Unigene812_All	AgC812F	GCTCGATTTTGATTTGGGGT	AgC812R	GCGGAGGAGGAGAAAATGTCA	59
Unigene813_All	AgC813F	AGGTCAAGGTTCTCCCCACT	AgC813R	CAGAGCAGCCAATCCTTCTC	59
Unigene822_All	AgC822F	CTTGGCAAAATGATCTCTTG	AgC822R	TCCACACTTCAGCATTTTTC	59
Unigene824_All	AgC824F	AGCCGACTGTCGATGAAAAC	AgC824R	GCAGAAGCATGTTCCTCCAT	59
Unigene830_All	AgC830F	CCAGGTGCCGTGTAACATAAG	AgC830R	ATCTTTTCGCCAGGGTATGC	59
Unigene834_All	AgC834F	TGCTTCTTCCTGTTCTCCTCAT	AgC834R	ATCCAGCGATAGCAACTGTCA	59
Unigene846_All	AgC846F	CGAGCTGCTGGTCCTTGAG	AgC846R	ATGCCGGTGACGGAATACTA	59
Unigene848_All	AgC848F	ACGTCACATCTGATAACAACCAAG	AgC848R	GTGTGATGAAATGATGAGCCTG	59
Unigene852_All	AgC852F	CATGGTCCTTCACTCTCACTG	AgC852R	GATCCAGCGTCTGGGAAATA	59
Unigene854_All	AgC854F	TGTACCGGCAACTGTTTGAA	AgC854R	CCTCCGTGGTGGTCAGTAAT	59
Unigene855_All	AgC855F	CGAACAACACTAAGAAGCCGA	AgC855R	TCAGCTACCTCGACGTCCAT	59
Unigene856_All	AgC856F	CCCATCAGCACAAGGAATATTT	AgC856R	AACACCTCCCTCGTCTGCTAC	59
Unigene870_All	AgC870F	GAAGGGTTGGTATCCAGAGAAGT	AgC870R	CTCGACGGCTACATGCTTCT	59
Unigene872_All	AgC872F	ATCGACTTGGCCCACCTGTG	AgC872R	GGTCACGGGAGAATCTATAGGAC	59
Unigene873_All	AgC873F	GGACAGGGAGCGATCATTTA	AgC873R	ACAAGAGTCGGGGATGTTTG	59
Unigene874_All	AgC874F	ACCGTTGTACTCCGATTGCC	AgC874R	GGCTCTGGGTTCCTCTTTGC	59
Unigene876_All	AgC876F	GGGATGCAAGCAGCTTAGTC	AgC876R	CGCGAAATCGTTCCACTTAT	59
Unigene877_All	AgC877F	GCAGACAACCCATACGGTGAA	AgC877R	CATACGGCGCAACAACAACA	59
Unigene884_All	AgC884F	ACAGCACCAAGCACACAGAC	AgC884R	CTCCTCGCCTCCTTCTTCTT	59
Unigene893_All	AgC893F	TATCGGTCGGTGGTAGAGATTAC	AgC893R	ATATCAACACGGCTGGCTCG	59
Unigene895_All	AgC895F	CGCTCCATGTGGTGGTACAAT	AgC895R	GCAATGTTATGGATCACGAGAACA	59
Unigene897_All	AgC897F	TTGTGTTGCCTCGTCTGAAG	AgC897R	TCGAGGAAAAAGTTGGAGGA	59
Unigene900_All	AgC900F	CGTTGCTCTCCACCGTGAAC	AgC900R	CAATGGCTTCGGAATTCCCA	59
Unigene904_All	AgC904F	ATAGCCCGCCCAATGGTATC	AgC904R	GCTATGTCGGAGCTGTAGCTCAT	59
Unigene907_All	AgC907F	CAGCCAGAAAAGCAACATGA	AgC907R	GGACTGAGGGAATCCCATTT	59
Unigene913_All	AgC913F	TTCGATGCATCCATATGTGTC	AgC913R	TGGAGTCTCCCATCCAGTTC	59
Unigene916_All	AgC916F	GGACACAAGATCTGGGGAAG	AgC916R	TTGTTCAGGAGTTGGGAACC	59
Unigene918_All	AgC918F	CGGCACATATAGGAGGTTGC	AgC918R	TTTTGGTGAGCTGATTGGTG	59
Unigene924_All	AgC924F	CTTGCACAAAAGAGCACCAA	AgC924R	CCTCTTGGCAGGCATATGTT	59
Unigene928_All	AgC928F	GCATATGCGGACCACCTC	AgC928R	GGGTACAGATCATCGCAGGT	59
Unigene930_All	AgC930F	ACTTGTCACCACGCGGATAC	AgC930R	TAGGAAGGCAGTGCAACTGG	59
Unigene945_All	AgC945F	ATTCCCAGTGTCGTCTACGG	AgC945R	AGGGTGTCTTGGGTGAGATG	59
Unigene947_All	AgC947F	CTGTGCCTCCAGTGAAACAA	AgC947R	CCTCCTGCCATTTTGAGAAA	59
Unigene956_All	AgC956F	CTCCGTGCACCTCTTCTCTC	AgC956R	GGTAGGCCATCGAGTCGTAG	59
Unigene963_All	AgC963F	GGCTGCAGGGACACAAGTAT	AgC963R	GCTTACAGCCTGAACCAGGA	59
Unigene965_All	AgC965F	CGTGTTGGGTACGACTGATG	AgC965R	GGGCTACTATCCGGCTGAGA	59
Unigene969_All	AgC969F	GGAACTGAACATATGACAAATCCTT	AgC969R	AGATCGTTCTCGTCTCTGTCG	59
Unigene979_All	AgC979F	ATCGATGGATCGGAACAAAA	AgC979R	CAACGAAGGACGCTGTTACG	59
Unigene983_All	AgC983F	GGTAGCTTAGTTTTCTAAGCACAAGAA	AgC983R	GCGTAATGATTTCGTTAGCAA	59
Unigene987_All	AgC987F	TGATGACTCAGTGTCTGGCTGTC	AgC987R	GAAGGAAACATCAATTTGCAATTG	59
Unigene993_All	AgC993F	TTCCAAAACGCGAGAAGATT	AgC993R	CGTGATGAGGTTGCAGAAGA	59
Unigene1000_All	AgC1000F	TGGCTGAGAATCAATGCAAC	AgC1000R	TTGAGGGCAGTGGAGAGAGT	59
Unigene1003_All	AgC1003F	GTCGTGTGGCCATCAATAGC	AgC1003R	CATACCAGCACTTTCGCTACTTG	59
Unigene1005_All	AgC1005F	CCAAAAGGAAGCTACGCAAG	AgC1005R	CAAGCACTGAGCTGATACCG	59
Unigene1010_All	AgC1010F	GGCGATTCCCACACACTT	AgC1010R	GGTTGCTTGGTTGAGAAGGA	59
Unigene1016_All	AgC1016F	CAAACTGACGCAACACAAGC	AgC1016R	CGCCAAGATCTGTCCTGAAC	59
Unigene1024_All	AgC1024F	ATTACTGCGGAAGGGGATTT	AgC1024R	GTCCAAACATCCGCTCAAGT	59
Unigene1030_All	AgC1030F	GAACACAACCGGGCATCTC	AgC1030R	TGCGGCTTTAAAACCTTGAA	59
Unigene1038_All	AgC1038F	ACGGGACTTTCGTCAAACAG	AgC1038R	CAGTGGCCTTCCTACACCAT	59
Unigene1040_All	AgC1040F	GCAGCAATCTGAATCCCTCT	AgC1040R	TCCAAGGTGAACAACGACAA	59
Unigene1041_All	AgC1041F	TGCAATTGGCCCTAAATCTC	AgC1041R	TGAGGCTTTACTTGCGAACA	59
Unigene1048_All	AgC1048F	GGTACCTCAGCACCAAGGAA	AgC1048R	TCCAGCTCTTCTTCCGTCAT	59
Unigene1056_All	AgC1056F	CTCCATCTAGCCAGCCATGT	AgC1056R	TGGTTTCATTGGTGTCGTTG	59
Unigene1060_All	AgC1060F	ATGGAAAACGCAGGGCTAC	AgC1060R	GTTCTACAATGTGGCCGTCA	59
Unigene1064_All	AgC1064F	GGCGCTCAAAAGAAGAAGAA	AgC1064R	TGCCCGCTAAACCATTATGT	59
Unigene1076_All	AgC1076F	AGCCCGAAAACAATATTTGG	AgC1076R	GGGAAGATTAGGCCTGGTTC	59
Unigene1086_All	AgC1086F	CCAAAATCCCCTTTTTCAGG	AgC1086R	TGCTTTACGATTTGGATCTCG	59
Unigene1088_All	AgC1088F	GATGGCTACTCGACCCTGTC	AgC1088R	CCCCAGATGACGAATGTTTC	59
Unigene1104_All	AgC1104F	GCTTTCAGCCTTCGCTCTTA	AgC1104R	AAATCAGCACAGGGAACTGC	59
Unigene1107_All	AgC1107F	TCATCTTCATGGTACGCACAAC	AgC1107R	GATGGATCGTTGCGAAGGA	59
Unigene1108_All	AgC1108F	CAGTTGCAAGCAAGATCAGC	AgC1108R	GTTTGCATCCAACAATGTGC	59
Unigene1109_All	AgC1109F	TATGAAAGGAGGGTCGTGCT	AgC1109R	AGAAGTGCACACCAGCATTG	59
Unigene1110_All	AgC1110F	CTCCTTCCCGAGCTCGTATT	AgC1110R	CCAAGCACATCAAGGCCAC	59
Unigene1121_All	AgC1121F	TTTATATCCATCCGGGGTGA	AgC1121R	GCTGGGAAGACAGACGTTTC	59
Unigene1122_All	AgC1122F	AGGAACCTGAGGAACGGTGT	AgC1122R	AGTTGTACCTAGCCCCAGCA	59
Unigene1123_All	AgC1123F	TCGAAGTGTCCCCGAGTAAC	AgC1123R	TTGCAGATGGTGGCATTTTA	59
Unigene1127_All	AgC1127F	CGTGCTTCGTTTTCACGATA	AgC1127R	CAGGGAATTGATTTCGGAGA	59
Unigene1128_All	AgC1128F	GGAAGCAATGCAGAAGAACC	AgC1128R	TGCAGTGGAAAGTGAGTTGG	59
Unigene1130_All	AgC1130F	GCCATTATAATCCGGCAATG	AgC1130R	GCTGGCTACACAAATGCAAA	59
Unigene1131_All	AgC1131F	ATCTGGGCATTCTCTCATCG	AgC1131R	ACACATCACAGCCATCACGG	59
Unigene1136_All	AgC1136F	ATGATGTCTCTCCGCCAAAG	AgC1136R	AAGACTTGTGCGATGTGCAG	59
Unigene1146_All	AgC1146F	AGGGAAGGAGTTGGAGGTGT	AgC1146R	GCAACAACAGCAGCATCAGT	59
Unigene1147_All	AgC1147F	TTGCATTAGGGCGTTACTGT	AgC1147R	GAAGAGGCTAGGAAACAAGGGTA	59
Unigene1157_All	AgC1157F	CCTCCGCCATTGTTTTTACA	AgC1157R	TCGGCACATTCATTGTAAGG	59
Unigene1167_All	AgC1167F	TGTGCGTAGGAAATCTGTGC	AgC1167R	TGACGTTGTTGAACCAAAGC	59
Unigene1168_All	AgC1168F	AAGATTGACCCATTGCTTGGT	AgC1168R	GGTTGGATAGCCACAAGTGC	59
Unigene1208_All	AgC1208F	CATAAACTCGGACACGCCAA	AgC1208R	GACAATGGTTTGGCTGCAAC	59
Unigene1208_All	AgC1208-1F	CCAGGTGCTTGTAGTCAGCA	AgC1208-1R	GAGAGGCCCAGGAAGAAGAT	59
Unigene1216_All	AgC1216F	TTGTGCGATAGCCATTCAAA	AgC1216R	ACGCTTGCTGGCTCACATA	59
Unigene1221_All	AgC1221F	GAGAATTGCGTATCTGGTCGT	AgC1221R	ACGAGCCCTGTACACCTTCA	59
Unigene1224_All	AgC1224F	ATCATTCGCGATGAGCACAC	AgC1224R	ACAAGGCGTCTACATGGTGTCT	59
Unigene1226_All	AgC1226F	CAACTCCATCCCCATCACTT	AgC1226R	GTACGCTGCTGTCATCTCCA	59
Unigene1228_All	AgC1228F	GCACCCTTGGTTACATCACA	AgC1228R	AACTTCCCAGCTCCATTCCT	59
Unigene1233_All	AgC1233F	AATGCTCCGCCTCAGATGAC	AgC1233R	CATCTTGCCGGTTCTGATATGT	59
Unigene1235_All	AgC1235F	GCACACAGGGCAGGATTTAT	AgC1235R	TCTCGGAGAGGCAAAAGAAA	59
Unigene1252_All	AgC1252F	AGGGAACTATCTGGCGCATG	AgC1252R	GGAGAGCAGCCGTTCTGTTTAC	59
Unigene1259_All	AgC1259F	TTTTACAGGACATAAGCACACGA	AgC1259R	AGCATGTCCTTGCATCATAGAAC	59
Unigene1259_All	AgC1259-1F	CACCAAAAACGAAACAATCCTT	AgC1259-1R	GAACATCACTTCCTTACAAATGTTG	59
Unigene1260_All	AgC1260F	TGCAAGTGGTGAGTTGAAGG	AgC1260R	AATCGCAAGCTAACCAGCAG	59
Unigene1262_All	AgC1262F	CCTGATTGGCTGTCAACGAC	AgC1262R	GACTCACCATGTTGGGCTTT	59
Unigene1268_All	AgC1268F	CGATCACTGGGTGTTCAAAA	AgC1268R	TCATCGAACAGCTACCTTGC	59
Unigene1269_All	AgC1269F	AATTATAGGGCCAGCAGCTC	AgC1269R	TCCTCGATGACCTTGTACTCC	59
Unigene1270_All	AgC1270F	GCTGGAAGTGTTCTCCTTGC	AgC1270R	TCGATGTGGTCCAGTTAGCA	59
Unigene1274_All	AgC1274F	TGCAGTTTTGCACCATCACT	AgC1274R	GAAGAAATGGTTGGCCTCAA	59
Unigene1283_All	AgC1283F	TCGTTCGGGCCCTCCTCTA	AgC1283R	AGCAGGTGGGCTGGAAGCTC	59
Unigene1290_All	AgC1290F	ACATCCATCGTTGTCGTGAA	AgC1290R	GACGCATCCTCCCAGAGATA	59
Unigene1298_All	AgC1298F	CCAATATGCACCAGGGTCTT	AgC1298R	GTAATGGCAAGTGTGCCAGA	59
Unigene1299_All	AgC1299F	CCAATATGCACCAGGGTCTT	AgC1299R	GTAATGGCAAGTGTGCCAGA	59
Unigene1307_All	AgC1307F	AAAGTGCGCTAACTAGCTCAGAC	AgC1307R	AGGTATATGCCTCTGGTCAGCA	59
Unigene1316_All	AgC1316F	CTGTACACAACATAAGCCTTCAAAC	AgC1316R	TTTCCATAGCATGGCGACTC	59
Unigene1329_All	AgC1329F	GAGAAACTCCAGTGCCTTGC	AgC1329R	GCGGTGGTAAACCTGTCATT	59
Unigene1330_All	AgC1330F	GGGAAGCAGGCATTTGTAGA	AgC1330R	CCGTGATCGTTGAGGTCTTC	59
Unigene1336_All	AgC1336F	GTTTATCAGCGAAAGGCGGT	AgC1336R	CGTCGTCCGAGTCCATGAG	59
Unigene1353_All	AgC1353F	CAATCTTTCCTTCCAGGCTCT	AgC1353R	GAGATTCTTCGTGGCCATCTAA	59
Unigene1357_All	AgC1357F	GGGCTCTCCTCCTGGTTTAG	AgC1357R	GACACCAAATCGCTTCGTC	59
Unigene1362_All	AgC1362F	ACTTTAGAAGTGGATGCTCATGC	AgC1362R	GGGTGCATAAAAGCTGCAACA	59
Unigene1368_All	AgC1368F	AAGCCCAGTACTACGAATCAGG	AgC1368R	CGTGTGTGGGGATTTTTAGC	59
Unigene1372_All	AgC1372F	ACACCTCGGTGTCTGCAATC	AgC1372R	GGCACACATTTCACATCTGC	59
Unigene1389_All	AgC1389F	GCCTGAGGCAGACACTTTCA	AgC1389R	CCCATCTCATGGCACATCTT	59
Unigene1390_All	AgC1390F	TCAGCGGTGTCTCAGTTTTG	AgC1390R	CCACCAACCTCACGAGACTT	59
Unigene1391_All	AgC1391F	CCAACAATTAAGCAAAAGGTCC	AgC1391R	GGAAGCTTGCGTTGGAGTC	59
Unigene1393_All	AgC1393F	TCACGGCGCCTTTATACAAT	AgC1393R	TCTACACCACAAGGCTGCAC	59
Unigene1396_All	AgC1396F	TGCTTCTGCTCTTCGCAATA	AgC1396R	ATTAAGCGCATTGTCCTCCA	59
Unigene1400_All	AgC1400F	TGGCGGTGTAAGAATAGATGTG	AgC1400R	TTTACAGCGAGCGAAAGGAG	59
Unigene1401_All	AgC1401F	GCTTCTCTCCGCCATCTCTA	AgC1401R	CGGAAAGCAGTTGAGGAGAC	59
Unigene1402_All	AgC1402F	CTCAGTGCTTAACAATCCAACAAA	AgC1402R	TATTATGGGACGGAGGCAGTAT	59
Unigene1403_All	AgC1403F	CAGGTTACCCCGAACCTACA	AgC1403R	GACGATCGGGTCCCACTAC	59
Unigene1405_All	AgC1405F	CTCGCAGAGGGATGGTAACA	AgC1405R	CCCGATTGATAGTCATAATCCAGT	59
Unigene1406_All	AgC1406F	TCGATGAGGCGAAGAGTTGT	AgC1406R	GGAAAAAACCAGACGACTTTGAT	59
Unigene1410_All	AgC1410F	ATATGTGTGTGCACCGGAGA	AgC1410R	ATGGGCTGCATCTGTATTCC	59
Unigene1412_All	AgC1412F	TTTGATGAGGGAGCTGAAGAGA	AgC1412R	GCGTGCTTCATACTTTCTTCATC	59
Unigene1412_All	AgC1412F	CTCTTCGTTGCAGCCGTACT	AgC1412R	CTTCATCCCCCTTCCTTTTC	59
Unigene1412_All	AgC1412-1F	CTCTTCGTTGCAGCCGTACT	AgC1412-1R	CTTCATCCCCCTTCCTTTTC	59
Unigene1414_All	AgC1414F	TTGCCATGCCGTATCAGTTT	AgC1414R	GAAAGCACATTGGTACAGTAGTGC	59
Unigene1426_All	AgC1426F	TCTCGTTGCAGCAATAGTGG	AgC1426R	CCACTCCCTTCTCCCTTCTC	59
Unigene1427_All	AgC1427F	AGAAAATAGCGATCCATGGC	AgC1427R	GACACTGTTATGGCCTCGAC	59
Unigene1430_All	AgC1430F	AAGTACATGGAGTGGCTCGAC	AgC1430R	ATCCGCCTTGATGTCCTTC	59
Unigene1437_All	AgC1437F	GCTCGAGGAGCTCTATGTCG	AgC1437R	ACGTGTACGTGGAGGTGGAC	59
Unigene1439_All	AgC1439F	TCTTGTATCCAGCGTCATCG	AgC1439R	GGTTAATGCAAGGGATGTGG	59
Unigene1441_All	AgC1441F	ATTCTCCTGTTGGGTGATGC	AgC1441R	TTTGTCATCACTTCCCTTGAA	59
Unigene1442_All	AgC1442F	TTCACCGGGATCACGCAG	AgC1442R	GCAACCAAGCAACACTGACC	59
Unigene1447_All	AgC1447F	AAGCATGCCTCCTTGTTCTG	AgC1447R	GCATAGCACTGCAGGATTGA	59
Unigene1448_All	AgC1448F	GAGACCCACTCCTTCCCAAC	AgC1448R	CCGCCGCCGCCGCCGCAG	59
Unigene1450_All	AgC1450F	TTGGGCTGTGTGATGTTTTC	AgC1450R	TCCTTCACACTGGAACACCA	59
Unigene1451_All	AgC1451F	TGCACTTTGAATGAAATTGTG	AgC1451R	CAAGCCGTGTAAGAAAGCTA	59
Unigene1456_All	AgC1456F	AAGGGGCAGCTTAGTGATTG	AgC1456R	ATGGAGATGGTTCCCTTGG	59
Unigene1469_All	AgC1469F	CCGCTATAACCGCATCCTAT	AgC1469R	GAGCAGCCCAGTCCATAAAC	59
Unigene1478_All	AgC1478F	GGCTAACGAGTCCCTTTCCT	AgC1478R	CGACGACGAAAATACAAGCA	59
Unigene1479_All	AgC1479F	TGAAGTACTACTGTTGGGCCAGTC	AgC1479R	TGATCTTAAGCCCCTGGAATG	59
Unigene1484_All	AgC1484F	CGGTGGTCAAACGGTGATTG	AgC1484R	GTTTATTTTTCTCCAGCAGTCAGC	59
Unigene1488_All	AgC1488F	GGGTGCCTACGACCTTGTAA	AgC1488R	GGCGAGCTACTACGACTCCT	59
Unigene1498_All	AgC1498F	GCGGTGGATCATATCCAGAA	AgC1498R	ACCTCACAGCGAAGGTTCAG	59
Unigene1501_All	AgC1501F	TGTTGGCATCAGTTGAGGAG	AgC1501R	TGCTTGCTTCTGTTCCTTGA	59
Unigene1502_All	AgC1502F	GTGCCGCATCCAGGAGGT	AgC1502R	CGGGTTACGGGATGTGATC	59
Unigene1503_All	AgC1503F	TAGCGAAAGCACGTTTGATG	AgC1503R	TACATGAGCTTGCTCCGTCA	59
Unigene1519_All	AgC1519F	TCTTCTGGTCTCTGTCACTGGG	AgC1519R	ATTGAGAGAGGAAATGCCTCG	59
Unigene1527_All	AgC1527F	AGCGGAAGCTCACTCAACAT	AgC1527R	CTGTTGCCTGCTTGGGTATT	59
Unigene1534_All	AgC1534F	TTGCAGGCAGGTAAGAGGTT	AgC1534R	GAGAGAGGATGGATGGACGA	59
Unigene1542_All	AgC1542F	CTGTGTGTTCCCATTGATCG	AgC1542R	TCTCAACCCTCCGATATTGC	59
Unigene1543_All	AgC1543F	ACCAAGCCAGCAAGATCAGT	AgC1543R	TTCAAGACTTGCCCTTGGAT	59
Unigene1550_All	AgC1550F	CTGCGGTCTCGTTTTTGTTC	AgC1550R	GCGTGAGATCTGACGGTTTG	59
Unigene1552_All	AgC1552F	TCCCTGCGGTATCAACTTTC	AgC1552R	CGAGCTTCTGGTTTCTGAGG	59
Unigene1555_All	AgC1555F	TGCCACGGATCAAATGAGTA	AgC1555R	TGCACTCCCGTAAGTGAACA	59
Unigene1556_All	AgC1556F	AAAGCCCAGTGTCGTGTTGT	AgC1556R	TCTCGGTGTTATCGCATTTG	59
Unigene1560_All	AgC1560F	TTCACATCGCCATACGACAT	AgC1560R	AAGGAGCTCATTCAGCAAGC	59
Unigene1564_All	AgC1564F	CCGTAGAATTCTGGTGCCAA	AgC1564R	AGGAAATTACAAGGGCTTATGGT	59
Unigene1567_All	AgC1567F	CCTCAAGCCGATTCTCTCTG	AgC1567R	GTCGATCATGCCCTGAAAGT	59
Unigene1568_All	AgC1568F	GAGCAATTCGCCATCTGAAC	AgC1568R	GCAAAATGGATGGAGGAGAA	59
Unigene1576_All	AgC1576F	CCAAGGTCTGCGTCTACGTCA	AgC1576R	ACCTTGCACCCCTTCATCAT	59
Unigene1577_All	AgC1577F	GCGGAGGATACGTTGCAG	AgC1577R	AACAGACGGAGCACCCAAC	59
Unigene1578_All	AgC1578F	GGGAAGGATACATGGTGGTG	AgC1578R	AAACCGGTTGAAAGGAAACC	59
Unigene1591_All	AgC1591F	GGGAACTACTCGCATAGGGC	AgC1591R	GAAACCATCCGTCGAACCTC	59
Unigene1596_All	AgC1596F	ATATGGGTGATGAGGGTCCA	AgC1596R	TTGTGCCTGTTCTGTCAAGC	59
Unigene1600_All	AgC1600F	TGGTGGAACATGCCTCTACA	AgC1600R	TACGGCATTCTCCAATCTCC	59
Unigene1605_All	AgC1605F	ACTCCTCCCCACCTCACTCT	AgC1605R	GCTTTCATGGAGGAGGAAGC	59
Unigene1609_All	AgC1609F	AATAACCATTTCCCGCACAG	AgC1609R	CGGAGGGAGTAGAATGCAAG	59
Unigene1622_All	AgC1622F	TCTGGTTCCTGCACAAATGA	AgC1622R	GACGCGCTCTTCTCTGAGTT	59
Unigene1634_All	AgC1634F	CGATGCACATTTCAGGTTTG	AgC1634R	CCTCTGATCGTGCGACTGTA	59
Unigene1652_All	AgC1652F	CCTTCGTTGTTGCATCATTTT	AgC1652R	TGAGGCAACTCGGAAAACTC	59
Unigene1663_All	AgC1663F	TGAAGCTGTAGCACCGATCA	AgC1663R	AGAGGAGGTAGGTCGCCATT	59
Unigene1667_All	AgC1667F	TCCCATAATCCGAGGTTGAC	AgC1667R	GAAAGGAAAGGAAGGCCAAG	59
Unigene1673_All	AgC1673F	GCCACTGACAGCTTCTCCTC	AgC1673R	GACAACATGGGAGCAAATCC	59
Unigene1677_All	AgC1677F	TGGCCAGCATACAATTACCA	AgC1677R	CAGGTTGCACGACCTAGACA	59
Unigene1681_All	AgC1681F	CGGACACAGGCGTTATTTGTAT	AgC1681R	TGAACCCGAAACCTTTCGAT	59
Unigene1683_All	AgC1683F	TTTCCGTTATTGATGGCACA	AgC1683R	GGTGACTGGGTTGTTGCTTT	59
Unigene1684_All	AgC1684F	CTCGGCGAGGAGGAGAAG	AgC1684R	ACCGTGGAGGAAAGAAAGGA	59
Unigene1694_All	AgC1694F	GGTCGTCACGAGGGACTAGA	AgC1694R	CCGATCAACATGCTTCTCCT	59
Unigene1696_All	AgC1696F	CCCAAACTGTGCAAGGGGTA	AgC1696R	CCTCGCGATGTTCGCAAA	59
Unigene1702_All	AgC1702F	CCCGACTGCATTGGCTAGA	AgC1702R	CCGAGCCTTGACTTGCATG	59
Unigene1718_All	AgC1718F	TTTGTCTGCCAAGTTGAAATCA	AgC1718R	TTGCAGCAACAGAAGGAACTC	59
Unigene1719_All	AgC1719F	GCAGCGAACGGAGAGACAT	AgC1719R	TCTTCTTTCTGGTAGATTTCTGAGC	59
Unigene1723_All	AgC1723F	CGGAGTAGGCGAAGAAGATG	AgC1723R	CTATGTGTGTGTGCCGAAGC	59
Unigene1730_All	AgC1730F	TGATCCGGTCGGACAAGAG	AgC1730R	AGGAGCATTTGCCGTCGAC	59
Unigene1734_All	AgC1734F	TGCATGATGGTCAGAACAGAA	AgC1734R	TTTTCCCTTGACTGGTCTTGA	59
Unigene1747_All	AgC1747F	TCCAAACGGAGCAGATTTAGTG	AgC1747R	CAATGAGAGTGGCGACGGT	59
Unigene1752_All	AgC1752F	TATGAGCATCAGGTCTACAGGCT	AgC1752R	CAGCTCTTCCTTGCTGACCAT	59
Unigene1759_All	AgC1759F	GATGTGTTTTTTTGTGGTGCAG	AgC1759R	CACGCCCTCCTCTTCTTGC	59
Unigene1763_All	AgC1763F	TCCGGAGAAAGAATGGTGTG	AgC1763R	CAGCACCGAGGTTAAAACCG	59
Unigene1764_All	AgC1764F	TTTAGTGGTGGCACGTATCG	AgC1764R	CCCAAGACTGAAGTCCATCC	59
Unigene1766_All	AgC1766F	CACACACGGGTGAAACTCAT	AgC1766R	CGGTCAACAATATGGCATCA	59
Unigene1779_All	AgC1779F	CGGCAGAATATGGCCTCAT	AgC1779R	ATCCTTCCGATTTCGACTCC	59
Unigene1783_All	AgC1783F	GCCGAGGGACTCTCTTCTCT	AgC1783R	GGATCCGCTCCATCTCAG	59
Unigene1790_All	AgC1790F	AACCCGCAGTCATAAAAACG	AgC1790R	AGGATGGTAGCAGGAGGTTG	59
Unigene1794_All	AgC1794F	GCTTCCACCAATTCAGGAAA	AgC1794R	GCGATGAACTGGGGATAACA	59
Unigene1795_All	AgC1795F	CCTATCTTCGGTGACGCTGT	AgC1795R	AAAGCACAAACACCCTCCTG	59
Unigene1798_All	AgC1798F	CATGTAGCCCAGCAACTTGA	AgC1798R	GTTGCAGGCGAAAGAAAAAC	59
Unigene1812_All	AgC1812F	CCAGAACAATCAGGGGGTAA	AgC1812R	CACAGTAGTGTGACGATTGAATGA	59
Unigene1814_All	AgC1814F	GTCTCCGATCGAGGGATTC	AgC1814R	GCTGGAGCAGCAGCACTC	59
Unigene1816_All	AgC1816F	GCAAGGCTCAAATCCGAATC	AgC1816R	TGTTGGTGGAGTTGCACCG	59
Unigene1817_All	AgC1817F	AAGGCCATCCACTAGCATTTG	AgC1817R	CAAAACAAGGGCAAAAGAGC	59
Unigene1819_All	AgC1819F	CGGTGAGATGTTCCATGTTG	AgC1819R	ATGTCTCTTTCCAGCGCTTC	59
Unigene1820_All	AgC1820F	CGTTTCACCGGTTCATTCTT	AgC1820R	CACAGAAAAAGGCAGCATCA	59
Unigene1822_All	AgC1822F	CAGGCGAGTCCTTTTTCTCTT	AgC1822R	TCGTCCACTTCCACCCTTAC	59
Unigene1829_All	AgC1829F	CAGAAACAGGGCCAGTTAGC	AgC1829R	GATGCGCATTTTGGAAGTTT	59
Unigene1839_All	AgC1839F	GACATCTACAACCTCCTGCTGG	AgC1839R	GTTCGAGACTTGATAAACGGTGA	59
Unigene1846_All	AgC1846F	ATGCATTTCTCCTGCCAGAC	AgC1846R	GGACACTGGTGTTGATGTGC	59
Unigene1847_All	AgC1847F	CTGCCTCCTCTCCTTCTCCT	AgC1847R	AGCTGCTGCTGTGCATCTC	59
Unigene1849_All	AgC1849F	AGGCGGATGCTGGCAGAAG	AgC1849R	TCCGCCCCAGAGAGCAAGC	59
Unigene1853_All	AgC1853F	TACTCTGCTGCGGATGTGAAT	AgC1853R	GCGCATTGACTCTACAGGTACGT	59
Unigene1855_All	AgC1855F	GGGGCTGTTAGTGAGAGACG	AgC1855R	CCCTGCTTCGATTACGTTGT	59
Unigene1858_All	AgC1858F	GGTGAGCAGGAAAGTCTTGAAC	AgC1858R	CGACGTCGACGAGACGCTG	59
Unigene1865_All	AgC1865F	GTACGAGACGGGAGTTTACTTTG	AgC1865R	GGATTGGAGGGAGTAGCAGATT	59
Unigene1879_All	AgC1879F	GGTGGTCAGGTGATAGCAGAGAC	AgC1879R	GACATTTTTCCCATGGCCTAA	59
Unigene1881_All	AgC1881F	GGATTGTGGCAAGTGATTCGT	AgC1881R	AAGCGGCGGTGAATCTGAG	59
Unigene1882_All	AgC1882F	CTCTGTTGGCCCAAGTTTTC	AgC1882R	ATGCGAGGCAACAATGAAAT	59
Unigene1890_All	AgC1890F	CTGCTGAGACGAGTTCTGCTT	AgC1890R	CCACAGAATCAAGCGATCAA	59
Unigene1893_All	AgC1893F	ATCTTCTCGGGAATCGTCGT	AgC1893R	AGCGAGAGAACGAAATGGAAC	59
Unigene1894_All	AgC1894F	GATCCCCTGGAACAACTGAA	AgC1894R	TTGAATGGACCCCAGAGAAG	59
Unigene1895_All	AgC1895F	ATGCTTGCAATGGAGGTTTC	AgC1895R	TCGGCAAGTTTCAGACAACA	59
Unigene1899_All	AgC1899F	TGCGGGATTTTATGGTGATT	AgC1899R	CGGCAAAAATCCTCAAGTGT	59
Unigene1903_All	AgC1903F	GAATTCTGCGACATCAAGCA	AgC1903R	ACATGGACAGAGGGAAATGG	59
Unigene1915_All	AgC1915F	AAGTGGAATTGTGGTACTCCGTAC	AgC1915R	CAAAGTCACCAAATCCCATCC	59
Unigene1922_All	AgC1922F	AGGGGAACCTCTTCGTGTTT	AgC1922R	TCACGATGGTGTTGTTGGTT	59
Unigene1936_All	AgC1936F	CACCCTGATATTGCACGCAT	AgC1936R	GGTTCAGTTGCTCTGTGACAAGC	59
Unigene1937_All	AgC1937F	AATTGGCCCGTCTTGTTCTC	AgC1937R	TGATCAACCGTGCTTTTGGT	59
Unigene1939_All	AgC1939F	AAAGTTCTCGGCGTGATGTC	AgC1939R	GCCAAATGTCATGGTTCCAG	59
Unigene1948_All	AgC1948F	ATTTCACCGTCGCCTTCATC	AgC1948R	GCTTCGGCATGTCCATCCTA	59
Unigene1954_All	AgC1954F	GGAGCAGAGCACGTACAACA	AgC1954R	AACTCTCCACTCCCACAACC	59
Unigene1958_All	AgC1958F	ATGGCGTGCTCCTCCGAA	AgC1958R	TGGGAGTTGGACTGTGCTTTC	59
Unigene1959_All	AgC1959F	TGTGCCATAACACACAGCAA	AgC1959R	CCTGTAAAGAAGCAGCACGA	59
Unigene1982_All	AgC1982F	ATGTTGCCCTCACGCATATT	AgC1982R	CATGCAGTCGCAACCATATC	59
Unigene1988_All	AgC1988F	TGTCATCTGTGGTGGGATGT	AgC1988R	CCTGCAAAAATAGGCAGACC	59
Unigene1989_All	AgC1989F	AGCCAAGCTCCAGCACAG	AgC1989R	TATCCTCGTTTGGGCTTTTG	59
Unigene1997_All	AgC1997F	GCATCTGCACAAGATTCAGC	AgC1997R	ACGCCTTACTGTGCATTCAA	59
Unigene1999_All	AgC1999F	GGTCTCTCGGGTATGCTTTG	AgC1999R	CATCTCAGGGGCCACTCTAC	59
Unigene2002_All	AgC2002F	CAAACCCTCAAACCCTCAAA	AgC2002R	CTTTCAGGGGGACTTCCTTC	59
Unigene2002_All	AgC2002F	ACAGAGAAAGAAAGGGAGAGAATG	AgC2002R	TAGTTCAGCCACCGCAGC	59
Unigene2004_All	AgC2004F	CAGTCGACTGAGACCTAGATACACC	AgC2004R	TGCTCTTGAGAGTTGAGACCATC	59
Unigene2007_All	AgC2007F	CATCACCTGAGGATTCTTCCTG	AgC2007R	TGCATTTGCTATTGTTGTTTCTC	59
Unigene2013_All	AgC2013F	TGGGGTACAACTTGCAGTGA	AgC2013R	CCGAGTTGAATTTCCCAGAA	59
Unigene2020_All	AgC2020F	GTGGTGACGATCCTGTTGTG	AgC2020R	TCCTAACCAGGGACACAAGG	59
Unigene2023_All	AgC2023F	TATCGAAGCAAGCAATGTGG	AgC2023R	GCTTCCATAGCAGTTGTGTCC	59
Unigene2025_All	AgC2025F	GTGACAAAAATCAAGCAAAAGC	AgC2025R	AGATGCCTAAGATGTCACTGATG	59
Unigene2031_All	AgC2031F	TTGGTCGAGTCCATTTCTCC	AgC2031R	TGTCCCGAGCTTAAATGCTT	59
Unigene2038_All	AgC2038F	GGTACAGGCCTTGTCGTTGT	AgC2038R	TTTGAAAAGCGCCACCTATC	59
Unigene2042_All	AgC2042F	AACATCCATGGAGCAAGGTC	AgC2042R	TCATCCTCCCTTTCATCCAA	59
Unigene2043_All	AgC2043F	CTGCAGGTACGCCCTGTATT	AgC2043R	TGAGCACACGCACTACATGA	59
Unigene2045_All	AgC2045F	CTAGGGTGCTATGCCCACAT	AgC2045R	GACAACATCCATCCCAATCC	59
Unigene2047_All	AgC2047F	CAAAAGGTTCCCTCCAGGAT	AgC2047R	TCAGGTCTGACCGTGTGTTC	59
Unigene2051_All	AgC2051F	GTCACAAAGCAGTTGATTGCC	AgC2051R	GGTGAATGGACCTCAGCTGAT	59
Unigene55154_All	AgC2051-1F	CAAAGCAGTTGATTGCCAAC	AgC2051-1R	ATCACACGGTGAATGGACCT	59
Unigene2054_All	AgC2054F	GCCTCTCATGATCGTTCCTC	AgC2054R	CCATGATGCTTTCGTCAATG	59
Unigene2055_All	AgC2055F	CAAGATCGAAAGACCCGAAA	AgC2055R	TGCTATCAGTCGTCCTCGTC	59
Unigene2057_All	AgC2057F	TTCCTTGGTTTGATGTATCTTGG	AgC2057R	GGTTATGTGCCGCAAAAGTT	59
Unigene2058_All	AgC2058F	GCTCAACTTCGCCTACATCGTA	AgC2058R	CTCGTATGGCTGGTTGTTGC	59
Unigene2059_All	AgC2059F	GCCCCTATCCTGTGAAACAA	AgC2059R	AGCCGGATCATTTATGCTTG	59
Unigene2060_All	AgC2060F	CGAGACGCTCGGTCTACTG	AgC2060R	GTGAACACAGGGGGAAGAGA	59
Unigene2062_All	AgC2062F	GCACAACATTACAATTCAGC	AgC2062R	GCGTTCTCGGAGTACTACAG	59
Unigene2063_All	AgC2063F	TGAACAACACGTCGGACTCG	AgC2063R	AGGAGATCATGGCCGTGAA	59
Unigene2076_All	AgC2076F	GAATTCCAGCACCAGATACGTC	AgC2076R	TGCTCGACAAGCTCATCGAC	59
Unigene2080_All	AgC2080F	CGCCTTCCCCATGGTTCTT	AgC2080R	TCGCTCCTCACCAGTTCCTT	59
Unigene2085_All	AgC2085F	GGATCTTGGCGTTCTTTTGA	AgC2085R	CTGCTTTAACGGACCACACA	59
Unigene2089_All	AgC2089F	AGTCCGAGACTACGGCTTGA	AgC2089R	GTGGCCGCAATCTAGAAGAG	59
Unigene2090_All	AgC2090F	GCTAGTGATCTTCGCCTTGC	AgC2090R	TCCAAGAGCTCTGATCCACA	59
Unigene2094_All	AgC2094F	CACAAACATTGGAGGCAGTG	AgC2094R	TCACCCTCATGGGAAGTCAT	59
Unigene2097_All	AgC2097F	GAGGTGAGATGCACTGGTCA	AgC2097R	GAACACATGTTGCCTGTTGC	59
Unigene2098_All	AgC2098F	GAGCAGTCCAGCACCATACC	AgC2098R	GCCGCCTTACCACTAGAAGC	59
Unigene2102_All	AgC2102F	GCTGCTAGGTCGAAAAGCAC	AgC2102R	GCATCAGCGCCATTACAATA	59
Unigene2104_All	AgC2104F	CCTAAGCCCCCTAATTCCTG	AgC2104R	CACCCTCCAAATCTTGTGCT	59
Unigene2108_All	AgC2108F	CTTAAAGGCAGCACCAGCTT	AgC2108R	GTGGTGGCCAGTGAGTTCTT	59
Unigene2114_All	AgC2114F	CTTGGTCCAGTGCTCCAAAT	AgC2114R	TTTGAACTCCGTTCCGAGAC	59
Unigene2121_All	AgC2121F	TTGATCACAAACTGCAGCAC	AgC2121R	TTGGGCTACAGCTTTTAGGG	59
Unigene2142_All	AgC2142F	GGATGGGATTGGGTCTGATT	AgC2142R	CGTCTTTTGCGTTCCAGTTC	59
Unigene2147_All	AgC2147F	AATTTTTCGGCCTTCAATCC	AgC2147R	GAGATCCAGGCCATCTACGA	59
Unigene2151_All	AgC2151F	AATCACTGGGTTGAGAAAAAGC	AgC2151R	TTCAGACATTGTGTTTCTCCCA	59
Unigene2153_All	AgC2153F	TCTGTTTTGTCCCCAGAAGC	AgC2153R	ACCGGGTACAAAAACCATCT	59
Unigene2163_All	AgC2163F	CAAGCAAGCAACAAGGTCAG	AgC2163R	GCGTGTGTTCTTGATTGTCG	59
Unigene2175_All	AgC2175F	TGTTTCCCCAAGTTTTTAGCA	AgC2175R	AGATCCTTGCATCGGTTCTG	59
Unigene2183_All	AgC2183F	TCACACAGCTTGTACAACCAAAC	AgC2183R	GGAAATGGGCAAATGATGTG	59
Unigene2185_All	AgC2185F	GTTAATCTCGAGGCCCTTCC	AgC2185R	GACAGCCAGCCAAATCTTTC	59
Unigene2186_All	AgC2186F	GGGAACTCCTCACAGGAGAAA	AgC2186R	CCAGGAATTGCAAATTGAACTC	59
Unigene2193_All	AgC2193F	CTAGGAGGTCAGAGATGATGGC	AgC2193R	GGGATGGAGGGAGTAGTTGC	59
Unigene2201_All	AgC2201F	ATCCAACATGCACCATCAAA	AgC2201R	AAGAACTGAATCGGGCATTG	59
Unigene2205_All	AgC2205F	GAACCCCTCCCAGTTTTGTT	AgC2205R	CCATTTACCATTGCAGTGTTCT	59
Unigene2214_All	AgC2214F	TGACAAAGCGTTGGAGAAGA	AgC2214R	CCGGTTGAGCTCTTCGATTA	59
Unigene2216_All	AgC2216F	CACTGAACACGGAGATGCTG	AgC2216R	CTGCGTCATCAACCAGTACG	59
Unigene2219_All	AgC2219F	CCAAATACAGACGTGTACAGTGG	AgC2219R	ATGCTCCATCACCTTCGCAG	59
Unigene2221_All	AgC2221F	AGTACCGTGTCCGCTCGAGT	AgC2221R	AACGCAAGCCATCAGGTGAC	59
Unigene2223_All	AgC2223F	AGCCAAACCACTGGTAAAGG	AgC2223R	GGATGGGAAAGCTCACGATA	59
Unigene2227_All	AgC2227F	TCAGTTGACAAAACCCCACA	AgC2227R	CTCCAAGCTCCTCACCTTTG	59
Unigene2230_All	AgC2230F	CTTTCTCCGCCTGAGTTTTG	AgC2230R	GAAAGGCTCGCGTCTGTTAG	59
Unigene2231_All	AgC2231F	GGGGCTGTAACCGAACTGTA	AgC2231R	CAGACACGACCCAACAGAGA	59
Unigene2233_All	AgC2233F	CCTCTGAAATGATTACACACATGAC	AgC2233R	CCCCTCCTGTTGCAATACCT	59
Unigene2237_All	AgC2237F	CGTTTCAGACAAATCCAACG	AgC2237R	CACTGCTTCCATCTCGTCAA	59
Unigene2238_All	AgC2238F	CATAGCATCCAATCCCAAGC	AgC2238R	TGATGTCCGGCTTGAGGATC	59
Unigene2242_All	AgC2242F	GTTTTTATCAAGTCCCAGTCATGTG	AgC2242R	CCGAGCTGAAGAAATTGTGG	59
Unigene2245_All	AgC2245F	TGGCTCCGATACAATCCTTG	AgC2245R	ACAGTAGGACACAACCTTCGGA	59
Unigene2250_All	AgC2250F	ATATGGTGTGTGTTTGTCGT	AgC2250R	AGATCAAGAATCCCAACTCT	59
Unigene2251_All	AgC2251F	TGCTGCATCTCGTCATAACC	AgC2251R	ACTACTCGACGGAGCATTGG	59
Unigene2258_All	AgC2258F	TCCTACTGAGAGCCCACGAC	AgC2258R	CCGGACGAAGAGACAGAGAA	59
Unigene2264_All	AgC2264F	CCAGACATGGATGGCTTCAAA	AgC2264R	GTTGCCAAATGTTCCGGAGT	59
Unigene2267_All	AgC2267F	CTCCAACACCAAACAATTAATGC	AgC2267R	GGTCCTATGTCGAAGGAGCAG	59
Unigene2269_All	AgC2269F	TGCCACTTTGTCAGATGAGC	AgC2269R	CATACGCTGTGGAAGCAAGA	59
Unigene2270_All	AgC2270F	ACGCACTGTCCTGGCTTATT	AgC2270R	GGAACGGACAGAGCAGACAT	59
Unigene2278_All	AgC2278F	TTCTCACAGACGTGCCTACG	AgC2278R	CGGCAATAATTTCTGCCCTA	59
Unigene2281_All	AgC2281F	TCTGGTTTGCACAGTTCCCA	AgC2281R	GGCAAACATGAGAGGTGGGT	59
Unigene2288_All	AgC2288F	ACCCCTCCTTCCTCTCTCAC	AgC2288R	AGGAGATGCGTCGGTGTTAG	59
Unigene2289_All	AgC2289F	AAAAGCTAGGCGGTGGAAAG	AgC2289R	ATCCTGGTCCTGTGAGCAAC	59
Unigene2292_All	AgC2292F	CTGCAGCTTGGGGAAGATAG	AgC2292R	AGCCGCCACTCTGTACTCTC	59
Unigene2299_All	AgC2299F	ACTACCACCACGCAGATCCT	AgC2299R	CCACGGGAGAGTGAATTTGT	59
Unigene2302_All	AgC2302F	TCTGTTTGTCAAAAATCTTCAA	AgC2302R	GGTTAGTTCTCATAATTCATCCAG	59
Unigene2307_All	AgC2307F	ACAGTGAAACTTGTTGACCCAGA	AgC2307R	TCAGTTCACCGCCATCTGG	59
Unigene2309_All	AgC2309F	ACCGGACATATTTCGAGCAC	AgC2309R	ATGCGCTGTATTGGGTTAGC	59
Unigene2310_All	AgC2310F	GGCAGAACTGCTCAACATGA	AgC2310R	TGCAGAGATATGCACCAACAG	59
Unigene2311_All	AgC2311F	CTCTCACCACACCGTCAATG	AgC2311R	TTTTCGGGAGCAGTTGAAGT	59
Unigene2313_All	AgC2313F	CCTGCTCTGACACGTACGAA	AgC2313R	ACGGAAAGCGTCAGAAAATG	59
Unigene2321_All	AgC2321F	CGTTGACCATCTCGACAGAA	AgC2321R	GTCACTGACCCACACCTCCT	59
Unigene2322_All	AgC2322F	CTTTGGCCTCTTCGAGTTTG	AgC2322R	AGCTTTTGGACGCTATGCTG	59
Unigene2324_All	AgC2324F	CCGCGTAAAACATAGGGAAA	AgC2324R	GCTTGCTGTTTTGCTTCACA	59
Unigene2325_All	AgC2325F	ATCGTCTGCGAGACAGGGGC	AgC2325R	CCACGGCGACCTCTGGATAAG	59
Unigene2340_All	AgC2340F	TCCTGTACTGCTTGCCTTCC	AgC2340R	ATGTGACCATCAACCAACCA	59
Unigene2341_All	AgC2341F	GGAGGTATTTTCTGCTGCTGC	AgC2341R	ACGGACTATCGCTTTCTCGC	59
Unigene2342_All	AgC2342F	GCCAGCTTCTCACTCTCTGG	AgC2342R	CAGAGGAAAGGTTGCAGAGC	59
Unigene2344_All	AgC2344F	AGATCCGGAGTCCAGAAACC	AgC2344R	ACGCCGTACTGCTGAAGATT	59
Unigene2355_All	AgC2355F	TTGACAGCGGCAAGCTGGA	AgC2355R	TCGTCGGATCCTCGTCTAAGA	59
Unigene2357_All	AgC2357F	GCCTGCTTATTTTGCTTGGA	AgC2357R	TGCTTACAACCTCCCAGGAC	59
Unigene2357_All	AgC2357F	GCCTGCTTATTTTGCTTGGA	AgC2357R	TGCTTACAACCTCCCAGGAC	59
Unigene2362_All	AgC2362F	ACTGGCCGTGCAGTTGTACT	AgC2362R	TCGATGGTGACAGAAATCCA	59
Unigene2367_All	AgC2367F	ATGTACTGACATGGGACCTTGTC	AgC2367R	GCAGAGCACCAGGCAAATAG	59
Unigene2371_All	AgC2371F	CAAATTGCCTTGCCTGACTT	AgC2371R	ACTCATTGGCTCTTGCTCGT	59
Unigene2378_All	AgC2378F	CTGACCTGTGTTGTCGCAGT	AgC2378R	AAAGCCTTGCATGAATCACC	59
Unigene2381_All	AgC2381F	CAAGTGGTCTCGCCTCTTCTCT	AgC2381R	CTTGTGATTCTGGTGGTGCG	59
Unigene2382_All	AgC2382F	GCACATCGCCATGTACGAG	AgC2382R	GTTGTCGTCGGTGAGGTTGAT	59
Unigene2385_All	AgC2385F	CGAACTGGAGTCTGGAGAGG	AgC2385R	AACGGGCACGTCTGACTTAG	59
Unigene2387_All	AgC2387F	TAGTGACAGCCTGGATTGTTTTG	AgC2387R	CCATTGCCATGTCAAAATAAGC	59
Unigene2408_All	AgC2408F	AGAGGTGCAGGTGTTTGGTC	AgC2408R	GGGCATTATTCCCATTCTGT	59
Unigene2424_All	AgC2424F	TTCCATATTGTCCGGAGTTAGC	AgC2424R	TTCATTTGTTCCTCTTTTTCGC	59
Unigene2432_All	AgC2432F	GCATCGCCATTGAAAAAAGG	AgC2432R	ATGGAGGTTGATGGAACTTGGT	59
Unigene2447_All	AgC2447F	CCCATGCTTGTCCCTTTCTA	AgC2447R	CGAGCTTGCTGAAGGAAATC	59
Unigene2449_All	AgC2449F	CAAGGTTGCCACCGACTAAC	AgC2449R	TCAGCATTAGTCAGCTTTCGAG	59
Unigene2450_All	AgC2450F	CTCGCTGACATCTTCGTTCA	AgC2450R	TGCGAGGAAGCTTAGGACAT	59
Unigene2451_All	AgC2451F	ACTCTTGTTGACGCCGAGAT	AgC2451R	TGGCATCGACCACAAACTAA	59
Unigene2453_All	AgC2453F	GGTGTTTTCCACTCTGTTGCA	AgC2453R	TGCCAATAAAGGGCCCAATA	59
Unigene2459_All	AgC2459F	CAATTTCATGGTGCTGTTGG	AgC2459R	GCTGAAATTGGTGCAGAACA	59
Unigene2462_All	AgC2462F	CGAAGCAATCAAGTTGCTGA	AgC2462R	TTTGGCATTGACTTTGCTTG	59
Unigene2464_All	AgC2464F	ACCACAAACTCCCTGGCATAG	AgC2464R	GTCGTTGGAGAATAAGGCTGG	59
Unigene2465_All	AgC2465F	TGGAGCAACCTCAAAAACCT	AgC2465R	TCTATAAGGCTGCGGCAACT	59
Unigene2469_All	AgC2469F	TCTTCAACAATCACTCCAACGTC	AgC2469R	GTGTATCGTGGGTACAAGTAATGTT	59
Unigene2470_All	AgC2470F	GAGCCTCTCGATAGAAGGGC	AgC2470R	CCTCTTTCGCCAAATCCTG	59
Unigene208191_All	AgC2470-1F	CATGGGCCATCACAGAAACT	AgC2470-1R	CAATGACCACCGTGACTCAA	59
Unigene2471_All	AgC2471F	GGAACTGTCCCAATCGAAAA	AgC2471R	GAAAAGGGATAATGGCAGCA	59
Unigene2478_All	AgC2478F	ATTACTCGCCATACGCCAAA	AgC2478R	AGGCCCATGTTATCTCTCCA	59
Unigene2492_All	AgC2492F	AAGGGGGATGCAAGAATAGG	AgC2492R	ACGGACGATGATTTCTCACC	59
Unigene2495_All	AgC2495F	GAAATGCTCAACACCAACCA	AgC2495R	TGTCATTCAGGCGATAGCAG	59
Unigene2500_All	AgC2500F	TCCCAGAAGGTTCTGCATTC	AgC2500R	TGAAGCTGCAGAACAGCAAG	59
Unigene2503_All	AgC2503F	TCCTCTCCACGCAACCCA	AgC2503R	CACAACGGCCTGCTCAAG	59
Unigene2504_All	AgC2504F	CACTGTGTGCTACGCCTGTT	AgC2504R	TCGTATGGTCGTGGACGTTA	59
Unigene2505_All	AgC2505F	GGTACACTGGTGCTGCTGAA	AgC2505R	TTCAGCACGGATGTTGTTTC	59
Unigene2511_All	AgC2511F	GTGGGTGCTCATCCTTGTCA	AgC2511R	ACAGCCGAAACCTTCCACAT	59
Unigene2516_All	AgC2516F	TTGCTGGGCATTCATAGATTCT	AgC2516R	TAAAGGAATGGAGCGCTTCC	59
Unigene2521_All	AgC2521F	ACAAACCGTGTGCGATACAA	AgC2521R	TTTTGAAGCCTAGCCCAAGA	59
Unigene2522_All	AgC2522F	TGTGCAGCTGTCCTTTCATT	AgC2522R	GGCCGATTATCTGAGAACCA	59
Unigene2529_All	AgC2529F	ATCTCTGGTTGCGCTGTTCT	AgC2529R	TAGGAGCTCGGATCACTCGT	59
Unigene2536_All	AgC2536F	TCAGGTTGTTCCCTTTGAGG	AgC2536R	TTGTTCTCCTGGGTTTGTCC	59
Unigene2537_All	AgC2537F	GGGAAGAACACGAGCTTCAG	AgC2537R	CACCATCAGCTGTTTGCTGT	59
Unigene2544_All	AgC2544F	GTCTCCGATGAGCAAAAGGTT	AgC2544R	TGCCCCAGGCTGATTGGT	59
Unigene2553_All	AgC2553F	ACTACGGGAGGGAACCCTTT	AgC2553R	ATGTAGTCCGGTGGAGCATC	59
Unigene2554_All	AgC2554F	TCAACCATATGTGAAGCAGATGA	AgC2554R	GCGAGAACGCACTGGATTAG	59
Unigene2557_All	AgC2557F	TCTCATGCTCAAATCGATGG	AgC2557R	CCTCCCACAAAGACATGGTT	59
Unigene2561_All	AgC2561F	ACCATGTTCCCCTGGAATTT	AgC2561R	TCCGGGGATACAAACACACT	59
Unigene2566_All	AgC2566F	GCTCCCTGAACTTGGCTATG	AgC2566R	GACGATGAGGCTGACGAGAT	59
Unigene2569_All	AgC2569F	CCCTTGTACACCGTTGCAAT	AgC2569R	AGCTGCTGCAGGAGTCTACG	59
Unigene2582_All	AgC2582F	CAAGCGAAAGAGGTGATTAAAACTT	AgC2582R	CATTTGCCTTTTTTTTGGCAAC	59
Unigene2585_All	AgC2585F	ACCACACCAAAACCACCACT	AgC2585R	AGTCAAGGCCACATGGTTTC	59
Unigene2587_All	AgC2587F	CAAATGGCAGGGTCCTAAAA	AgC2587R	CCGCCACTGCTTACAGAGAG	59
Unigene2588_All	AgC2588F	TGGTGAAAGTGCAACACCAT	AgC2588R	AACCCGTGTCATGAGGAAAG	59
Unigene2590_All	AgC2590F	CCCATGATATTGCATGGAGG	AgC2590R	TGACCAGTTCCAGATGCACG	59
Unigene2592_All	AgC2592F	GTGTCATTTCGTGGCGTGTT	AgC2592R	ATACGCAATCATCACCCGAC	59
Unigene2596_All	AgC2596F	CCAGTTTCAGCCGTCATTTG	AgC2596R	AATGGAATGTCTGCACCAGC	59
Unigene2597_All	AgC2597F	GAGCAGCAGTCAAAATCCCTTC	AgC2597R	GGCCATGACAATGTATCCAGAC	59
Unigene2598_All	AgC2598F	AGAGGCAGGCACTGGTGAAC	AgC2598R	GCGACAACATCAAATGGCAG	59
Unigene2599_All	AgC2599F	GCCTCGAGCTCGTCTGAT	AgC2599R	CAAAACAACGCTGTATGTGC	59
Unigene2613_All	AgC2613F	AGCAGCAGACATGGGTCGG	AgC2613R	GCATTCAACATCAAAGTGGCA	59
Unigene2614_All	AgC2614F	GCACCCCAATTACATGAACC	AgC2614R	CGCTGCAAATACAGAGCAAA	59
Unigene2615_All	AgC2615F	GTTGGCCGTTTTGGTAAAGA	AgC2615R	ACCAGCAGTAGCATGAGCAA	59
Unigene2624_All	AgC2624F	GATGAGGACGACCTGGACAT	AgC2624R	TCATCTACACCCCATCGACA	59
Unigene2626_All	AgC2626F	CTAAAGAACCGCCGATTGAG	AgC2626R	AGCTGGAAGCAGTAGCAGGA	59
Unigene2629_All	AgC2629F	TCCCAGCTATAACAGCAGGATT	AgC2629R	AACCTATGGTGCCCACTTTG	59
Unigene2637_All	AgC2637F	GGTGCTCGATCTGGAGCAACT	AgC2637R	TGCCCTTGGATTCAGGAATC	59
Unigene2638_All	AgC2638F	CGCAGATGCTAACCTCACTG	AgC2638R	ATCACCATGGCTTTCTCGTC	59
Unigene2648_All	AgC2648F	TTGAGGATTTGAAAAGAGGC	AgC2648R	CAGCAGCTCAATGACATTCA	59
Unigene2651_All	AgC2651F	TAATTTCCCTGGAGCCCTTC	AgC2651R	CGCAACATGGTACAGACTCG	59
Unigene2656_All	AgC2656F	TGCAGGCAAGTCGTTAGATG	AgC2656R	GCCCAGAGCAATACCTGAGA	59
Unigene2658_All	AgC2658F	CAGGCTTTTCCCCTATTACCA	AgC2658R	GGACCTTTAAACTGCAACCAA	59
Unigene2673_All	AgC2673F	TTCGGATACACTCAGGAGCA	AgC2673R	CACATGACGGATCTTTGGTG	59
Unigene2685_All	AgC2685F	AGTGGGTCCTGGTGAAGTTG	AgC2685R	TGCATTTTCCAAAACAGACG	59
Unigene2695_All	AgC2695F	CGTCAAGCAGAATCACATGG	AgC2695R	GGTGTGAGCTGGGAGAACTT	59
Unigene2705_All	AgC2705F	CAGAATTGCGAGTGGATGAA	AgC2705R	TCGCGCCTTTAGGTAGTTTG	59
Unigene2715_All	AgC2715F	GCCAGACCCAAGTCACAAGT	AgC2715R	GCAAATCTGCTCATCGACAA	59
Unigene2720_All	AgC2720F	ATGGTACAAAGCTCCGGCTA	AgC2720R	CTCGTTCCATGTCACACACC	59
Unigene2721_All	AgC2721F	TGGCTCCGCACCTAATTAAA	AgC2721R	CCTCACTTGCATCTCAGCAA	59
Unigene2722_All	AgC2722F	GCGACTGCACACACAAAACT	AgC2722R	AAATCCCACCTCTCGGAAAT	59
Unigene2723_All	AgC2723F	TCGGAGCACTGACAACATTT	AgC2723R	GAGTTCTGAGCCGATCCTTG	59
Unigene2726_All	AgC2726F	GCACTTGTCAATCTGGAGCA	AgC2726R	TGAGCAAGAAGCGCACTAGA	59
Unigene2732_All	AgC2732F	GCTTGCAATGGATGATGAGA	AgC2732R	TGCCAATATGAATTGCCTCA	59
Unigene2737_All	AgC2737F	TGCAACAGGCTGTCCAAATA	AgC2737R	CAGCAAAGGCCTTCTTGTTC	59
Unigene2754_All	AgC2754F	TGCAGAGTTGCAGCCATAAG	AgC2754R	GCTAGACACTGCCACACCAA	59
Unigene2756_All	AgC2756F	TTTATGGGCATGGTGTCTCA	AgC2756R	CTTCCAGCAAGGTCAAATCC	59
Unigene2757_All	AgC2757F	GCTTCTCCATTAAGCGTTGC	AgC2757R	ATTCCGAACGGAGGGAGTAT	59
Unigene2772_All	AgC2772F	TCGCAGACTTGAACAGGTTCA	AgC2772R	ATCGTCGATCGATCATGTGG	59
Unigene2782_All	AgC2782F	TAGAGCACCTAGGCCCAGAA	AgC2782R	CACCATGTGGTGTTCCTGAG	59
Unigene2783_All	AgC2783F	TCATATCCTAAGTCTTGCTTGTGG	AgC2783R	AAGAAAAGGCTCTGCTTGACA	59
Unigene2785_All	AgC2785F	TTGGCCAGCACGTCAGAG	AgC2785R	CTTCAGCAAGATCATCACCAAG	59
Unigene2786_All	AgC2786F	TCAGGACATTGTGTGTGCCTA	AgC2786R	CTACCTGTGCGCAACGACTA	59
Unigene2788_All	AgC2788F	CAAGAAATGGAGACGGTGGTAT	AgC2788R	CAGGCGTACAACCTCATGTCATA	59
Unigene2790_All	AgC2790F	AATCACACACAGTGGCATGG	AgC2790R	GCAATAAAAGGCTGCTCTGG	59
Unigene2792_All	AgC2792F	AGAGGAACGTGTCTGCGACT	AgC2792R	ATCCCTCTCCGGTCTCTCAT	59
Unigene2804_All	AgC2804F	CTTCTGCCTCTTGGAACTAGTTGT	AgC2804R	TACTTTGAGCAATTGGCTGCT	59
Unigene2808_All	AgC2808F	CGTAGTGGTAGGGCAAAGGA	AgC2808R	GGGTATGATCCCCTTCCAGT	59
Unigene2814_All	AgC2814F	ACATTGCGCTATCCATCCTC	AgC2814R	AGCCACATCTCGCCATAATC	59
Unigene2815_All	AgC2815F	TTTAAAACTCGCCTATTCTAGAGTG	AgC2815R	CAGGTATAACAAAGCAGCAGGTC	59
Unigene2816_All	AgC2816F	CTGGCTACATGCTGCTCAAG	AgC2816R	TATTCACTGTGGCTGGCATC	59
Unigene2822_All	AgC2822F	CATGGAGTGGAAGGACCAAAA	AgC2822R	GCCTAGCTGGAATTCGTTCA	59
Unigene2823_All	AgC2823F	GGAAGGAACAACAACAGTCTCAATC	AgC2823R	AAGAAGAAAGCGCAGTAATGATTC	59
Unigene2828_All	AgC2828F	GAGAACAGCTTCTTCATACCCG	AgC2828R	TTTCATCGAGCTCGAGGCA	59
Unigene2839_All	AgC2839F	CTTGGCAATCACCCCATTAC	AgC2839R	TTTTCCTCTGGAGAAGGTTCC	59
Unigene2840_All	AgC2840F	ACGGCATGTCTAGCGCTTAT	AgC2840R	ATGGCACGTATCACCATCAA	59
Unigene2847_All	AgC2847F	AGCATGAGGAATGGATCTGG	AgC2847R	CGGTGAAGCTCTGCAATATG	59
Unigene2849_All	AgC2849F	CCTTGTTGAACCTGGTTGCT	AgC2849R	GCAAGGTTCGAGAAGACGAC	59
Unigene2855_All	AgC2855F	GATGAGTTGGCTGGTGCATAA	AgC2855R	CCCAGTGAGATGGCAACAGA	59
Unigene2860_All	AgC2860F	TCTCCACAGTACCCCACTTTCA	AgC2860R	CATGCGTACGGTGTGTCTCTG	59
Unigene2861_All	AgC2861F	AGTCATATCAGCACTACTACTGCCA	AgC2861R	GGCGTCGTTTTTTGTTTGTTG	59
Unigene2863_All	AgC2863F	CTCTCCCTATCCCTCGATCC	AgC2863R	GTGGAGGCCGTAGAAGGTG	59
Unigene2869_All	AgC2869F	TTCCCAAGCATCTCCATTTC	AgC2869R	CTGGGAACAGCCACCATATT	59
Unigene2874_All	AgC2874F	TGGATCCAATGGCTGTCTC	AgC2874R	AGTGGTCCCGACGACTCA	59
Unigene2875_All	AgC2875F	TCACCTACATCGTCCTTGGC	AgC2875R	ACCGGGACTGTAACAACCAA	59
Unigene2878_All	AgC2878F	ACCGCACAGCGAGAAAAC	AgC2878R	GAGTAATTGTGGGGGACAGG	59
Unigene2879_All	AgC2879F	CGCTCAGGGTATCCATTGTT	AgC2879R	ATCATCAACGGTGCTTCGAT	59
Unigene2883_All	AgC2883F	AGCCCAGAACAAAGCAAAAA	AgC2883R	TGGTGTATTGGAGCAAGACG	59
Unigene2885_All	AgC2885F	TTCGTAAGGTTCCCATGACC	AgC2885R	CAGGCCATTGAGTGTGTGTT	59
Unigene2886_All	AgC2886F	AAATGCCTTCAAACCACTGC	AgC2886R	TTTGAATTATGCCCCTGCTC	59
Unigene2893_All	AgC2893F	ACTCGCTCAACGACAGCAT	AgC2893R	GAAGCCCGCCGATAACTACT	59
Unigene2896_All	AgC2896F	ATCTCTGTTCATGCCCCATC	AgC2896R	CTGTACAGGGCAAGGGTGAT	59
Unigene2902_All	AgC2902F	GTTGATCCCTAGAGGACTAATATCC	AgC2902R	ACAGTGGTGTTGTCCAGAAAATG	59
Unigene2907_All	AgC2907F	ATGAACTCAAAGGATTGGAAGC	AgC2907R	TCCAACACAGCAATGCAAAAC	59
Unigene367801_All	AgC2907-1F	CTCAGTGACAACAAGAAGAAACAGA	AgC2907-1R	GTAAAGCCATGAAAGACAAACTGGT	59
Unigene2915_All	AgC2915F	CCGTCGTCCATGATCTCTCT	AgC2915R	TATTTTTGGGCACTGCCTTC	59
Unigene2916_All	AgC2916F	CCAGCCGAACTGCATCAA	AgC2916R	TCAGATTTTGCTTGTGCAACAG	59
Unigene2919_All	AgC2919F	TGCATACACTTTGCCCTCTGA	AgC2919R	CGAGCTTAATCCGAACCGCA	59
Unigene2921_All	AgC2921F	ACGAGCATGAGGTCCTCCTC	AgC2921R	GCCAAGAAGATACTTTTCATCACC	59
Unigene2922_All	AgC2922F	CTCCGTTCCCTTGAGTCGTA	AgC2922R	GGTCTTGTGAGGATGGCAGT	59
Unigene2926_All	AgC2926F	AAAGAGCTGCTTTGCGACAG	AgC2926R	CCCTTCTAACCTCCCATTCAC	59
Unigene2931_All	AgC2931F	CCTTTTGTCGGACTGGTTGT	AgC2931R	CACCCTGCAACACATAATCG	59
Unigene2947_All	AgC2947F	TGAACTGAGGCCATGTTGTC	AgC2947R	CTTGCACATGCATCTCGTTT	59
Unigene2970_All	AgC2970F	CGATTCCACTAGGGAACGAA	AgC2970R	CACGCGTTTTGTGACTCCTA	59
Unigene2972_All	AgC2972F	GCAGACAACACTGGGACAAA	AgC2972R	GCAAAGGCATTCTGGGATAA	59
Unigene2975_All	AgC2975F	TTGTGCTGCGAGAGATTGCTA	AgC2975R	GGTGTTGGTGCTCTGATTGG	59
Unigene2977_All	AgC2977F	AATTCTCCGTCGACTTGCAG	AgC2977R	ACTGTTTGGACAGGCACCA	59
Unigene2987_All	AgC2987F	GGCGTAATGTTGTGAAGCAA	AgC2987R	GCATGAAGCGTGTCAAAGTG	59
Unigene2995_All	AgC2995F	CATACTTCCAGATTGAGTTTCCAAC	AgC2995R	CCGTTTGTGTACTGCAGCTCA	59
Unigene3003_All	AgC3003F	GCAGGAAGTGAAAGCAAAGG	AgC3003R	TGTAGCGCTGTTTGATTTGC	59
Unigene3019_All	AgC3019F	CAGCCACTCTCCGAGAAGAC	AgC3019R	CCCGACCTGTCATAAACCTC	59
Unigene3032_All	AgC3032F	TACCCACTTGCTTGAAGATCG	AgC3032R	TGATATGAATGCTACTGGGATCC	59
Unigene3045_All	AgC3045F	ACCCACAGAAACGGGAAAC	AgC3045R	CGACATGGACATCAGCATCT	59
Unigene3051_All	AgC3051F	CAGTCTTCTTGGCAAACCCA	AgC3051R	GATACTCTTGAGGTGCTCGGAG	59
Unigene3053_All	AgC3053F	CTTTGTTACGTGGCTGCAAA	AgC3053R	CTACGCCACCTCCAAATGAT	59
Unigene3069_All	AgC3069F	TTCTTACCGCAAGTGATGGC	AgC3069R	CTTGGAGACCTTGCATCAAACT	59
Unigene3070_All	AgC3070F	GTGAACAACAACGGGGAACT	AgC3070R	GGGGAAACTGTCCACAGAAA	59
Unigene3078_All	AgC3078F	AACCAACCTACAAGGCACACC	AgC3078R	TGCTCGTTCTACGGTTGTCC	59
Unigene3079_All	AgC3079F	AGCTTCACGGAGGAGAAACA	AgC3079R	CGGGCAAATGACTGAAATCT	59
Unigene3081_All	AgC3081F	AAAAGAGACCAAGACCAAGCA	AgC3081R	ATCGTCGGTGGCGTAGTTAG	59
Unigene3084_All	AgC3084F	GACTAAGTTACCACCCAAGCCTAT	AgC3084R	CTCCTGGAGCTGTATTAGGGATAG	59
Unigene3088_All	AgC3088F	TGGATGTTCCATTTCAGCAA	AgC3088R	GGTTGGCTGGATCTCATCAT	59
Unigene3096_All	AgC3096F	AGATGAACCGAAGGGGAGAT	AgC3096R	CCAGCAAACCTCATGTCTCA	59
Unigene436832_All	AgC3096-1F	TACTCCCCAAGGTGCCACAT	AgC3096-1R	CAGTTCACCGACTTCCCATC	59
Unigene3097_All	AgC3097F	GCGCCAGTTACCCTTTACAT	AgC3097R	TGCCATTATGTTTGCCTCCT	59
Unigene3102_All	AgC3102F	GACCAGATTCGGGTTACAACAT	AgC3102R	CTATTACTCCCGCCAATCCA	59
Unigene3121_All	AgC3121F	AGCCTGCATCTGAAGCAAAT	AgC3121R	GGCGGACTAATTGGTAGCAC	59
Unigene3128_All	AgC3128F	TGCCTCCAATCTACTGCTGA	AgC3128R	TGGCCATACTTGCATTGTTG	59
Unigene3133_All	AgC3133F	AGATGGAGGCAGCTAGGTCA	AgC3133R	TGTGGAGGAACAAGGTAGGG	59
Unigene3147_All	AgC3147F	AGGGGTTAAGCAAGTCCACA	AgC3147R	GACTTGCATGTTCAGCGTGT	59
Unigene3157_All	AgC3157F	GCAGCTGCTATTGCTAAGTGTC	AgC3157R	AAAAGAACCTGAACAACAGGATG	59
Unigene3161_All	AgC3161F	CCGTGATCATTGTTGTCCAC	AgC3161R	GCAGGTCCATTGTTGTGTTG	59
Unigene3162_All	AgC3162F	TCTCGTGCAAATGGTCACAT	AgC3162R	CAATTTGGATCATCCGGTGT	59
Unigene3164_All	AgC3164F	GCAAAAACAGAAGTCCCAGAGAG	AgC3164R	TTGCAGCTTACAGTTTACGCAT	59
Unigene3165_All	AgC3165F	GGTCCTTGAATTTGCTCGACT	AgC3165R	CGGTGAGAATCCAGCATGAT	59
Unigene3169_All	AgC3169F	CGTCTCCAGGCACACCTGAT	AgC3169R	TGGGAGAGGACCAAGAAGGC	59
Unigene3176_All	AgC3176F	CATGCCGCTCCTCATTAGAT	AgC3176R	TGTGCTGGATGAAATCCTCA	59
Unigene3180_All	AgC3180F	ACGAACCTCTTGATGACCGTC	AgC3180R	TGTTAGCAGAGCTGCCTGTTT	59
Unigene3181_All	AgC3181F	CTTTGCCTTGATCCTGCACT	AgC3181R	AAACATACAGGGGCATCAGC	59
Unigene3182_All	AgC3182F	CCAAGATGAAGGCTCAGCTC	AgC3182R	TGGGTGCTTGGGTTTACTTT	59
Unigene3187_All	AgC3187F	GGAGGGTCTGCTCCCTGT	AgC3187R	AGAAAGCATGGTCAGGAGGA	59
Unigene3191_All	AgC3191F	CGCCTCGTGTTACCTTAACG	AgC3191R	CGAGCTGTACAACTGCGGAT	59
Unigene3192_All	AgC3192F	TAATGCATCTGGACCAACCA	AgC3192R	GTTCCAAGCAAATTCCCAAA	59
Unigene3193_All	AgC3193F	CCAAAAGGTGGCAACAAAAT	AgC3193R	GTCGAGAGTGGTCGACAATG	59
Unigene3197_All	AgC3197F	CAGTCGATCCACATGCAGTT	AgC3197R	TGCCCAATTCTTTCTTCGAT	59
Unigene3198_All	AgC3198F	TTATGCCCAAGTTACAGCTGC	AgC3198R	GCAGGTTCCCATGAATTATGTTG	59
Unigene3213_All	AgC3213F	GCATGATGATGCAAGCCGT	AgC3213R	GCTTGGTTGGAGTGTTCAACTG	59
Unigene3217_All	AgC3217F	AATACTTGGCATGTGCTCCA	AgC3217R	ACGTGAGGGCACTTAGTGGT	59
Unigene3225_All	AgC3225F	AAGCCATACGATGGTGAAGC	AgC3225R	AGCTGTTGCCCTCTGAGAAA	59
Unigene3229_All	AgC3229F	GGGGATTTTGTTGTGAGATAGTTG	AgC3229R	GCATTGCTGGCTTCGATTG	59
Unigene3231_All	AgC3231F	AACCATATGATCCACGGAGAAC	AgC3231R	GCTGTCGCTCCTGTATCCAG	59
Unigene3232_All	AgC3232F	TCCTTACTTCGTCGGCACAC	AgC3232R	CTGGATCCGGATGCAAGG	59
Unigene3236_All	AgC3236F	CGGGCTAAGTCCCTCTCTCT	AgC3236R	GTGAGCTTCTCCGGACTCTG	59
Unigene3238_All	AgC3238F	TGTTGTTAAGACGCCGCTTC	AgC3238R	CCACGGTATGCATGTCATACAGT	59
Unigene3239_All	AgC3239F	TACTGGATGGATGCCTTTCC	AgC3239R	CCAGCAACCAAGACCAATTT	59
Unigene3242_All	AgC3242F	ATGGCGACAGCATCACAGAA	AgC3242R	AAAGCCCGCTGTTTGCCA	59
Unigene3250_All	AgC3250F	CAAATACCACATGGACCTTGC	AgC3250R	GGTCCCCCGATTAAAAACCT	59
Unigene3257_All	AgC3257F	GTTCGGAGTGCCGTCATATT	AgC3257R	AACCTGCCTGCTGTTTCTTG	59
Unigene3259_All	AgC3259F	TGCGTTGGTGATTCTAGTGC	AgC3259R	ACAGACCACGATGGGTTCTC	59
Unigene3260_All	AgC3260F	GTCCCCTTCAACCCATAACC	AgC3260R	TTAAGCGATGACCCTGATCC	59
Unigene3270_All	AgC3270F	ATTGCACGGACAGAACATGC	AgC3270R	CCCACGTACGTACAGCGTACTC	59
Unigene3278_All	AgC3278F	GGAGGAGAACCGATCTAGGG	AgC3278R	CTTCCTCCCTTCTTCACGAG	59
Unigene3291_All	AgC3291F	GTGGATCTCATCCCCTGGT	AgC3291R	TTCATCAGGTGTCACCACAAA	59
Unigene3293_All	AgC3293F	GATGAGGGAAGGCCATGAT	AgC3293R	CCCTCCTTCTCCACTTCCTC	59
Unigene3304_All	AgC3304F	TGGGCCTCAAAGAGAAGAGA	AgC3304R	TGCTGGACCACCATTTGTAA	59
Unigene3308_All	AgC3308F	ATGATTTTTGCCCGTAGTGC	AgC3308R	CGAACAATCAGAACCCCAGT	59
Unigene3321_All	AgC3321F	GCATCGTGTAGGCAGTTGAA	AgC3321R	CTGCGACGTCGAGAGTATTG	59
Unigene3331_All	AgC3331F	CGGCCAAGAGTGTGATGTCAGT	AgC3331R	TAGCCATGCAATGGTAGCGT	59
Unigene3333_All	AgC3333F	GCTCCTCTGCAGCTACCTTG	AgC3333R	TGGCCTACTGATTCCACCAT	59
Unigene3357_All	AgC3357F	GCAGCCATTGGGTTTGATCT	AgC3357R	GTCCATAGTGGCATCGGCT	59
Unigene3362_All	AgC3362F	GCTTGTCCTGCTGGGAGTAG	AgC3362R	CCATCTTTCACGCTCGTTTT	59
Unigene3365_All	AgC3365F	AGTTCCTTGCCGAATTGATG	AgC3365R	CACCAAATATCGGAGGACGA	59
Unigene3367_All	AgC3367F	GCTGCTGAGGGAGAGAAAGAA	AgC3367R	AGCAGTAACACAGCCACACCA	59
Unigene3368_All	AgC3368F	CGAGGCATAACAACCATGTG	AgC3368R	GAGGAATTTTCTGGCATGGA	59
Unigene3379_All	AgC3379F	AGCACGGCAACCCACTGAT	AgC3379R	CGGGAGGACTGCAATTGATAG	59
Unigene3396_All	AgC3396F	TGACCTTTTGTTTTTTCAGTGCTA	AgC3396R	CACAGAGGTGAAGAGGAAGTCAT	59
Unigene3398_All	AgC3398F	AGAAACGCCAGAGGATCTGA	AgC3398R	GAAGCTACCTGAGGCTGCAC	59
Unigene3413_All	AgC3413F	GACAAGCAAGGGTTTTTGCTAC	AgC3413R	GATCTCCCCTGTCATGCATGT	59
Unigene3414_All	AgC3414F	TTTGATACGGAGGGAGTACTAATTG	AgC3414R	TCTGAACCAAAATGCCATGA	59
Unigene3425_All	AgC3425F	CAGGGGATCAGTACCCAAGC	AgC3425R	TCATGTGGTCATTGGTTGCA	59
Unigene3428_All	AgC3428F	ACATAGCCGTACACAGCAACG	AgC3428R	AGGACGTCAGGCTTGAGGC	59
Unigene3430_All	AgC3430F	GGTTTCAGGTCAAGGTGGCT	AgC3430R	GGCAGAAAATGTTGCTCTGC	59
Unigene3433_All	AgC3433F	TAACGCTTCCCAAACAGACC	AgC3433R	TCATGCCAAAGCCATCAATA	59
Unigene3444_All	AgC3444F	CAATTCGGCATTCTAGTCAGGT	AgC3444R	GTGCAGGGAATCACAACTCAG	59
Unigene3448_All	AgC3448F	CCACAGTGGTATCTGCTCCA	AgC3448R	CTTGGGTGCTGTGAGTTTCA	59
Unigene3450_All	AgC3450F	GCTCAGCTTCAATGCTTTCC	AgC3450R	GGCCACACAGAGCTAGGAAG	59
Unigene3462_All	AgC3462F	CTCGACTCAAATGGCTGTCA	AgC3462R	TCCACATCCACCATCACATC	59
Unigene3463_All	AgC3463F	TACGGGTGACCGAATCAAAT	AgC3463R	CTTCCTTCCATCCGTGTGAT	59
Unigene3466_All	AgC3466F	CGAAGCTTGGTATTGTCCAAAA	AgC3466R	TCCAGCACGTGGAATTTGTC	59
Unigene3469_All	AgC3469F	TACATCCGTTCGAGCGACAC	AgC3469R	TGTGCCATGTTGCTTTACAAAG	59
Unigene3470_All	AgC3470F	TTTGGCAGAGTGACGAGTTG	AgC3470R	GCCTGGGTCTCTGTGGATAA	59
Unigene3476_All	AgC3476F	CTGGCTGTTGCTTTCTCACA	AgC3476R	GGTGCAAGGCATTAAACACC	59
Unigene3478_All	AgC3478F	TAGCAGACCTTGCTGCGTTA	AgC3478R	AGGACCAGATCAGGTGTTGC	59
Unigene3479_All	AgC3479F	TTCCTCTCCTGCCCCTAAAT	AgC3479R	GGTTGGGGAGGAAACAAGAT	59
Unigene3482_All	AgC3482F	GACCGGGAGATCATGTATGG	AgC3482R	GTGAAGGCACAAGGAAGCTC	59
Unigene3484_All	AgC3484F	ATAGTATTGCCCCCGCTAGG	AgC3484R	CAACTTGCGAGAAGGTCACA	59
Unigene3497_All	AgC3497F	ATTGTACCTCCAACTTTGTTCGA	AgC3497R	GGTGTCCTTTTAGGCAGCATG	59
Unigene3501_All	AgC3501F	GAGCAACCGACGGCAAGT	AgC3501R	TTCCGCTGCCATCACCTT	59
Unigene3507_All	AgC3507F	AGACAGTGTTTGTGCCTGTT	AgC3507R	CGGAAGTCTGTAATTTCAGC	59
Unigene3513_All	AgC3513F	CTACCAAATGCCTGCCTGTT	AgC3513R	ATGAAGCAACGTCACACAGC	59
Unigene3514_All	AgC3514F	CAATCGAAGGCGACGGAA	AgC3514R	CAGTCGCCGTCCATTGAA	59
Unigene3532_All	AgC3532F	TTTGCTTTGGTTCACCATGA	AgC3532R	GGTGATGGACACGTAGCAGA	59
Unigene3536_All	AgC3536F	TTCCACGGCAAGAGATTACC	AgC3536R	GCACTTTGCTCTCTGCCTCT	59
Unigene3538_All	AgC3538F	CTGAAGTGGCAGTGTTGCAT	AgC3538R	GGACGGTAGCAGATGGTGTT	59
Unigene3550_All	AgC3550F	TCTCATTCACCCCATGTGTC	AgC3550R	TCTGCCAATGTTCGTTTTGA	59
Unigene3551_All	AgC3551F	TCTTGCTCCAAAGAGCATCC	AgC3551R	CTGTGAGCCTCATCAATGACA	59
Unigene3558_All	AgC3558F	GAACTGTTTCCAGCCTTTGC	AgC3558R	TTGGAAAGAGGACCCATCAG	59
Unigene3559_All	AgC3559F	CTACCAGATGTGACCTTTCCACA	AgC3559R	TTGAGTGGCTGAATGCTGAAC	59
Unigene3575_All	AgC3575F	ACTGCGACGGAACATCACAT	AgC3575R	CATCCAAGGTTCCCTAGTTATGA	59
Unigene3584_All	AgC3584F	CCCGCTGTAAATTCATGTCC	AgC3584R	CCCTGTCGACCAAGTCATTT	59
Unigene3585_All	AgC3585F	CACGTGATTGATGCTTCCTT	AgC3585R	TGGCATCGTTAGAGCATCAG	59
Unigene3587_All	AgC3587F	TGTTGGTCTTGTTGCCTTGC	AgC3587R	CAATGATTCAATTTACGAGGCTC	59
Unigene3596_All	AgC3596F	ACAAATGCACATCGGTCAAA	AgC3596R	TGTCAACTCACGGCTGATTC	59
Unigene3610_All	AgC3610F	GTTCAACGTGCTGCTGTGAT	AgC3610R	TCGTGAAAGGTTGGCACATA	59
Unigene3613_All	AgC3613F	ACAACGGAAGCAAAGAAACG	AgC3613R	ATTCACCTCCCCCTAACCAC	59
Unigene3615_All	AgC3615F	TCTGTTTCGGAGTCCAGGAG	AgC3615R	CGATTCCCGATGACTTAGGA	59
Unigene3620_All	AgC3620F	TTGCTGTTGCTAGCGTCAAT	AgC3620R	CTCTGTCGAGGGATTTGCTC	59
Unigene3626_All	AgC3626F	GCCATGGATCTTGCTTTTGT	AgC3626R	GAGCAACAGCACAACTCGAA	59
Unigene3630_All	AgC3630F	CTTCCCCTCTCCATACACGA	AgC3630R	TGAACGTGCTCATGTGGAAT	59
Unigene3636_All	AgC3636F	TCACCATGATCCAACTTCCA	AgC3636R	GCTGCCCCTTAGTCCTTCTC	59
Unigene3650_All	AgC3650F	ATGGGGAGATTCTCATGTGC	AgC3650R	CCGAGATCTTCTTCCACCAA	59
Unigene3673_All	AgC3673F	AACGAGTCAGACAGCCAGGT	AgC3673R	TGTCCGTCTGCTGACATAGG	59
Unigene3674_All	AgC3674F	AGTGGAACTGTGCCCAACAT	AgC3674R	AGAGTGAGCTGGCTGAAAGC	59
Unigene3676_All	AgC3676F	GCAAAATTCACACCAACGTG	AgC3676R	TGATGAACCAATGGCTGTGT	59
Unigene3685_All	AgC3685F	TCCCACATATCCCCATGAGT	AgC3685R	TCAGGACTTTGCCACCTACC	59
Unigene3691_All	AgC3691F	GGCTGCTACTGCACCAATCT	AgC3691R	CACAAGCCATGGAAAGGAGT	59
Unigene3703_All	AgC3703F	CAACCTCCTTGGAAGCAAAA	AgC3703R	TGAAGATGCGTCTGGTTCAG	59
Unigene3714_All	AgC3714F	CGAGAGCAAAGGCGATAGAT	AgC3714R	GGCTTGCCAAACTACCTGAA	59
Unigene3718_All	AgC3718F	CGTTATCGTCGCAACTGTGT	AgC3718R	TTGGATTTGGTAAGCTGCAA	59
Unigene3724_All	AgC3724F	AGATCGACACGGAGGAGCAC	AgC3724R	GGCAGAACAAGCAGGGACAT	59
Unigene3725_All	AgC3725F	TGAGCAGAGACTTGGACTGG	AgC3725R	TTCGTTGTGGCTTCAAAGTG	59
Unigene3726_All	AgC3726F	TTTGCCCAAACCTGTCTGAG	AgC3726R	GCGAGTTTGTTCTGACATTACCAC	59
Unigene3743_All	AgC3743F	CTGCAGGGTTAAAACTACTGACAAT	AgC3743R	CAAGGCCCTGGTTTTCGTAG	59
Unigene3745_All	AgC3745F	CGTGCGACCAGAAACAGTACC	AgC3745R	CGTTACATGACTCTTGCCGAA	59
Unigene3752_All	AgC3752F	CAAGATTCATATGCGGTCGT	AgC3752R	CATCTATGGGGTATGGGCTA	59
Unigene3755_All	AgC3755F	ATCGGATCTATTCGCGTTGA	AgC3755R	TTGGAATTGTTTGTGCGTGT	59
Unigene3756_All	AgC3756F	GTGGCGTCGCCCATGTT	AgC3756R	GGGATAATCGAAGTGTCAAACAC	59
Unigene3757_All	AgC3757F	ACCTGGCTTCTTCCGAAGTT	AgC3757R	GCCAGCATCAATCCTACCAT	59
Unigene3765_All	AgC3765F	CACAGGTGAAAAAGGCAACA	AgC3765R	AGTACCAAACTGCCCCCAAT	59
Unigene3770_All	AgC3770F	CCACCACGGTCAATATGATG	AgC3770R	GGTTGGCAGAAGTCCATTGT	59
Unigene3773_All	AgC3773F	AGAGATGGAGAGGCCGTACA	AgC3773R	CCTCCCCTTCTCATCCATTT	59
Unigene3792_All	AgC3792F	GGATTTGGGGTGTATGTTCG	AgC3792R	CATCTCATACACGGCACAGG	59
Unigene3797_All	AgC3797F	TCACCGCCATCTTTTCTCTC	AgC3797R	GAGGACTGGGATAGCGACAG	59
Unigene3819_All	AgC3819F	TCTCGCAAGATTCTCCTGCT	AgC3819R	GTTGCTCACATTTGCTGCAT	59
Unigene3823_All	AgC3823F	GTCCAAACTGCTCCGCCA	AgC3823R	TTTCCTCTCACGATCCGTTG	59
Unigene3833_All	AgC3833F	GACGAACCTACTCCGACGAG	AgC3833R	GGGAAACGGTTGCAATTATG	59
Unigene3838_All	AgC3838F	GTGGTCTTCTCCAGCAAAGG	AgC3838R	GAAGATCGGTCCTGATGGAA	59
Unigene3844_All	AgC3844F	GACGGCCCTGTCAGCCTA	AgC3844R	GCTGCTCCCATCTCCGAG	59
Unigene3846_All	AgC3846F	AATGTCGCCCTGATATGGAG	AgC3846R	GTTGCTTCCGATGGATTTGT	59
Unigene3853_All	AgC3853F	TGACCCACCGTCGTCTGTAG	AgC3853R	CAACGTGGAGATGTTGGAGAA	59
Unigene3857_All	AgC3857F	ATGGCCTATGAGATCGGATG	AgC3857R	GCAGATCCACGGAGCATTAT	59
Unigene3859_All	AgC3859F	ATGGCCACCATATGTCCAAT	AgC3859R	CGCAGGGAAAACAGAGCATA	59
Unigene3868_All	AgC3868F	GAGAACAGGTCCCCGCTAT	AgC3868R	CCTCCAGCTTCGACGTGAT	59
Unigene3882_All	AgC3882F	CTGGTCCCGAGGATGGTGAT	AgC3882R	GAGCCGATAGGGTCCATTTC	59
Unigene3896_All	AgC3896F	AATGCAGGGCAATGGTAATC	AgC3896R	AGTGCATGCATTTGTTGGAG	59
Unigene3899_All	AgC3899F	ATACGTTGGAGACGTATCATGTT	AgC3899R	CGGACAAGAGGGATTGCAAT	59
Unigene3907_All	AgC3907F	AGAGTTGATACGGGAGAGGAATC	AgC3907R	CGACTTTGTTGGTTCGCTGA	59
Unigene3908_All	AgC3908F	GTTGTGAAGTGGGTGTGTGC	AgC3908R	TGAAGCTTGCAAGACATAGCA	59
Unigene3912_All	AgC3912F	CGCTTGTAACTCGTGGGATT	AgC3912R	GCGACTGGTGCTGTGATG	59
Unigene3913_All	AgC3913F	CTCTTCACCAACACCGATCA	AgC3913R	GCATCCCATCCAGAGAGAAG	59
Unigene3919_All	AgC3919F	ATCAGGTTCCATGGCTTCAC	AgC3919R	CATGTCTGTCTCACGGGATG	59
Unigene3922_All	AgC3922F	ACCAACTGGTCAGAGTTCTGCTA	AgC3922R	AGCTCGCAGAGCACTACGTT	59
Unigene3925_All	AgC3925F	GTTGAACCTGGGTACAAATTGATC	AgC3925R	GTGTTCTTGTTGGGTTCCGA	59
Unigene3932_All	AgC3932F	ATCCAAAAGGTCTTCCACACAT	AgC3932R	GCTTGAGCAATTCATCCATTG	59
Unigene3936_All	AgC3936F	GAGGGCCTTCTGGTAGTCCT	AgC3936R	CCCACTCGTCCACCTCTCT	59
Unigene3943_All	AgC3943F	CGTGTACAGCTTCGGTATCGTG	AgC3943R	TCCATGTTTTCCTGCACATTG	59
Unigene3945_All	AgC3945F	CGGTGGGGTTATGAACAGGT	AgC3945R	AGGCACAGCTGAGATAAAGATACC	59
Unigene3947_All	AgC3947F	AGGTGTCGAAGAACAGCTCTTG	AgC3947R	CCGGCAAATACCAGGTCTTCTA	59
Unigene3949_All	AgC3949F	CGCTGTAGGTCGGAGCTTAG	AgC3949R	CCTACATTCACCGCAAACCT	59
Unigene3954_All	AgC3954F	CAACATTTTCGACAGCCTCA	AgC3954R	TGACCAGCAAAAGATGGATG	59
Unigene3958_All	AgC3958F	ATGGCTGAACAATGCTCTCCT	AgC3958R	GGATGGATCTGTTTTGGCAGG	59
Unigene3960_All	AgC3960F	TCATCCTTGCAGCATAATCATTTA	AgC3960R	TGGCAAGTCCCCTCCTCG	59
Unigene3961_All	AgC3961F	GCAAGACCACGCTTCTCGATA	AgC3961R	GCAGCTGTGCCGAGTAGTAGAT	59
Unigene3962_All	AgC3962F	GTGATCTCCACCCAGACCAT	AgC3962R	CGAAACCCAGATACCCTGAA	59
Unigene3965_All	AgC3965F	AACGTGGGCAAAACAAAAAG	AgC3965R	GGAATAACAGGGGAGGCAAT	59
Unigene3971_All	AgC3971F	TTCGGCATGCAGAGTACAAG	AgC3971R	CCATCAGATCCCTCTGGAAA	59
Unigene3976_All	AgC3976F	CTGCAGGTTTGTCCCAGATT	AgC3976R	TTTGTATCTGCGGACGGATT	59
Unigene3978_All	AgC3978F	ACCCAAATGGCAGACAAGAC	AgC3978R	GCTGGGCAGTCGAGTAAAAA	59
Unigene3986_All	AgC3986F	ACACCTCAGCAGCATCAAAT	AgC3986R	TTCTGGAAACCAAAGCAACC	59
Unigene3987_All	AgC3987F	TTCAAGGTGCGTAGTCGTTG	AgC3987R	CATTTGGCATTTCCTTGGAT	59
Unigene3988_All	AgC3988F	CATTCTTCTGAAGGTGGGAAA	AgC3988R	TCGGAATAGGCAGTTCCTTC	59
Unigene3994_All	AgC3994F	AGTTCCGAGGCAAGCACTTA	AgC3994R	GCTGGAGTGCTTTTCTGGTC	59
Unigene3996_All	AgC3996F	ACGAGATCGTGGGATGCATT	AgC3996R	GTGATCAAAGGAGGCGCAC	59
Unigene3997_All	AgC3997F	TGGGATTACACATCGTCCAA	AgC3997R	TGCTCGCTCACTACAAGCAG	59
Unigene3998_All	AgC3998F	TGTTGGGTCTGTCGGTATAGTTTTG	AgC3998R	CTTCCTGTGACCAGAGCGTT	59
Unigene4004_All	AgC4004F	GTAGGATTCCCAGGCCATTT	AgC4004R	GTGTGGGGCCTTAATAGCAA	59
Unigene4017_All	AgC4017F	GAGGAGAGGACGAACTGCTG	AgC4017R	AGAAGAGGGGCTCCCTAGC	59
Unigene4022_All	AgC4022F	CTCAGGGATGGCTTCAAAAA	AgC4022R	CTTCTCCGCAAGAGACTGCT	59
Unigene4025_All	AgC4025F	CAAGCCAGGAGGATCTATGC	AgC4025R	CAGCAGCTAACCACAGTCCA	59
Unigene4026_All	AgC4026F	TGGAGATGGCCTCTACAACTTG	AgC4026R	GCTACGGTGGATATTGCTGC	59
Unigene4027_All	AgC4027F	CCGCTTGTGGAGAGACTAGC	AgC4027R	CTCAGCCAACAGCATGTCAC	59
Unigene4028_All	AgC4028F	CTGATGAGCATGTACGAGAACG	AgC4028R	CGCCGATGAAGAACGCTG	59
Unigene4032_All	AgC4032F	AGCAAAGTCCATTTGGCATC	AgC4032R	TCGAGCCCACCGTTAGTTAC	59
Unigene4034_All	AgC4034F	CCGATAACCTGTGCCATAATAGTG	AgC4034R	CGGGATTGAGTGCCATGTAA	59
Unigene4039_All	AgC4039F	AGTGCCCAGGCATAAAACAC	AgC4039R	TAATCGCCGTGATTGTCTTG	59
Unigene4041_All	AgC4041F	TTGATACATGGCAAATTAATGTCG	AgC4041R	GTCTTGACCGTCGTTCCTGT	59
Unigene781987_All	AgC4041-1F	GGCAAATTAATGTCGAACATCAG	AgC4041-1R	GCTGCGTTCACCAGTGCTTA	59
Unigene4064_All	AgC4064F	ATAGCTGGAGCAGAGCCAGA	AgC4064R	CTCAGCTCCATGGGTCATCT	59
Unigene4067_All	AgC4067F	TGATGCTTTCTGCACCACTT	AgC4067R	GTCCGCTGGATGTGTTTTCT	59
Unigene4072_All	AgC4072F	CAATCCGCACCTACAAGAATC	AgC4072R	GACACCGTTTCCTCGTTCTC	59
Unigene4086_All	AgC4086F	GCCAGCAGCCACTACTCACA	AgC4086R	CTCTGATTACCAAAGTTGAGTTGCA	59
Unigene4089_All	AgC4089F	ACAACACGCTTCTCCTTGCT	AgC4089R	GGTGGTCTCACACCCAGAGT	59
Unigene4091_All	AgC4091F	GAGCACATTAGTTGGATCTAGCG	AgC4091R	TTGACACCATGGGTCAGCTC	59
Unigene4095_All	AgC4095F	CCCAGACACCACAAAATCCT	AgC4095R	GGGTTTCTCTTCCCCTCATC	59
Unigene4102_All	AgC4102F	GATAGCTGATCGCAGAAGATGG	AgC4102R	CCATTGTTTCAGACTCCAAGAAA	59
Unigene4109_All	AgC4109F	CCTCATCCAATCACCACTCC	AgC4109R	AGGTTGGAAACGCATGAGAG	59
Unigene4110_All	AgC4110F	TCTGTCTCAACTCATCACGAGC	AgC4110R	AGGAGGATCCAAATGATCACTG	59
Unigene4115_All	AgC4115F	ACTCACGGTGCATGGTATGA	AgC4115R	TTGTGCTGTGCGTGTGTAAA	59
Unigene4134_All	AgC4134F	CCATCTCTCCCCTGATTTGA	AgC4134R	TGGTGGCTGCAAATGAGTTA	59
Unigene4139_All	AgC4139F	GCTGTATCAAACGGCCCTAA	AgC4139R	GATACCATGGCCGATCAAGT	59
Unigene4143_All	AgC4143F	GAGGAGTGGTTCCTTGGATG	AgC4143R	CGCGAACAACCTTATGCAG	59
Unigene4154_All	AgC4154F	GATGTGGGTAGACGCCATAAAC	AgC4154R	TTAGCAGTTCAATTTGAGCTGC	59
Unigene4158_All	AgC4158F	CTGATCTGCATCCTGGAACA	AgC4158R	CGAGCTGGTCAGGCATAGAT	59
Unigene4168_All	AgC4168F	AAGCCCAGTCAAACAGTTCTTG	AgC4168R	AAGGGGAAGAGCAAATGAGG	59
Unigene4180_All	AgC4180F	GATTTCTCATGCTGTGTGTTTGTT	AgC4180R	GTGCCGATGACAAGGGAACT	59
Unigene4184_All	AgC4184F	AAGCCACTCAAATGGACACC	AgC4184R	AGGGGTGGAACAGTGACAAC	59
Unigene4195_All	AgC4195F	TTGGGGTCCAACTGAATCAT	AgC4195R	CAGATGCACCTCTGAAACCA	59
Unigene4198_All	AgC4198F	CGCTGTCGAGGAGTGTATGA	AgC4198R	ACTAGGTCGGGGAGAAATCG	59
Unigene4218_All	AgC4218F	CCATCACGCTCTCAGATCC	AgC4218R	GCGGGCATGTTTCTGCTC	59
Unigene4224_All	AgC4224F	TTGATGCGCTACCTGCTATG	AgC4224R	GTAGGAGCCAGCACTTGAGG	59
Unigene4225_All	AgC4225F	GTCAAATGGCAGCAACAATG	AgC4225R	GGAGTGCAAACATCATGTGC	59
Unigene4244_All	AgC4244F	GCACAACACCACAACGATTC	AgC4244R	GGCACGTTCATCTCGTTTCT	59
Unigene4250_All	AgC4250F	CCATGCTTCTTGCCAGATTT	AgC4250R	GATCTCAGGGGTGATGTGCT	59
Unigene4252_All	AgC4252F	CTGCCTACTTTCCTGCCTTG	AgC4252R	TCTCCATTCCCATGAAAAGC	59
Unigene4255_All	AgC4255F	TTGGCTTCTGTCGATTTTCC	AgC4255R	GCTTTCACTTTGGGACAGGA	59
Unigene4259_All	AgC4259F	AGTTCCTCGTCATAACTCACTCTAT	AgC4259R	GCTGTTCATACTTGGTTCAGCAA	59
Unigene4260_All	AgC4260F	GATTCACCAAGTCGCTTTCC	AgC4260R	AAATGGCTGGTGTTGGTAGG	59
Unigene4261_All	AgC4261F	TGACGTTATCGGCGGTATTT	AgC4261R	CAGAGTGTGCGTCGTCTTCTG	59
Unigene4264_All	AgC4264F	GGACAGATGCTGTTCGTCCA	AgC4264R	CAATCCCTCTCATTCTTATCCG	59
Unigene4265_All	AgC4265F	CAGCTGCTGCAACATCAAGT	AgC4265R	TAATGGGCCATGTAGGGTGT	59
Unigene4271_All	AgC4271F	CAACAATTGAAGCCCAACCT	AgC4271R	CTTCCTGTGGTGGAGACCAT	59
Unigene4277_All	AgC4277F	CTGCAAAACCTCACCGTGTT	AgC4277R	CGAAGAAATGAAAGCGCATC	59
Unigene4282_All	AgC4282F	ACTGGCCTTCCTCTCTCTCC	AgC4282R	GCACCCCAACAAAGAAAGAA	59
Unigene4287_All	AgC4287F	GCTGAAGTTTCCCACCACTC	AgC4287R	GTGGAGAGGCCTGAGCAAT	59
Unigene4289_All	AgC4289F	GCGTTCTCGAAGGTCTATGG	AgC4289R	GTTGAAGCTCTGCCCTATGC	59
Unigene4293_All	AgC4293F	GCAATCTTGGCAGTCTTCCTC	AgC4293R	GACCGAGATTCCTTCTTGTCC	59
Unigene4298_All	AgC4298F	TTGCTGAGGTCCAATTCCTC	AgC4298R	ACCTCCCGCTTAACCAATTT	59
Unigene4303_All	AgC4303F	CTGGAATGGTTGGAAGCTCT	AgC4303R	TGTGCAACAATTCGTGGAAG	59
Unigene4343_All	AgC4343F	CCAACTCAAACCTGGAATGG	AgC4343R	GAAGGGAGGGAAACATCACA	59
Unigene4348_All	AgC4348F	AAGGAGGGAGTGAGAGAGAACA	AgC4348R	GGGTCAAGGGAAGACTTCAGC	59
Unigene4356_All	AgC4356F	TACCCACAAGCACAACCAAA	AgC4356R	ATGCCTGCAGACGGAGAG	59
Unigene4369_All	AgC4369F	GAATGGAGCTTGCAACATGA	AgC4369R	CAAACTCGGGTCAAGGGTAA	59
Unigene4371_All	AgC4371F	AGTACCGGGTCGAGCTTTTC	AgC4371R	TCTGGGTATGTTCGTAGAGGCT	59
Unigene4373_All	AgC4373F	GCATGCTAACGTTGTTCACG	AgC4373R	GCTTGATCCGAGAAACCAAA	59
Unigene4379_All	AgC4379F	TGATTCGGTGGGTCTAAAGG	AgC4379R	CAACCTGCTGCTTGAAACAC	59
Unigene4380_All	AgC4380F	AAACCAATTCGACGCCTCT	AgC4380R	CCTTCCAAAGTTTTTATTTTCCAT	59
Unigene4385_All	AgC4385F	CAGCCAGATCCAAAGTACCG	AgC4385R	CCTCCTCAAAAAACAACAAACTG	59
Unigene4387_All	AgC4387F	GATATCCTTGGTGGGCTCAA	AgC4387R	TCAGACTCGCCTGTTTGTTG	59
Unigene4391_All	AgC4391F	CAAAAGGCTCCATAGCAAGG	AgC4391R	TTGGATCCCGGTGTGTAGAT	59
Unigene4397_All	AgC4397F	GATCCCTTTCAGCCCAATTT	AgC4397R	GCGGTTTGACCATGAGTTTT	59
Unigene4399_All	AgC4399F	AATGTCTCGTCCTTTGCGGT	AgC4399R	TGGAGGGGTGCCAAATGAG	59
Unigene4403_All	AgC4403F	CCACCTGGTTTTGTTGCTTT	AgC4403R	TACCAGCATCCTCATCCACA	59
Unigene4414_All	AgC4414F	AGACCGGGGTCATACACTCTG	AgC4414R	CTGGTTGATTAGTTATAGTGCGTCA	59
Unigene4430_All	AgC4430F	TGGGCACTTGATCAGTATCG	AgC4430R	GGCTGTTGGTTCTTGCTTTT	59
Unigene4433_All	AgC4433F	GGTTGAGAGCCACCTGACAT	AgC4433R	GGCAAAATCCTGACGTTGTT	59
Unigene4457_All	AgC4457F	GCAAACTGGATTAGTGCCTTCA	AgC4457R	AGCTTTTCCAACTCATCTTGCT	59
Unigene4470_All	AgC4470F	CTCCTCGCTGCAGCCATT	AgC4470R	CCTCCAACAACTTGAGTTTGCA	59
Unigene4478_All	AgC4478F	CACCGAAAGGACCATCATCT	AgC4478R	ATCATGGAGTCAGGCGAATC	59
Unigene4479_All	AgC4479F	TGCCGCATTCATGTACTAGC	AgC4479R	GCGCCAATATGCTTTACACA	59
Unigene4480_All	AgC4480F	TGATGTCGTTGCCGATAGGT	AgC4480R	ATTGGCTCCAAGCGTGCT	59
Unigene4484_All	AgC4484F	CTACGCTGGATCCAGAGGCT	AgC4484R	CTCATCAAATCCAGCATCCTG	59
Unigene4487_All	AgC4487F	TCTTCCCCCAGGTAGAATCC	AgC4487R	GGCTCAGATCCGCTGTCTAC	59
Unigene4496_All	AgC4496F	ACCTGGTCACCAAAAATTGC	AgC4496R	TTTCGCCGAGTACCACTTCT	59
Unigene4497_All	AgC4497F	TGGTAGATTAGCAAGCCACCGT	AgC4497R	CTATCTTTGGCGACCGCAG	59
Unigene4500_All	AgC4500F	TCATGACAGCCAACTCAAGG	AgC4500R	ACGAAGGGAGGGAGAGATGT	59
Unigene4502_All	AgC4502F	TGGGGAAACCATTTATCCAA	AgC4502R	ACTCGGATGCCTCTCCCTAT	59
Unigene4503_All	AgC4503F	GCTCAATGAATTAAATGTCACAGGT	AgC4503R	AGTCCCGCAATGTCATCCA	59
Unigene4505_All	AgC4505F	CTTGACCACAGCATGAAGTTTAAC	AgC4505R	TGCGTCTAGAGGAATGCTGTTG	59
Unigene4508_All	AgC4508F	GTGAGGTTCTTGGTGCGGAT	AgC4508R	CCTCCTCTCGCGTCTCTCAC	59
Unigene4515_All	AgC4515F	CGGAAGAAAAAGTCAACGACA	AgC4515R	CTTGGCAGAGCATGCAGTAG	59
Unigene4524_All	AgC4524F	CAACATAGTAGTACCGTCCCAGTG	AgC4524R	ACCATTGCCTTGGTTTCATG	59
Unigene4527_All	AgC4527F	CGTGCTACCTCACAGGACAA	AgC4527R	CCATCCCAAGTCAGGCTAGA	59
Unigene4528_All	AgC4528F	TCCAACTCAACCACTGTCCA	AgC4528R	AGAATAAAGGGGCCCAAGAA	59
Unigene4534_All	AgC4534F	CATCCTCTTCCGCTCCTACA	AgC4534R	ACCATGAGCATGTCCCACTC	59
Unigene4537_All	AgC4537F	CAACCAAACATGCTGGTCAC	AgC4537R	GTGCATGGAATGGGAAAAGT	59
Unigene4538_All	AgC4538F	GCACGTTCACTTTCGACCAC	AgC4538R	CAGTATGTTTTTGCTTGATTTCTCC	59
Unigene4540_All	AgC4540F	ATTCCGTCCTCTTGCCTCTT	AgC4540R	GCATGTAAGCAATGCTGGAA	59
Unigene4543_All	AgC4543F	TGGAACTGGGAGGAAAACTG	AgC4543R	GGAGCAACCAAAATTCCAGA	59
Unigene4545_All	AgC4545F	TTCGGCATATCACCTCTCTCAG	AgC4545R	GACATTGGCTGAACTTGGTCC	59
Unigene4551_All	AgC4551F	TTGCCTCCTTTGATTTGCTTC	AgC4551R	TCAAGGACAAGGCATTCTTATTG	59
Unigene4558_All	AgC4558F	TCCACAAAGGGATGTCTCAGC	AgC4558R	TCCTTGGTGAACAGAAGAATCG	59
Unigene4559_All	AgC4559F	CAACCCGTACATTGCTCGTA	AgC4559R	ATGGTGTTGCAATGGAGATG	59
Unigene4560_All	AgC4560F	AAATAATTGAGGGCATTTCCC	AgC4560R	CCGCCATGTAACCTCTTGTTC	59
Unigene4564_All	AgC4564F	TGCTGATCTTCACCTGCATC	AgC4564R	TAACCAAAAACGACGCACAA	59
Unigene4569_All	AgC4569F	TGCAAACACACCCAGTCAAT	AgC4569R	AGCGAAAAAGAAACCCCTGT	59
Unigene4573_All	AgC4573F	ATGTACTTGGCGCCGTCCT	AgC4573R	CCATCCGATTTCTTCCACAG	59
Unigene4574_All	AgC4574F	CACAGACAGTCCTCTCCCTCAA	AgC4574R	TGAACTTTGAAACGCCTGCT	59
Unigene4581_All	AgC4581F	GCCAGGGAACTACAATCGAA	AgC4581R	TCGTGAGTGAGTTCGGACAG	59
Unigene4588_All	AgC4588F	GGACGCTAACCATGAAGGAA	AgC4588R	ACAGGGCCATAGGATTGTTG	59
Unigene4592_All	AgC4592F	GCCAGCCCATCAAGCAAC	AgC4592R	CAACTTTATAGCTACTTGTCGGTCC	59
Unigene4593_All	AgC4593F	CTCCTTTCAGCGAACCTGAG	AgC4593R	GGTACCCTACAGCTCCACCA	59
Unigene4598_All	AgC4598F	AAGAGCGTTATCCTTCTCCCTAT	AgC4598R	GCGCAAGACCCATATCTTTCT	59
Unigene4610_All	AgC4610F	AGGGAAGCATTGGAGGAAAT	AgC4610R	GCTTTCCGTTGAAAAACCAA	59
Unigene4613_All	AgC4613F	CAAGTTCTCCTGGCTCTCGTAA	AgC4613R	TGCCGAGAAATGGACACGA	59
Unigene4646_All	AgC4646F	CAAATGTCGTCACAGCATCC	AgC4646R	TACAGGCGAGGAGATTGCTT	59
Unigene4674_All	AgC4674F	ATAGTCCCACCTCGCTCCTT	AgC4674R	ACGTTGCCGGTTGTTTATTC	59
Unigene4677_All	AgC4677F	GTCTGGCGGCATTGTGCA	AgC4677R	CCTCGGGTGCAAGGTCG	59
Unigene4685_All	AgC4685F	TCAGCTCGGTTTCCAAAACT	AgC4685R	CTTGGCACTCAAGGTTTTCC	59
Unigene4692_All	AgC4692F	AGCAACCTGCAAAATTGATG	AgC4692R	TGTTTGTTGTGGTTGGTGCT	59
Unigene4696_All	AgC4696F	CATGCTTCACGGTTGTGTTC	AgC4696R	GATATGCTTGGCGGAGATGT	59
Unigene4704_All	AgC4704F	GTGCTGTTGGCAGGGTTATT	AgC4704R	GATGCTACTTCGCTGCATCA	59
Unigene4715_All	AgC4715F	TCCAGTGATGATTGGGTCAA	AgC4715R	CGACGACGACAGACCACTTA	59
Unigene4723_All	AgC4723F	GGGCTAGCCTCCTCAACTTT	AgC4723R	CGGAGATGCAGAATGTGAGA	59
Unigene4724_All	AgC4724F	CCCAAGTAGATCATCCATCC	AgC4724R	TATTACTTAAATCACCTCAATTAGTG	59
Unigene4747_All	AgC4747F	CCAGCAGTTCCATCCTTAAGTTA	AgC4747R	GTGCACCACGTTGATCGG	59
Unigene4762_All	AgC4762F	GGATCTTCCCCTAACCCAAC	AgC4762R	GGTTCAGTGGCGTTCAAGAT	59
Unigene4764_All	AgC4764F	GCTGGGTGTTGAGATGGGA	AgC4764R	TGAAGATAGCCAAACGGCATAG	59
Unigene4765_All	AgC4765F	GCAGCACCAGAAGAGATCCC	AgC4765R	CTCTACGGTGTGGAGCCTACTGA	59
Unigene4775_All	AgC4775F	CGAGATACATGGGGATTTGG	AgC4775R	AAGCCCATGTTGCTGCTACT	59
Unigene4777_All	AgC4777F	GCAGCACACAACAAGCAGTT	AgC4777R	TTTGCATCGGAAAGCATTTA	59
Unigene4784_All	AgC4784F	TGAAGCATGTTAGGGGGAAG	AgC4784R	GACGCAGTCATCTCGTGCTA	59
Unigene4790_All	AgC4790F	GTTGGTTTCTGCCATGACCT	AgC4790R	ACCTCGGCATCTTCAACAAG	59
Unigene4799_All	AgC4799F	CCCCCACTGTTCTAACACCA	AgC4799R	GCCATGCCTTTTACTTTTGC	59
Unigene4800_All	AgC4800F	GCTTAACTCCACCAGGATCG	AgC4800R	TGTGGAAAGACGTGTTGCAT	59
Unigene4807_All	AgC4807F	CAGCGTACGTCCAAGACAAA	AgC4807R	ACGGTTGAGGAATTTTGCAG	59
Unigene4814_All	AgC4814F	ACTTCCGGGAGAAGCAGGAG	AgC4814R	AGTCCTCGACGCCACGGA	59
Unigene4817_All	AgC4817F	GAGCAGGCACTGTGTTCATTTC	AgC4817R	GTGCAGACCTCAAATACAGATACTG	59
Unigene4818_All	AgC4818F	ATAGTTGCCACCCAAGCTGT	AgC4818R	AGCTGCAGGTCCAACATCTC	59
Unigene4820_All	AgC4820F	CGGATATCGACTGGGTTGAG	AgC4820R	ACTGCTATGGTGGCAAGACC	59
Unigene4821_All	AgC4821F	GAAGCGTTTGCTGGCTTAAC	AgC4821R	ATGCATCACATGCCTTTTCA	59
Unigene4830_All	AgC4830F	ACCACGGATCTTTTCACTGC	AgC4830R	CGTGTCTTCAGCTTGCAAAA	59
Unigene4836_All	AgC4836F	TCGCAATGTCAAATCCCATA	AgC4836R	GCTGAAGGCTTTGGTCTGTC	59
Unigene4839_All	AgC4839F	TAGATGGATTTCTGGCTGGAGT	AgC4839R	TGACAATCGAGGGTTTCTGG	59
Unigene4840_All	AgC4840F	GCCTGAAACTCAGGAAAACG	AgC4840R	CATTGCACTGGCCTCTTACA	59
Unigene4844_All	AgC4844F	GTCGCTGTTTGAATCACCTT	AgC4844R	AAGCCAGACAGATGAGCAGC	59
Unigene4849_All	AgC4849F	CCTCAACTCCTTCTGCAACC	AgC4849R	CTTAACAAGTGCCAGCGTCA	59
Unigene4853_All	AgC4853F	TAAGAACATAAACAGTTAACACGGA	AgC4853R	AAAACAGCAAAAACAGGCAAT	59
Unigene4862_All	AgC4862F	ACAGCGGCATCTTTCTCACT	AgC4862R	ATCGACAAGGCCAAGATGAC	59
Unigene4866_All	AgC4866F	CCATGACCAAGGAAGGGTTA	AgC4866R	AACAACATCCTCCCCTCTCC	59
Unigene4869_All	AgC4869F	TTGAGATGACGTGCAATGCT	AgC4869R	AAACCACACAACACCTGCAA	59
Unigene4872_All	AgC4872F	TTCCTTGCTACCGAATCCAC	AgC4872R	AGAAGAAGAACGGCCCAGAT	59
Unigene4878_All	AgC4878F	TTCTCCTGCTTCCGCTACTC	AgC4878R	CGTAGCAGCTCCTGGACATT	59
Unigene4882_All	AgC4882F	CTGAGCCCTCATGGGATTTA	AgC4882R	GCACTGGAGGGTTTAACCAA	59
Unigene4891_All	AgC4891F	CCAAACACAACAGAGCACCC	AgC4891R	CGGCTCACAAAGCCAAGGTA	59
Unigene4913_All	AgC4913F	CCGAGCTAGCACATGGGTAT	AgC4913R	TAGCGAACGGACCAGACTTT	59
Unigene4922_All	AgC4922F	TGGTGACCATGGATCGTAGA	AgC4922R	GGCAACTTCAGCATTCACAA	59
Unigene4929_All	AgC4929F	CATCGCTATCTCTCCCCAAA	AgC4929R	TAATCATGGCACCGAGACAG	59
Unigene4931_All	AgC4931F	CGCATCTCCTAAAGGTCTGC	AgC4931R	AGGTCCAAAAATCCAACACG	59
Unigene4938_All	AgC4938F	AGCCAGAGAAGAGGGAGGAC	AgC4938R	GAGCCATGAGATCAATGCAA	59
Unigene4942_All	AgC4942F	CCGTCATGGATTTGGATCTC	AgC4942R	TGTGGGATTGGGAGGAAGTA	59
Unigene4946_All	AgC4946F	GATGCATTGGAATCACATGG	AgC4946R	TCTTCTCCTCGCTCAGCTTC	59
Unigene4951_All	AgC4951F	GCACGAACTCTCGAATCCTC	AgC4951R	GGAGTGGTGTAGGTGGTGGT	59
Unigene4956_All	AgC4956F	GCCCCCAAGGTCTAAGAGAA	AgC4956R	GGGCATATTCAACGGAGCTA	59
Unigene4970_All	AgC4970F	TGGCTCCTTGGCTTCTCTTC	AgC4970R	CTGTGGCACATTGACGGTTC	59
Unigene4979_All	AgC4979F	AGAGGCTCACAGAAGCTGAGTG	AgC4979R	AAGGCTCGGCGACCACTG	59
Unigene4988_All	AgC4988F	CGATCAAAACGGGAAATTGT	AgC4988R	TTGGCCTCTGTAGCAAGTCA	59
Unigene5000_All	AgC5000F	CGGCTCCAATAGTAGGCTTG	AgC5000R	TGATGCAAAATCCGTCACAT	59
Unigene5006_All	AgC5006F	ACTCTCGGGTGTTTTGGTTG	AgC5006R	TAGCTCCATCCATCATCGTG	59
Unigene5007_All	AgC5007F	TGCTTTTGATTTGGTGTGGA	AgC5007R	AAGGAAACCAAACCTTCTCCTC	59
Unigene5015_All	AgC5015F	GGGCCCCTTGATTAATTTGT	AgC5015R	TTAGGTGCCACCGGAAATAC	59
Unigene5024_All	AgC5024F	AGCCCATCTACTGCGATGTC	AgC5024R	AGCAGCAGGTCATCCACTTT	59
Unigene5031_All	AgC5031F	AATCTGTACGCTTGTTGTAGCTC	AgC5031R	GGCATTCACATAGAGTAGTGATTCA	59
Unigene5033_All	AgC5033F	TGAAGTGTTTCTGCCACAGC	AgC5033R	CTGGACGGTGAACACGAGAT	59
Unigene5035_All	AgC5035F	CCCAAAGCTTGAGTCGAAAG	AgC5035R	TAAGAGCCGCATGAAAAGGT	59
Unigene5036_All	AgC5036F	GCAATTGTCGATGTCGGGTA	AgC5036R	CATGTATCCTTTGCTTCATGGG	59
Unigene5048_All	AgC5048F	AAGGCAGGGGAAAACTCACT	AgC5048R	ATGCCTATCCAAGCATGACC	59
Unigene5051_All	AgC5051F	AGGTTTTCCTCTGCATATGTGG	AgC5051R	GCATGTGGCCCAAGACTTT	59
Unigene5056_All	AgC5056F	CAATGGCACAAAAGGGACAT	AgC5056R	GGGCTAAGCTCCTAAGAGTCC	59
Unigene5059_All	AgC5059F	ATGTTCATATGGAGGCCCGA	AgC5059R	CAAAACTGCATCCCTAAGAACC	59
Unigene5067_All	AgC5067F	ACGGCAAACATGAAGAAAGG	AgC5067R	GGAGCATACCACACAGGACA	59
Unigene5068_All	AgC5068F	TCAGGCTACATTTGCGAGTTT	AgC5068R	ATCAAATCGTTTTGGCCTCA	59
Unigene5080_All	AgC5080F	TGGCCTTTCAAGGTATTTGC	AgC5080R	TTCCTGAGTTCCCAACCATC	59
Unigene5089_All	AgC5089F	GAACGCATTTGAGTTCAGCA	AgC5089R	ATGCTTGGACCAAACCAAAG	59
Unigene5091_All	AgC5091F	GTCAGGTTCCTCGTCTCCAA	AgC5091R	GAACCGGTACACGACACCTC	59
Unigene5093_All	AgC5093F	CCACCAACTTACCCACATTAAAG	AgC5093R	GGAAGAATATGTTGGGTGTGTG	59
Unigene5096_All	AgC5096F	GCATGCCTGCACATAACAAT	AgC5096R	TTTGGAAACAATTTTGACATGG	59
Unigene5103_All	AgC5103F	CAGTAACACTCCCTCCGATCC	AgC5103R	TTGCACCGGTCTATCTCCTG	59
Unigene5104_All	AgC5104F	TACAACTTGTCGTGGCCTCA	AgC5104R	CTGCAACCACTCCTCCATTT	59
Unigene5106_All	AgC5106F	GCTGGTTGCGTCTACTCTCC	AgC5106R	CAGTGGCGGAGCTACAAAGT	59
Unigene5110_All	AgC5110F	TCGCCCATCTTTTAGGTCAC	AgC5110R	TTCAACTGTTTGGTGGATGC	59
Unigene5116_All	AgC5116F	AAGAAGCAACATTCGGATCG	AgC5116R	TAAAGGAACAGAGCGCAACA	59
Unigene5117_All	AgC5117F	TGCTTGTCAAAAGGCATCAA	AgC5117R	CAGTTTTGCCAAGACCCATT	59
Unigene5123_All	AgC5123F	ATACGCCGCCTCTCCTTCT	AgC5123R	CAGGTGGTGGATCTCCTCTC	59
Unigene5128_All	AgC5128F	CCAGCAGATGCATTGTCACT	AgC5128R	TTCTGCTGCTGATCAAATCG	59
Unigene5139_All	AgC5139F	ACGACACCTCAGCGTACCTC	AgC5139R	ACAGTGAGGCCGAGCAAC	59
Unigene5143_All	AgC5143F	AGCTGTTCAATTTGCACTGCT	AgC5143R	GTTACACCTTCCGAGAAGAACAG	59
Unigene5152_All	AgC5152F	GTACCTTCAGGGGGATGGAT	AgC5152R	CAAGAAAGGCAGCCTGAAGA	59
Unigene5157_All	AgC5157F	ATTCTGCCGTTACACCAACG	AgC5157R	CTTAAACGGCATGCAAATGG	59
Unigene5172_All	AgC5172F	TGGCCACCGTACTCAGACAA	AgC5172R	TCCTACGGATGGCAAGTGAA	59
Unigene5187_All	AgC5187F	CACTGTGAACGAAGGCAAGC	AgC5187R	GGAGAAAAATGCCCCGTTAC	59
Unigene5192_All	AgC5192F	CATTTGTTCAGCCTTCACGA	AgC5192R	AACGGAGTACCTGCTGTGCT	59
Unigene5196_All	AgC5196F	GTGGAATGCTAGGGTCGTGT	AgC5196R	TCGTTCTGTTCGGGATTTTC	59
Unigene5198_All	AgC5198F	ATGGTTCGTCCTCGTCGTAG	AgC5198R	TATCCCGAATGAGACGTGTG	59
Unigene5202_All	AgC5202F	ATGCTAGCAATGTCTTCACCTTC	AgC5202R	CTATAGGGTAATCAATGCCAACATA	59
Unigene5203_All	AgC5203F	CAACGCGGTAGTGATTGAGG	AgC5203R	AGGATGCAGCTGCTGCAAC	59
Unigene5220_All	AgC5220F	GAAGCTTTGTTGGCTCCGTA	AgC5220R	CTTGTTTTGTGCCTGGTTCA	59
Unigene5222_All	AgC5222F	ACCACCGCCTTACAAACAAC	AgC5222R	GAGCCTTCTATTCCCCCTTG	59
Unigene5226_All	AgC5226F	GAAACTCTGCTGCCATTTGG	AgC5226R	GGTAAATGGCTAGCATCTCGC	59
Unigene5228_All	AgC5228F	CCCTAGAGCACCACAGAAGC	AgC5228R	TGTATAGGAGCGGGTGGTTC	59
Unigene5229_All	AgC5229F	CATAGGATCAGCTCAAAACTGGTC	AgC5229R	CGCATTCGATTTTCTCTCGAG	59
Unigene5237_All	AgC5237F	ACAGGCTCCGGAAGGTAAAT	AgC5237R	GCGTTCCAAAATAACGCAAT	59
Unigene5239_All	AgC5239F	CCATAGTACGAGCGTGTGGAG	AgC5239R	AGAGGCACCTGACAAAGCCT	59
Unigene5243_All	AgC5243F	GGTCAAACCATGAAGCAGGT	AgC5243R	ACATCACCAGCGTGGTTGTA	59
Unigene5246_All	AgC5246F	GAGGCTCTACCAGACGATGC	AgC5246R	ATCTCACATCTCGCCGTCAC	59
Unigene5261_All	AgC5261F	TATCCGATTTGCCCTATGGA	AgC5261R	TTAGCTTTAGCCACGCGAAT	59
Unigene5266_All	AgC5266F	TGTTGCTAACTTGACACTTGCG	AgC5266R	AGCCCGAGCTTCTCAGTACTAG	59
Unigene5271_All	AgC5271F	ACCTAAGCCAGGTAAACAAAGG	AgC5271R	TGTATCCGGAGATGCTGCAT	59
Unigene5278_All	AgC5278F	GTCGGCCAACTCTTCCTTC	AgC5278R	AGATGGAGATCCGACTGCTG	59
Unigene5280_All	AgC5280F	GAAGATGGTTTAGCTGATGATCCTT	AgC5280R	TAAGCTGGCAAGGATCGCTT	59
Unigene5291_All	AgC5291F	ATGGCATGTCATTGTCTGGA	AgC5291R	GATGGCGTATTTTGCATGTG	59
Unigene5298_All	AgC5298F	ATGCATCCACGATCAAGGCT	AgC5298R	GCACACCGGAAAAATGCTCT	59
Unigene5300_All	AgC5300F	TCAGTGCAGCGATGTTTACC	AgC5300R	GGGTGTCAGGGTGTCAGACT	59
Unigene5302_All	AgC5302F	ATCAGGTGGAAGTAGCAGCAG	AgC5302R	CCAGCATCAAAAACAAAAACA	59
Unigene5310_All	AgC5310F	ACAGGAAGCACACGGATTCT	AgC5310R	CCAACAATCTCCCATTCCTG	59
Unigene5314_All	AgC5314F	GATTTGCCACCTTGGGAGTA	AgC5314R	ACAAGTACTCCCCGCAGCTA	59
Unigene5315_All	AgC5315F	GATTAGGTCTGTTGGAAATCGC	AgC5315R	TAAAGGAAAAGAGGCAGGGAG	59
Unigene5322_All	AgC5322F	GCCACTAAAGCGTTCAAAGG	AgC5322R	GGTGAATGGGCAACAATAGG	59
Unigene5326_All	AgC5326F	TGCTGGTGGTGCTCATCCT	AgC5326R	TCGGGAGCCTAGCCTAGAAG	59
Unigene5346_All	AgC5346F	GCCCACACATTCCTTGTTCT	AgC5346R	GATGAAGCACTCAAGGCACA	59
Unigene5349_All	AgC5349F	ATGCACACATGCTCTCAACC	AgC5349R	AAGCCCTCCAGTTTCCAAAT	59
Unigene5350_All	AgC5350F	GGATTCCTCCTACGGGCTAC	AgC5350R	TGCAGCACTCTTGCAAATTC	59
Unigene5352_All	AgC5352F	CCTGTGAAGCAAATAAGCCCT	AgC5352R	GAGTGACGGTATACGATGGATTT	59
Unigene5353_All	AgC5353F	GGTCGGCAGTTCTGGATTCT	AgC5353R	CTCCATGTAGGCAGATTGCCT	59
Unigene5360_All	AgC5360F	CTCTCGTTCCCCATCGACTG	AgC5360R	GCAATCCTTGCATCCCTTTC	59
Unigene5363_All	AgC5363F	CTGCAGGATCATCCCAAGAT	AgC5363R	GTCGGACTCAACCATGTCCT	59
Unigene5372_All	AgC5372F	TACTCACAGATGCGGTCCAT	AgC5372R	ACGACGTTCCTGAAGTCATC	59
Unigene5375_All	AgC5375F	CCACGTTAGCTCTCCCGTAA	AgC5375R	GTTCATCAACATGGCTGTGG	59
Unigene5385_All	AgC5385F	CTGACTTCCCATCACCGACT	AgC5385R	TGGCCTTTCTTGAAGCATTT	59
Unigene5390_All	AgC5390F	TTGAAAGACAACGACCGACAC	AgC5390R	GTCGCTGCTGGCAAGAACT	59
Unigene5392_All	AgC5392F	TCCAAATCCAGAACAACAAAGC	AgC5392R	TCCAAGCTCCTTCCATGAGAG	59
Unigene5401_All	AgC5401F	GAGGACAGATGTGGGCATTT	AgC5401R	TTCCACTGCATGTTTTGCAT	59
Unigene5404_All	AgC5404F	AGCCTGGCAATCTTACCTGA	AgC5404R	TTCACAAGTGGCAAAAACCA	59
Unigene5408_All	AgC5408F	TTTGCATGGGTTAATGAAGATG	AgC5408R	TCCAGCATGATAAATGTACAACA	59
Unigene5412_All	AgC5412F	TCCTGTGGGAGGAATAATGG	AgC5412R	TGCAGCGAGTCAATGTCTTC	59
Unigene5419_All	AgC5419F	AACCTCAGCAAAGCTGCAGTT	AgC5419R	GCTGTTGTAGCTGGTAGCATCAA	59
Unigene5425_All	AgC5425F	CGGGTTAGAGGAGCTCACAG	AgC5425R	GGAGGGTCAGCTTCTCTCCT	59
Unigene5433_All	AgC5433F	TGTGGAGTAGATTGAGCACTCG	AgC5433R	GCAGTGTTAATTGAAAGTGACAAG	59
Unigene5445_All	AgC5445F	CACCACTCCTCCCATGAACT	AgC5445R	CGGTGATGACCAATGATGAA	59
Unigene5450_All	AgC5450F	TTGGTGGCATTCAACCATTA	AgC5450R	CTATCTCTGCACCCCTCTGC	59
Unigene5457_All	AgC5457F	GACCTGATGGCCCAAGTATG	AgC5457R	AAAGAGTCGGCAGCAACAAC	59
Unigene5469_All	AgC5469F	GAAGCATGGGGAAAGATTGA	AgC5469R	TCGCTAGGAGCAGACTACGG	59
Unigene5476_All	AgC5476F	CTCATGTGTTGGACGGACTG	AgC5476R	TTTGTTTGCTTTGACTGCTCA	59
Unigene5477_All	AgC5477F	TGCGAGCATCGACCTTTAGT	AgC5477R	GAGGGCATAAATTCAGGCTTG	59
Unigene5495_All	AgC5495F	AGAGCTCAAGGGCAGAAACA	AgC5495R	CCCTTGTCCACTCAAGGATG	59
Unigene5501_All	AgC5501F	CTTCATGGGGAAGATGAGGA	AgC5501R	GCCTGATCCATGACGAACTT	59
Unigene5505_All	AgC5505F	GCTACCCTTAGTCCTCTTTCGG	AgC5505R	AGGCAGTGGACATGGATCTGT	59
Unigene5516_All	AgC5516F	GTCTGGGCGTTCTCGATCTT	AgC5516R	AGATTCCCTTTCAGCACCGA	59
Unigene5523_All	AgC5523F	ATGACGGTACGACACATCCA	AgC5523R	TTCCACAGACGACGAGACTG	59
Unigene5528_All	AgC5528F	ATGAGCCAGGAAACTTGCAC	AgC5528R	AAAGGCTGAGGACACTTTGG	59
Unigene5532_All	AgC5532F	CAAATGCCGACACCGAGG	AgC5532R	CCGGAACGCGTCGTAGAAC	59
Unigene5540_All	AgC5540F	AACCAGGAGAGCCGTTTCG	AgC5540R	GGGCTTGAGGAGGGTGAA	59
Unigene5543_All	AgC5543F	TGTTGCAGCAATCATTGGAT	AgC5543R	AGCCTTGATGTATGCCGTCT	59
Unigene5546_All	AgC5546F	GAGCTTACGACTACAGCCAACA	AgC5546R	AGGGTAAGCTGCTGCAGTTG	59
Unigene5553_All	AgC5553F	ATGCTGGAAGACGACAGAGG	AgC5553R	AGAGCGTGCTGGTGAGAAAT	59
Unigene5555_All	AgC5555F	AAAGGTTCTGCTGCTGCTGC	AgC5555R	AAACCACCCATGAAATGGAAC	59
Unigene5561_All	AgC5561F	CCGAAGACTGGGAAACTGAA	AgC5561R	GGTTCCAGAGCCCAACATAA	59
Unigene5566_All	AgC5566F	AGATCGACTTGCCAAGCATT	AgC5566R	AAGTAAGCCCTAGCCGCAAT	59
Unigene5572_All	AgC5572F	AATGTGCCCTCTTCAAGATGTG	AgC5572R	GAGACGGAAAGTGACAATAGGCT	59
Unigene5577_All	AgC5577F	TTTCTGTGGTGGGTGCTATG	AgC5577R	CTGTATCAGGCACGCTATGG	59
Unigene5580_All	AgC5580F	TGAAGAAGTGCCATGCTGGT	AgC5580R	CCTATGCACCAACTGGGACA	59
Unigene5586_All	AgC5586F	CGGGCGGAGGTACATTATTA	AgC5586R	TCGGAGGCGTCTGAATAACT	59
Unigene5593_All	AgC5593F	GCATCCACAGCGATCACGTC	AgC5593R	TACTTATGGGAATGGAAAATCTGCT	59
Unigene5599_All	AgC5599F	AGTGCATTGGTGAACAATACTATC	AgC5599R	CACAAAGCCATGAAAGAACCTAA	59
Unigene5600_All	AgC5600F	GACAAGGCATGCAGTTGCTA	AgC5600R	TCTCACTCTTCCGCATTCCT	59
Unigene5602_All	AgC5602F	GCTGGCTGGCTAATTTCATC	AgC5602R	CACGAGTGGATGATGCCTAA	59
Unigene5603_All	AgC5603F	TCAAGCAACACCATCTGCTC	AgC5603R	CTGCTGAGAGGTTGGGACTC	59
Unigene5604_All	AgC5604F	GCAGCAAAATAGAGCTGCAA	AgC5604R	TCCCAATGACCAACTTAACCA	59
Unigene5605_All	AgC5605F	GGCGTGTGTATGTGGTTTGG	AgC5605R	TGACCTTGACTGGCTTATTCG	59
Unigene5613_All	AgC5613F	GAAGAAAGGCTGGGCACTCA	AgC5613R	GGCTTATATTGTAATTTTCTGGCTG	59
Unigene5620_All	AgC5620F	CCACCGTCGCTCATTATCTT	AgC5620R	CAGCGAGATCTGGAAGGAAG	59
Unigene5621_All	AgC5621F	CAGCAAACGCGATGTGTC	AgC5621R	CCTTCCTGTACGTGCGTTCT	59
Unigene5623_All	AgC5623F	GAGCCCAGCTTTGCTGTATC	AgC5623R	CGTTTCTTCTCACCCTCTGC	59
Unigene5625_All	AgC5625F	TCGTTGTGCCTGGTACTCTG	AgC5625R	CGCCTATTTTCGACAGGAGA	59
Unigene5633_All	AgC5633F	ACGCCGGAGATAGGAAAGAC	AgC5633R	GGTCCAGGATTTGTGGAAGA	59
Unigene5642_All	AgC5642F	TGGCATGAATCCACTCACAT	AgC5642R	CTGACTCTCTCCCTCGCAAC	59
Unigene5651_All	AgC5651F	AAAGGGTGACCCCATGGAT	AgC5651R	GCAAGTCACTCCCGATCTCA	59
Unigene5658_All	AgC5658F	GATGCTCCTTCAGGTAGTCCC	AgC5658R	GATCAACACCTCTTCGGTGG	59
Unigene5666_All	AgC5666F	TTCACCGTTGAAGCACAGAG	AgC5666R	GCCAACAGGTGGCTTACTTC	59
Unigene5667_All	AgC5667F	TACTGTAGCATCCATGAGAGCG	AgC5667R	ATGGGAGTTTGCTTTACAGACAG	59
Unigene5670_All	AgC5670F	CGAGGATGCTGTGAGATCAG	AgC5670R	CACGATGACTTGGTCTGTGG	59
Unigene5676_All	AgC5676F	GCCAACAAAAGACGATCACA	AgC5676R	CTGAGACATTTGGCAGCTCA	59
Unigene5680_All	AgC5680F	TCAATGAACCCCATTCTTGC	AgC5680R	GAATGTGCACGGTCTGGTTC	59
Unigene5691_All	AgC5691F	CGAGATCACAACATCCACGG	AgC5691R	TTGTGGAGATCGAGCTGGTC	59
Unigene5692_All	AgC5692F	AGGGATGCTAAATCGGCAAT	AgC5692R	ACGCAAGGGAACACAACAGT	59
Unigene5693_All	AgC5693F	TCTCAAAAGGAAGGCCCCTA	AgC5693R	TGGTTCAACTGGTTTAACCGTC	59
Unigene5700_All	AgC5700F	GTGCATTGGAGCCTGGTAAT	AgC5700R	ATTTGAGTCCAGCAGCGTTT	59
Unigene5707_All	AgC5707F	GGGCATGACTCTGAAAGACC	AgC5707R	AGCTCATGGGCAGTCTTCAT	59
Unigene5714_All	AgC5714F	GGCCAAATCCTTTGATCACA	AgC5714R	GTCCCTTCAGTACCCAAAAGG	59
Unigene5718_All	AgC5718F	AGTTTTTCGCCCACCTTTCT	AgC5718R	TCAACCTTGCCACTGAGATG	59
Unigene5719_All	AgC5719F	GATTTCCAGACAAGCATGCG	AgC5719R	GATCCTCCGCCTGGTCTATG	59
Unigene5721_All	AgC5721F	TTCTGCATACATAAAGTGGGTCC	AgC5721R	TGCTGAACAGAGAAAGGGGA	59
Unigene5748_All	AgC5748F	TCCCCTGTTGCTCTAACCAC	AgC5748R	TCTCAGCAAGTAGGGGAGGA	59
Unigene5756_All	AgC5756F	CCACGCAGATGAACATAACG	AgC5756R	TGACGTGGAGCATCTTTTTG	59
Unigene5761_All	AgC5761F	TTGCGATGGTGAAACGTTAG	AgC5761R	GCCAATTTCTGAGCCCTCTC	59
Unigene5766_All	AgC5766F	GGAGCTCGGGAATCTCTTCT	AgC5766R	CATTCTGGTTAAATCGTGTGG	59
Unigene5771_All	AgC5771F	CTGAAGGAAGAAGCCCACTG	AgC5771R	CTGCACCAGGGAAATGTCTT	59
Unigene5772_All	AgC5772F	GCCGCTCCTTCTCTTTTTCT	AgC5772R	GGTTTGTGAGGTCGTTGGTT	59
Unigene5776_All	AgC5776F	ATGCCTACCATTCACGCTTC	AgC5776R	GCGGTGTCAACTGTGATGAG	59
Unigene5777_All	AgC5777F	TGCATGGAAGAGTTGACCAG	AgC5777R	TGTCGGCACAAGAAAGTGAC	59
Unigene5779_All	AgC5779F	CAGTACAGGGCCTCCAGTTC	AgC5779R	CAAGCTATGCAGCCTCCTTC	59
Unigene5785_All	AgC5785F	GTTCGCAGACTCGCTCGAC	AgC5785R	GGCCACCCAACAACTTGTG	59
Unigene5801_All	AgC5801F	GCATCATGTTTGCCAGCTACA	AgC5801R	CCAGCACCAGTGGATTCAAA	59
Unigene5814_All	AgC5814F	ACATGCTCTGTTGCTTGCAC	AgC5814R	GTGGAAAAAGGGTGGCTGTA	59
Unigene5815_All	AgC5815F	CGGCCTGGATCTTGAGTAAG	AgC5815R	TGTACCATGTGGTGCTTCGT	59
Unigene5821_All	AgC5821F	GAGCAATCTGTCATGCTGGA	AgC5821R	CTGTGCTGACGGAATGGATA	59
Unigene5825_All	AgC5825F	TGCAAGGGATGAGAATGAGGTA	AgC5825R	GATACTTGAGGTTTTTCCCATACC	59
Unigene5827_All	AgC5827F	CAATGATGCTTTCTTGCTGCT	AgC5827R	TCAACCGCAAATAACTCTGC	59
Unigene5845_All	AgC5845F	ACTGATGCGGATGATGTCAA	AgC5845R	ATCCTATGGGGCCTCTCATC	59
Unigene5847_All	AgC5847F	CGCTACCTCACACACCATGC	AgC5847R	ATGGGACGAGAACGCCTG	59
Unigene5849_All	AgC5849F	CGAGCGGATGTAGAAGAACC	AgC5849R	ATAGCGCCCTTACTGCTCAA	59
Unigene5850_All	AgC5850F	TGGCCGACACCATCATGA	AgC5850R	GTCAAGCAGCTCGCATCTTT	59
Unigene5857_All	AgC5857F	GAGATCTATTCTTTACAGAGGTG	AgC5857R	CAAGAACAATCTCTGGAGGT	59
Unigene5862_All	AgC5862F	CCCTTGGTTATCCACTTCCA	AgC5862R	GGGCAGAGTATGCGTCAAAT	59
Unigene5863_All	AgC5863F	TGCCGCTGAAAATTAAATCC	AgC5863R	TTTCTACAGCGATTCGTCCA	59
Unigene5865_All	AgC5865F	CGAGGATGAGAAGGATCAGCA	AgC5865R	CAAGCAGTGCCCAAGCTACT	59
Unigene5870_All	AgC5870F	TCACCCAGTCCCTGAAAAAG	AgC5870R	AGCGTCGAATTAAGGAGCAA	59
Unigene5875_All	AgC5875F	ACATTCTTGGCCTACCACGC	AgC5875R	AAGGGGGTTCAAGGTAGGGT	59
Unigene5878_All	AgC5878F	GATGCCAGCGGCATAGTG	AgC5878R	CGGCCACAACAACTACAACA	59
Unigene5880_All	AgC5880F	TGGAAGGAGTGAATCCCTTG	AgC5880R	TCGAACCTTCCACGGTTTAC	59
Unigene5885_All	AgC5885F	CTAGAACCGGGTCAGGGATT	AgC5885R	TATCACCTTCGGGTTGAAGC	59
Unigene5894_All	AgC5894F	ACCACATCATCCATCAACCA	AgC5894R	GGTTCATGAAGAAGCGCAAT	59
Unigene5899_All	AgC5899F	ACCTCGGACGTGCACGTG	AgC5899R	GTCCGACCCCATGACGTTG	59
Unigene5900_All	AgC5900F	TTGGCTTGTGTCGTCTCTTG	AgC5900R	GAGCTGGTGATGTCGCTGTA	59
Unigene5901_All	AgC5901F	CTTTGGCCTAATCCCCAAGA	AgC5901R	CCTAGCACCCCTTTCATCCT	59
Unigene5902_All	AgC5902F	GACCTCACGGACTTGGGAAT	AgC5902R	AGCTCGCTTCCTCAAGCAG	59
Unigene5908_All	AgC5908F	CACTTACGTCCCCCATTCAT	AgC5908R	CTTCTCAGTGTGCGTTCCAA	59
Unigene5914_All	AgC5914F	TGCGCGAGCAATTCCAC	AgC5914R	TCTCGATGTGTTGATGACGAATAC	59
Unigene5917_All	AgC5917F	TTGCTACTGAATGCGCAGAG	AgC5917R	GGGAGTCTATGATGCGTTGG	59
Unigene5945_All	AgC5945F	GGATGACCGAATCTGGTCGTA	AgC5945R	TGGTTTGTGTGCACCGGTAC	59
Unigene5954_All	AgC5954F	GCCTTTGCATCTTTGGACAT	AgC5954R	GCGCGTACAATGACATGAAA	59
Unigene5958_All	AgC5958F	AGCTGCCTGCTTTGCCTGA	AgC5958R	CCTACCAGGCCAACACCAAG	59
Unigene5959_All	AgC5959F	TTGATTTCCACAGTCGTCGG	AgC5959R	GGCGGACTTCTACAATGAAACAG	59
Unigene5961_All	AgC5961F	TGTTCACATGGAACCGAAGA	AgC5961R	TCAGCATCATGGTCAAGGAG	59
Unigene5970_All	AgC5970F	GACCAGGAGAATCAGGACGA	AgC5970R	TGGTTATTCATGTGGGAGCA	59
Unigene5974_All	AgC5974F	CTGGGACTCGAGAGCCTATG	AgC5974R	ATGGCAAGGTCCACAAACTC	59
Unigene5977_All	AgC5977F	TGGTGCTTGACCTTATGATATCTC	AgC5977R	TTCTTGTGATGGCATGGATTG	59
Unigene5991_All	AgC5991F	AGAGACCGGATCTGGGAATC	AgC5991R	GATGCGGTGGAATAAGGTTC	59
Unigene5997_All	AgC5997F	ATGCGTGTTCCTCCACTACC	AgC5997R	ATCTCCCCTTTCCCATCACT	59
Unigene5998_All	AgC5998F	AAATTTTGTGCCCACTCCAC	AgC5998R	AGGAGGGTTGTAATGCGAGA	59
Unigene6008_All	AgC6008F	ATGGGAAGACCCTACAAGCTG	AgC6008R	CAAGGGAAAGAACATTGTCCACT	59
Unigene6014_All	AgC6014F	CGTGCCATCCCTTAATTTGT	AgC6014R	ATTGCAGCATCGAATTTTCC	59
Unigene6019_All	AgC6019F	CACCCTGACCCTGAGAATGT	AgC6019R	GAAGCCAAACTCGAACCAAG	59
Unigene6037_All	AgC6037F	AACTGCTCTTTCCTCCGTGA	AgC6037R	CTATCGTGGCTCCTCTGCTC	59
Unigene6038_All	AgC6038F	TTTTCGAGGCATGGGTGTAT	AgC6038R	CCCTGCCAGTGGATCTTAAA	59
Unigene6040_All	AgC6040F	TGCATGGGACAAAGTCTCAC	AgC6040R	CTCCACCGGCTACAACATTT	59
Unigene6041_All	AgC6041F	CACATATTAAATTTTGCACAAACG	AgC6041R	TCCGTTGCTGCTTATTATTGG	59
Unigene6043_All	AgC6043F	AAATAGTAACGGCGTTAGACCTTAC	AgC6043R	TGTGTGATTTGAGTCTAGTCTGGG	59
Unigene6050_All	AgC6050F	TTGTGACTTGTTGCCTTTGC	AgC6050R	TAGGGATTTGATCCCCTCCT	59
Unigene6055_All	AgC6055F	GACGTGTGGCTTAGGCTTGT	AgC6055R	GCGACTCCTGGCATACCTTA	59
Unigene6061_All	AgC6061F	CCATCGCCTTCATAAAAGACATAT	AgC6061R	CTATCATCAGAGCCTCGGATTT	59
Unigene6072_All	AgC6072F	TGCCATTGGTCCAAATGACA	AgC6072R	TTGTCCTACGAGTCCAACCG	59
Unigene6075_All	AgC6075F	TGGGAGCAACATCTTTAGCC	AgC6075R	CAGGCCGATGCCTCTTATAC	59
Unigene6080_All	AgC6080F	TGAGCTTCTCCAGCACGTACA	AgC6080R	TGCCATATTCTGCTAGCTGGTC	59
Unigene6083_All	AgC6083F	TGATGTAAAATCGGCGAAGG	AgC6083R	ATCAACTGACCATGGCTTAAAAC	59
Unigene6084_All	AgC6084F	CACAGCTCGCTGAGAAACAG	AgC6084R	TGGAAGACCAACATGCTGAC	59
Unigene6085_All	AgC6085F	TCCAGCCAATCCTCAAATTC	AgC6085R	TCAGTCACAGGTGCAAGTCC	59
Unigene6086_All	AgC6086F	CAGAACCTTTCGGAAGATCG	AgC6086R	TATGCAAAAGGCTGAACGTG	59
Unigene6090_All	AgC6090F	CACCCCGTTTTGATCTTGTT	AgC6090R	AGGCACAGAAGGTCAAGTGG	59
Unigene6091_All	AgC6091F	AATGATGGGCGATGAAGAAG	AgC6091R	ATCGAGATCAAGGGCTTTCA	59
Unigene6094_All	AgC6094F	GATGCTCAACCAGGATCGAC	AgC6094R	AGGCCAGGAGGAGAAAAGTC	59
Unigene6101_All	AgC6101F	TCTAAGCCCCCTCCGATCTC	AgC6101R	GACCTCAACGAAGATCCAAGC	59
Unigene6104_All	AgC6104F	CACTGGGGGTGTTACCAAAC	AgC6104R	CACACGAACCTTTGCCTTTT	59
Unigene6105_All	AgC6105F	TCAGGGAGACCCTCGAATAA	AgC6105R	CAATGGGAGAGGAAGCTCAG	59
Unigene6110_All	AgC6110F	CCTGCACCGTGACACATAGT	AgC6110R	CACGCTCAATCAACCACATC	59
Unigene6115_All	AgC6115F	TTTGTGCCCTACATCCAACA	AgC6115R	TCCGTTCCTCCTTCTCCTTT	59
Unigene6118_All	AgC6118F	TACTTGGAAAATGAGTATACGGCT	AgC6118R	CCGGCGGAGAAGAAGGA	59
Unigene6124_All	AgC6124F	CCATCCATCTACACCTCCCAG	AgC6124R	CAGCAAGCAGTAGAGAGGCAA	59
Unigene6127_All	AgC6127F	GGGAGCATCATATGCAACG	AgC6127R	CGACATCACTCCGAACAGAA	59
Unigene6129_All	AgC6129F	GAGAGGTTCGGTGTGGTGAT	AgC6129R	TCGATGAATTCCCTCCAGAC	59
Unigene6152_All	AgC6152F	TTAGAGACTCGGGGGCTACA	AgC6152R	ATGATGGAGTCGTCCCAGAC	59
Unigene6154_All	AgC6154F	CGAGCTCCTCGTCTTACTCG	AgC6154R	GATCATACGCCGATCCAAAT	59
Unigene6158_All	AgC6158F	GCAGCAGAAAATAGGCTTGG	AgC6158R	AGGATGTGTGCTCACTGCTG	59
Unigene6160_All	AgC6160F	TCTCACAACTGGCCAAACAA	AgC6160R	TGGACCAGTCCATTTTCTCC	59
Unigene6163_All	AgC6163F	GGTGTGATGTGGATTTGTCG	AgC6163R	CAGACTGAGATCCCGGAGAG	59
Unigene6175_All	AgC6175F	ACCATCCAAGGAGGTGAAAC	AgC6175R	CACAATCGCAAGTTACCAAGAG	59
Unigene6183_All	AgC6183F	CAACTCAAACGGTGAGGTGA	AgC6183R	CCAAAGCCAAGTCAAGAGGA	59
Unigene6184_All	AgC6184F	CATTTTGTAGTGTTGCCCGTT	AgC6184R	TTGGCGTAGAGCGAGAAACA	59
Unigene6198_All	AgC6198F	TCGCCATGTCAATTTGCTAC	AgC6198R	TTGGTTTCTGCAGGTTCCTT	59
Unigene6202_All	AgC6202F	AGCAGAATCAGCGCAGTGT	AgC6202R	GGCGTTGTTGACTCAGTGTT	59
Unigene6209_All	AgC6209F	GGTTGCCTGAGCATGTCATA	AgC6209R	CTGAGCATTGCTTTGATGGA	59
Unigene6216_All	AgC6216F	GAAGGCAAGTGGTGGGTCC	AgC6216R	GGATCATATTTTGGAAGGAAGTC	59
Unigene6217_All	AgC6217F	TGCATCAGTTAGCCAAAGGCT	AgC6217R	GGCGTTCTGATGAGATCTACATG	59
Unigene6218_All	AgC6218F	CATGGGAATGCACAGAGTTG	AgC6218R	CGGTCAGGTTTGTGTCCTTT	59
Unigene6234_All	AgC6234F	TGGTTCCTTAGTGTGACAGCCT	AgC6234R	TCTCGTGGCTTGAATCAGGA	59
Unigene6239_All	AgC6239F	CCAGACATGTCCTGAGACGA	AgC6239R	GTCTAGGTCGGATTCGGTGT	59
Unigene6251_All	AgC6251F	CGCACACCATGTCGAATACC	AgC6251R	CCATGGCTTGTCAAATTCAGA	59
Unigene6258_All	AgC6258F	AACTATTGTGCAGTGGTACAATGAA	AgC6258R	CAACTTGTTCATCACACGGTGTT	59
Unigene6274_All	AgC6274F	TGTTGCCAGCAAAGATGAAG	AgC6274R	GACGTCTGAGACAGCGATGA	59
Unigene6275_All	AgC6275F	TCGCTCAAAGTCCTGAACCT	AgC6275R	TCTGGGAGGCAATGTTTACC	59
Unigene6285_All	AgC6285F	TGGTGTTCGGCGACTCACTT	AgC6285R	GGGGAGAGCCACTAAACCCTA	59
Unigene6286_All	AgC6286F	CAGCAACTATGTTTCCATCAAGG	AgC6286R	GAGAAGAATGAAGCCTGGGC	59
Unigene6287_All	AgC6287F	TAGGCACAGCCAACCAGTCT	AgC6287R	TGCCATCAATCATGAGCCTC	59
Unigene6293_All	AgC6293F	TCACAAAGCAAATCGAGGGA	AgC6293R	TGGGCTTCCACGAGTTCAC	59
Unigene6317_All	AgC6317F	GGCGAGAAAACAGTGGAGGA	AgC6317R	CCATCGCAGTGAGAAACCTTT	59
Unigene6319_All	AgC6319F	CAGAACTTCCGAGGAGATCG	AgC6319R	CAGCAGTTACTGGCCCATTT	59
Unigene6320_All	AgC6320F	GGCCCTGTAGATGACTTCCACA	AgC6320R	CAGCTTCCAGTCGTTGTGGTT	59
Unigene6329_All	AgC6329F	TCATTTCTGTTTCCCCCTCC	AgC6329R	GGGCTGTAGAACTCAGTTGGTATC	59
Unigene6342_All	AgC6342F	TAGAGACGATGGTCGGCAAG	AgC6342R	GCCTTATCATGGCCCTTGTAG	59
Unigene6347_All	AgC6347F	GGTAGGCTCCATACTTTATTCG	AgC6347R	CCCCATCCAGAGGATACTTC	59
Unigene6353_All	AgC6353F	GCCATACACGCCCATATGTC	AgC6353R	ACCGAGAGATGAGAAGGACACA	59
Unigene6357_All	AgC6357F	ATAGAGCGGATCGCCATACA	AgC6357R	CACGCACAAAGCTCAACCTA	59
Unigene6359_All	AgC6359F	CGCTAAGTAGGCGGCTATACA	AgC6359R	CGCGCTAGACATGTTTCACA	59
Unigene6381_All	AgC6381F	TTATCGCCAAATTCTCTCGACA	AgC6381R	CTTCAAGGAGTTTCTTTTTGCCT	59
Unigene6386_All	AgC6386F	GGTCGGAAGGTGTCTCCTTT	AgC6386R	CAGCCGTTCTTGCAGCCTA	59
Unigene6389_All	AgC6389F	CGACGAAAGCTATGCGACAA	AgC6389R	AATCCTCGTCGTCAAGTTCCTT	59
Unigene6396_All	AgC6396F	ATCTGTTCCTTGTGGTCTCCAA	AgC6396R	ACAACTGGGCTGCTGCACT	59
Unigene6398_All	AgC6398F	ACAAACTGCGGTCCTCAAAT	AgC6398R	TCAAGGCAGTTGTGCTTTTG	59
Unigene6399_All	AgC6399F	TCCTCTACGAATGATGTAAACCC	AgC6399R	CCTCTTTTTCATCGGCTCCA	59
Unigene6399_All	AgC6399F	ATTGGAAATTGTGTGGATGC	AgC6399R	CTTATGATCTCTCAATTGCAGC	59
Unigene6417_All	AgC6417F	ATCACCAGCAACAACAGGCA	AgC6417R	CCAGGCTATTTGTTTTCTACAGTCT	59
Unigene6440_All	AgC6440F	GGTGCTGTGCCTATTTTGGT	AgC6440R	ACCACTTCCTGAACCACCAG	59
Unigene6448_All	AgC6448F	CTGAAACTCGGGAGTGCCTT	AgC6448R	CCACTTGCTCGGGAACTGTA	59
Unigene6450_All	AgC6450F	TATGCAGCAAGACTCGGTTG	AgC6450R	TAGTTCAATCCTGGCCCTTG	59
Unigene6460_All	AgC6460F	CTTAGTTTCCTGCCGTTTTTGT	AgC6460R	CCGTGGAAGTTAATGATCCG	59
Unigene6462_All	AgC6462F	GTGTCCGAGACATATGTTTCAAAG	AgC6462R	GAAATCCCCCAGCAGTGATG	59
Unigene6479_All	AgC6479F	GCACTGTGAGGACAAGGACA	AgC6479R	CGAACGACGTCTTCCATTCT	59
Unigene6480_All	AgC6480F	GGTGGATGCGGTGTGCC	AgC6480R	CTTCACCTTCGCCGACCTC	59
Unigene6481_All	AgC6481F	ACACGTTTGTCCCAGAAACC	AgC6481R	TATCGCACTCCCCAAAAGTC	59
Unigene6482_All	AgC6482F	GCTAGGGTCATGCTGCCTAC	AgC6482R	CTGTCTTACAGGGGCCACAT	59
Unigene6483_All	AgC6483F	CCTACAGCCCTCTGGAAACA	AgC6483R	GCAGTGCAGAAGACGAAGTG	59
Unigene6496_All	AgC6496F	ACCACCGACCTCTTTAAGCC	AgC6496R	GGCGCGGTTGACTTAGTTT	59
Unigene6505_All	AgC6505F	GGGGAGTCAAGTGCTGAAAG	AgC6505R	AGTGTATGTCGGCATGGTCA	59
Unigene6511_All	AgC6511F	TGTACATGCAGCCCAGAGAG	AgC6511R	TCCTTGGAAAATGCATAGGG	59
Unigene6517_All	AgC6517F	GAAACGAGGAGAAGGGCATT	AgC6517R	GCGTTCATGTACCCCTTCAT	59
Unigene6528_All	AgC6528F	TTAGGGTTCTACCCGCCTCT	AgC6528R	ACCACTTCTGGGTCAACGAC	59
Unigene6530_All	AgC6530F	ACCATGTTTCGTCACTGGCA	AgC6530R	AATGCCAAAATACGAGCTGC	59
Unigene6532_All	AgC6532F	CGGTGTTGGCCACAGATTAC	AgC6532R	TAGTGGCACCCTTGATGTCC	59
Unigene6549_All	AgC6549F	CTTCCATGGCTGCCTCCTAC	AgC6549R	GAGATGACTTGTGCCCAACG	59
Unigene6571_All	AgC6571F	TGCACTTGAGCCTTGTCCTA	AgC6571R	CTCCAGCATTTGCCTTTCTC	59
Unigene6588_All	AgC6588F	TGCAGACAATTGCATCCTTC	AgC6588R	TTTTGGTTCGCAATGTGTGT	59
Unigene6591_All	AgC6591F	GAGGGGGCTTACTCCTTGAC	AgC6591R	CTATGCATAAAGGGCCTGGA	59
Unigene6596_All	AgC6596F	GGAACATTCGACGAAAATACAACT	AgC6596R	CATAATTCTGTCTACTGACATGCGT	59
Unigene6605_All	AgC6605F	CCACCATTTTCAGCAACAGA	AgC6605R	TGACAGCAACAGGGAAGAGA	59
Unigene6611_All	AgC6611F	GAGGAAGCTGCTCATTACGC	AgC6611R	TTTTGGAGCAGGCTCTTCAT	59
Unigene6618_All	AgC6618F	CAGGAGGTACCAAAGGAGGAG	AgC6618R	TGTTCCGCAGCACCAACG	59
Unigene6633_All	AgC6633F	ATTGGAACCCTGGTTTACCC	AgC6633R	CAAGACACCGCTGCTGAATA	59
Unigene6635_All	AgC6635F	GTGGAGCACGTTGTTCTCGT	AgC6635R	GCATCCCAGGACTTTGTGAT	59
Unigene6645_All	AgC6645F	CTGCCCAGGATATTCGTGAT	AgC6645R	GACCGTTTAGCTTCGCTCAC	59
Unigene6663_All	AgC6663F	GGTTGAAAAGCCGGAGGTGT	AgC6663R	TGTCGGCTCAGAAGGGACAG	59
Unigene6689_All	AgC6689F	TGAAGCTTAACACCGTCGACAG	AgC6689R	ATCGAAAAGACTGCAGGACAAC	59
Unigene6694_All	AgC6694F	ATCAAACCGATCCGAGTGTC	AgC6694R	ATCGTGGAAGAGCGAAACTG	59
Unigene6699_All	AgC6699F	GGACGAGGCCATTATTCTTT	AgC6699R	GGCCCAAATAAATAGCTCGT	59
Unigene6714_All	AgC6714F	AAATCCAATACAGGCACACCTG	AgC6714R	GATGGCAGCCATCTTGTCAAT	59
Unigene6723_All	AgC6723F	GTCGCAGTTTTCCTAGAGCTACA	AgC6723R	CCTCTTCATTGGGGATACTTGAG	59
Unigene6733_All	AgC6733F	AATATGGACTGCGGGTTGAA	AgC6733R	ATTCAGCCACAGGTTGGTTC	59
Unigene6736_All	AgC6736F	GGTTTGGCTGATGCTCGACT	AgC6736R	AATTGAGCGGAGAGCCAGAG	59
Unigene6737_All	AgC6737F	TGCCCCTTGACATGGAGTAG	AgC6737R	TGGAAGTGGGAGGCTAAGGT	59
Unigene6745_All	AgC6745F	GAAATCCTGGCAGCTGAATG	AgC6745R	CTCCGAGGATTACACATGGTCT	59
Unigene6758_All	AgC6758F	AAAGACGCGGTGTATCTTGG	AgC6758R	AGGCGTAAACCGGTTGATTT	59
Unigene6759_All	AgC6759F	TCCCTGCCGTGAACAAGTCC	AgC6759R	AAAGAAGAAGACCGCAGCAAC	59
Unigene6771_All	AgC6771F	TGCGCAAAAGGAGATAGAGG	AgC6771R	ATTGTTTGGACGAGGCTACG	59
Unigene6773_All	AgC6773F	GTCCAGCGCTTCAACACATA	AgC6773R	GCACCAAGGCATTAGATGGT	59
Unigene6778_All	AgC6778F	TTGGAGGGGAAAAAGGAATC	AgC6778R	CGCAGATCTGTAATCCGTGA	59
Unigene6780_All	AgC6780F	GGGAAGGATTTTGCTCGAAT	AgC6780R	GAATCCATCTCAGCAGCACA	59
Unigene6785_All	AgC6785F	GCCAATCAGCGCGAATAA	AgC6785R	ATCATACGAAGTGAAAAACTCCTC	59
Unigene6786_All	AgC6786F	TTCTTATGGTAAGCTCCGTAGC	AgC6786R	TTCTTATGGTAAGCTCCGTAGC	59
Unigene6797_All	AgC6797F	TCAGTTTAAAAGTGCAGAGGTACTC	AgC6797R	CGGCCCTGGTTAATTAAGGTC	59
Unigene6816_All	AgC6816F	CCGAGAACATGAGTTGAGTCTTG	AgC6816R	TTAGCCCCAAGATCAATCTGC	59
Unigene6818_All	AgC6818F	TTACTGGGCTGACATTCGCA	AgC6818R	CTTTGCTTCCTCCACGGTGA	59
Unigene6830_All	AgC6830F	ACGATCTGCTCAGGGAACTTAC	AgC6830R	AGAAGCAAGAATGGGTGGCT	59
Unigene6832_All	AgC6832F	TACAATGCTTGGGATGAGCA	AgC6832R	TTCTTTGAGGGGTGTTTTCG	59
Unigene6835_All	AgC6835F	CTCACTGGTCACCGGAGATT	AgC6835R	AAACAGTAGCCAGGGGTTCC	59
Unigene6846_All	AgC6846F	CACGCACTAAATTGCTTGTGTAG	AgC6846R	GGAGAACTGATCTTGCACGAAG	59
Unigene6851_All	AgC6851F	TGGTCGCTCAGGAATTGCTA	AgC6851R	TCCCCAGTGTCACACCTTTG	59
Unigene6857_All	AgC6857F	GCAGAGAAAGTAGCCAAGCG	AgC6857R	TTGGCTAGAGCCATAGGTGG	59
Unigene6858_All	AgC6858F	TGGAGGAAGGAGATCCACTG	AgC6858R	CGTGGAAGCTCAAGGAAGAG	59
Unigene6861_All	AgC6861F	AAACGACACTGTCACCACCA	AgC6861R	GTCCCATCAGCTCTGCTCTC	59
Unigene6876_All	AgC6876F	TGATCGATGATCAGGAGCAG	AgC6876R	GCCAAATTCTTGTTCCCAGA	59
Unigene6893_All	AgC6893F	TTTCCTTTGCGGTGAAAATC	AgC6893R	TATATGGGCACGTGAGACGA	59
Unigene6900_All	AgC6900F	TTGGGTGATAAGAAGATGCCTC	AgC6900R	AGTTGAGTGTGCTGCGATGC	59
Unigene6904_All	AgC6904F	GATTGGCACCGACCTAAAGA	AgC6904R	TCCAACAAAACCTTGCCATT	59
Unigene6920_All	AgC6920F	TGGTCACACAGCGTGATCTT	AgC6920R	TTTTGTGGCTTGGTCAAGTG	59
Unigene6950_All	AgC6950F	ATTATTCTTTACCCCCAAAACACT	AgC6950R	ACCAAGCCTGTCGCCGTC	59
Unigene6965_All	AgC6965F	GAGGGATGGTGGGGAAGGGA	AgC6965R	GCCGGGGTCCCCTTGCT	59
Unigene6967_All	AgC6967F	AGTGTGTATCCCTGACCATGATG	AgC6967R	ATGGAGCTCCAGAAGGCATG	59
Unigene6987_All	AgC6987F	GTCCAACTCATCAACAAAACCTC	AgC6987R	GGCGTACATTTGATGGTGCT	59
Unigene6988_All	AgC6988F	TCCTTAATGTTCCCGTGCTC	AgC6988R	CGCCTTTTGAGCATTGTGTA	59
Unigene6994_All	AgC6994F	AAACTCGAATTCAGCGGCTA	AgC6994R	AAACGGTCTTGTCGCTCTGT	59
Unigene6999_All	AgC6999F	GTATTTTGGATCATGCCATG	AgC6999R	CTTTACACAGTGGGCTGATG	59
Unigene7024_All	AgC7024F	GGAACAAGATCTAGAACGACAGG	AgC7024R	CCTACGAGTCCCTCGACAGC	59
Unigene7034_All	AgC7034F	CTCCGAAGAGAGAATAATTGGC	AgC7034R	TGGAGTGGTCAAGCATCGTG	59
Unigene7054_All	AgC7054F	CAGAAGCCACCTCTTTCGAC	AgC7054R	CGCTCTCATGTCCTGAACCT	59
Unigene7070_All	AgC7070F	TTCAGATTTGGGATCCTTGG	AgC7070R	GCATTGCTTATGGTGCAAGA	59
Unigene7075_All	AgC7075F	GCTGAGGAAGCTAGGTGTGG	AgC7075R	GTGTGGTTCCCTTGATGCTT	59
Unigene7094_All	AgC7094F	AGCAACACCATCACAATCATGTA	AgC7094R	TGATTTGGGTAAGCAGAGGCT	59
Unigene7111_All	AgC7111F	CCTGTCCCTCACTAGCTTGC	AgC7111R	CCGGGGAAATATTTGATCCT	59
Unigene7120_All	AgC7120F	AGAAGCCATGGTCCATGTCAC	AgC7120R	AAGGGGTCGCTGGACGATT	59
Unigene7141_All	AgC7141F	GTCTCTACCCATTTCAAACAACAC	AgC7141R	TTCGGTTGCGTAACATGATGTA	59
Unigene7145_All	AgC7145F	GGAAGGTCAAACTCGCTCTG	AgC7145R	TGCAGCCCTTTTCTGAAGTT	59
Unigene7155_All	AgC7155F	CCTCTTTATATTTTCGGTGGTGA	AgC7155R	CTGTTCCTGTGCCCCCG	59
Unigene7163_All	AgC7163F	TGTGTGAGCTCGACATTATGTTCC	AgC7163R	CATTTCTCCTCACACGAAGGG	59
Unigene7171_All	AgC7171F	CTAGGCTTCTGGCACTACCG	AgC7171R	TCAACCGCTCTCTCGATTCT	59
Unigene7172_All	AgC7172F	ACCTGACAGGCCAAACAATC	AgC7172R	CGCCATTGACAACTGTAGGA	59
Unigene7175_All	AgC7175F	TTCCATTCCGGAGCATCTTA	AgC7175R	TATCCCTGGCAAACTCGAAC	59
Unigene7178_All	AgC7178F	CTGCATTGGAGAGGGATCAT	AgC7178R	TCCATACAGCTTGACGATGC	59
Unigene7182_All	AgC7182F	CTAGGGATGTCGGCATGGAA	AgC7182R	GAGCGTGAGCTCCTCAAGATAA	59
Unigene7186_All	AgC7186F	CAGATACTAAACCCAGCCCTTCT	AgC7186R	CTCGAGATAGGGAATAGCAGACA	59
Unigene7191_All	AgC7191F	GAAGGCCATGAAATTGTTACTGT	AgC7191R	CCACAAAAATTTCCCGACG	59
Unigene7196_All	AgC7196F	TACTGACGCGTAGGTGTTCG	AgC7196R	CCAAATGCAGTTGTCTGGAG	59
Unigene7202_All	AgC7202F	TAGGAAGGAAGGTTGCATGG	AgC7202R	CTTTCCCTCTCGACTGATGC	59
Unigene7211_All	AgC7211F	ACAAGCAAAAGGCCTGTCCT	AgC7211R	CATGGCTTGGTTCCTTCGA	59
Unigene7214_All	AgC7214F	CTGGAACTCTCCATCCGTGT	AgC7214R	CGTTTTTGCCATTTGAGGAT	59
Unigene7225_All	AgC7225F	TGAGATCCAGGCTCCTCTTC	AgC7225R	GCCTTGTCTCCAGAAGCAAC	59
Unigene7238_All	AgC7238F	GGAGACCTTGCCAGCTACAG	AgC7238R	ATTTCGAGCCACAGACCACT	59
Unigene7239_All	AgC7239F	TCTGCGAGTCAAGGATCACA	AgC7239R	GGCAGGTATCTGGCTGTTGT	59
Unigene7287_All	AgC7287F	CACTTTCTTTGGGAGCAAGC	AgC7287R	CCGAAGTCCATGTTTTTCCA	59
Unigene7295_All	AgC7295F	CCTGCTGCAACTTAGGAAGC	AgC7295R	TGAGAAAGTTCACGCCACTG	59
Unigene7300_All	AgC7300F	GAAAACCGGTGAGAAAACAAA	AgC7300R	TTTCTTGTCGCTGTTGTTGC	59
Unigene7311_All	AgC7311F	GGGAGGAAGATGCGTATTGA	AgC7311R	CATTCCCAACCTTGTCATCC	59
Unigene7312_All	AgC7312F	TGCTACGGAGACTTGCCACA	AgC7312R	TGTCACACATAACCCACCCTTC	59
Unigene7320_All	AgC7320F	CGAGCTCAAGTTAAGTTTCACCA	AgC7320R	TTGCAGCTTGCACAACATCA	59
Unigene7330_All	AgC7330F	ATGACACGGCAACCTGCTT	AgC7330R	GCGAGTCCCTCCTTCAACTG	59
Unigene7336_All	AgC7336F	CAGTGAGTGCGCACGTAGAT	AgC7336R	CCACTACTCGCTAGCACACG	59
Unigene7338_All	AgC7338F	AAAAAACAGTAAGAGAGCATAGCC	AgC7338R	GTCAAGACTGAAAAATGGGAAC	59
Unigene7354_All	AgC7354F	GCACTGCCTTTCTCAAGGTC	AgC7354R	GGATCGATAAGCTGCTGGAC	59
Unigene7360_All	AgC7360F	AAAGCATTCTTCCAGATTGGAC	AgC7360R	CAGTTTATTTTCCTGGAACATAAGG	59
Unigene7383_All	AgC7383F	CCGCCAGCACCTCTCTATAA	AgC7383R	GCTGCTCCGAGCTACTGAAG	59
Unigene2009566_All	AgC7402-1F	GTTCTCCGACGATGTCGCTG	AgC7402-1R	GCGCTTCTTCTGGAGGTTCG	59
Unigene2009597_All	AgC7402-2F	GGTCCATCTCCTGCAAGGTG	AgC7402-2R	CCCCAACCTTCAGGATGTTC	59
Unigene7403_All	AgC7403F	AACATGATCGCCCCCCTG	AgC7403R	CTGTGCGTCACGGTCGTG	59
Unigene7414_All	AgC7414F	CAGGAGGATCGTCTGCTTCT	AgC7414R	ATTCGGCCAGAGTATGCAGT	59
Unigene7428_All	AgC7428F	AGTGGAACACGTCGAGGGAG	AgC7428R	GCCATGGATCTGGAGGTCAC	59
Unigene7435_All	AgC7435F	CAACAAATGTTGCCCATCAG	AgC7435R	CTCACGGTGGTCCAGAAAGT	59
Unigene7437_All	AgC7437F	CTCCATCATGCGTGAGGACA	AgC7437R	ATAAGATGCTTCCGGCGAGT	59
Unigene7444_All	AgC7444F	CATAACCGCTCATCAGAGCA	AgC7444R	CTGGCCTTGGAATAGATGGA	59
Unigene7463_All	AgC7463F	CCGGCCAAGTTGTCTTACAT	AgC7463R	GCGTGGTTTGATCCAGAAAT	59
Unigene7480_All	AgC7480F	CCTGGCTCTCCTGGTAAACA	AgC7480R	GTCAGCCATTCTTCCCTCTG	59
Unigene7482_All	AgC7482F	CCTCTGAGCGTTGCACTACA	AgC7482R	GACCCTCCCTCTGACATTGA	59
Unigene7486_All	AgC7486F	TGAAGTCGGCGTTAGACCTT	AgC7486R	CTGTGCTGCCACCTCTATCA	59
Unigene7491_All	AgC7491F	ATCGGCCATACTGCTTGAGC	AgC7491R	CACATTCCTTGGAGCTTTGTCA	59
Unigene7503_All	AgC7503F	ACATCTATCATTACATCACCTCCC	AgC7503R	GGAGAAGGTTCTTGATACGTCAG	59
Unigene7520_All	AgC7520F	GCACCTCTCTGCTCTTACGG	AgC7520R	GTGCTCAGGGGTTGGACTAA	59
Unigene7540_All	AgC7540F	AAAACAACTGGTGACAACGGAT	AgC7540R	GCAGTGAAGCCATGACCAAA	59
Unigene7542_All	AgC7542F	ATCGTCATCGTCGTCATCAA	AgC7542R	TGTGCTGTTGACCATGGATT	59
Unigene7550_All	AgC7550F	CCCCAGCTCTATTTATTGGTTTG	AgC7550R	AGGCCTAAGACGATTCCAAATAG	59
Unigene7552_All	AgC7552F	GCACGACAACAACAACTGCT	AgC7552R	ACTGTTTGCCATGGTGTTGA	59
Unigene7555_All	AgC7555F	GAAGACCCAGCTGCTTGAAC	AgC7555R	CTAACTTACCGCCGGTTTGA	59
Unigene7573_All	AgC7573F	GACTCTGAGGGGACAACCAA	AgC7573R	CCACTGGGTGTGATAACTGG	59
Unigene7579_All	AgC7579F	ACGTGCTATCAGGGTCGCAT	AgC7579R	AGAGCCGAGATTTCTGTGGAAT	59
Unigene7588_All	AgC7588F	AGTTCATTTGAGCCGTCGGT	AgC7588R	CGTACTGCAGCATTGCCATA	59
Unigene7593_All	AgC7593F	GTCCCTGAGGGGGTTGATTG	AgC7593R	GGTGTTTCTCCTCGACGTGG	59
Unigene7597_All	AgC7597F	ATCTTTGCTGGGAAAGAGCA	AgC7597R	CGCATGCTCAATGACGTACT	59
Unigene7606_All	AgC7606F	ACCATCTTGATCTCGACGCA	AgC7606R	TTGTACTCCTTGAACGTGCCTT	59
Unigene7608_All	AgC7608F	GGGTCAAGCAATGGGTCTTA	AgC7608R	TTCATTGGAAGGCACGTGTA	59
Unigene7610_All	AgC7610F	TTCTGCTGCCTCTCCTTGAT	AgC7610R	GATTGCGAGGCCATATCAGT	59
Unigene7620_All	AgC7620F	GCCTATTAGCCAGTCAAGAAAGA	AgC7620R	ATCATCCCGTGAGATCACACA	59
Unigene7622_All	AgC7622F	GGTATTGAGGATATGATGATGGAAG	AgC7622R	CCTTAAACTCCTCCCTCTTTAGTTG	59
Unigene7625_All	AgC7625F	CGCACAGCATCTTCATCTGTG	AgC7625R	GAGAGCCAAGAAGCAGCACA	59
Unigene7640_All	AgC7640F	TCGCTATTCCCATCCACTTC	AgC7640R	GGGGCTTATTTGAGGGAGAG	59
Unigene7641_All	AgC7641F	TCACGCTGAACAAGAACTGC	AgC7641R	ACGCCAAGTACACCAGGAAC	59
Unigene7644_All	AgC7644F	TACCGTAGGGTGCCTTTGAG	AgC7644R	CCACATCACCTGCGAATATG	59
Unigene7655_All	AgC7655F	CACCCACGCGCTCATTATC	AgC7655R	ACGAGCCACTTCACCTTGG	59
Unigene7670_All	AgC7670F	TGTCCTGCTGCAAAAGGAAC	AgC7670R	AGCATCCCCGACCTGTATTT	59
Unigene7676_All	AgC7676F	TGGTGGCATATATCCCAGTGTT	AgC7676R	AATGGAGAAGGCGTTACCGA	59
Unigene7696_All	AgC7696F	GGTGCATCAAAAAGCCAAAT	AgC7696R	GTGGCACCATAGGAAGGTGT	59
Unigene7743_All	AgC7743F	GCTATGGTCTCTTCACTCGTGTG	AgC7743R	CAGGCCAGCTGATGCTGATC	59
Unigene7750_All	AgC7750F	ATGACGATGAGGAGGAGGTG	AgC7750R	GGTCGCTCTAGGACAAGCAC	59
Unigene7753_All	AgC7753F	AGGCATGATAGAAGGGTTGATCT	AgC7753R	TGCAACACAGGCTGTACTCCC	59
Unigene7762_All	AgC7762F	TCTCCTTCCATTCGAGAGTAATG	AgC7762R	CGCAAACCAAGAGAGCTAGGA	59
Unigene7767_All	AgC7767F	CTCCCTGGTTTTGATTTGGA	AgC7767R	ACTCATCATGCTTCGGCTTT	59
Unigene7769_All	AgC7769F	TGAAGACGGCCATGTTATGA	AgC7769R	GATGCCTCCTTCTGCTCTTG	59
Unigene7771_All	AgC7771F	ATCTGACGTCTGATTTTCCCAG	AgC7771R	CATGGGACAAAATTGACCTCC	59
Unigene7782_All	AgC7782F	CAAGGACCAGAAGCCTTACG	AgC7782R	AAGCTAGGTTGCCCCTGTTT	59
Unigene7785_All	AgC7785F	TCAGGTGCGTGGAGATGTAG	AgC7785R	TGGCGGATCTAGTTCATTCC	59
Unigene7798_All	AgC7798F	GCCAAAGTCTCGAGCAAATC	AgC7798R	GCTGTAGGCGAGGTTGTTTC	59
Unigene7806_All	AgC7806F	AGCCGGTCAATCTAAATATGGTC	AgC7806R	CCGACCGCTGTTCAGATTT	59
Unigene7808_All	AgC7808F	CGGAGAACCACCAGAGAGAC	AgC7808R	TGTGCGACTATTGGATGAAA	59
Unigene2157854_All	AgC7808-1F	TCATCCAATAGTCGCACACC	AgC7808-1R	AGCTGGTGACAGGACTTTCG	59
Unigene7822_All	AgC7822F	ACGACGTGGGCAAGGGAATG	AgC7822R	CTAGCACGGCCAAGATACATC	59
Unigene7828_All	AgC7828F	CAGAATTACATGGTGTCGGTGTT	AgC7828R	TAGAGTTGTAGTACTTCACGCCATC	59
Unigene7831_All	AgC7831F	AAGATACCCGCTGTTTGGTG	AgC7831R	AACAACAGCTTGCGGACTTT	59
Unigene7834_All	AgC7834F	CGTGAGGGGTATCTTTCGAC	AgC7834R	TCAAATCCTTCGGAGTGGAC	59
Unigene7854_All	AgC7854F	TGGGATGGTAAATGTCACGA	AgC7854R	CAAATGTTTGCTGTGGATGG	59
Unigene7860_All	AgC7860F	TCCTCAGTCACATTGCCACG	AgC7860R	CCAAGAGTGCAAACTGCAGC	59
Unigene7896_All	AgC7896F	CAGTCATATCAGCAGAATGGACG	AgC7896R	CACAATTGTTGCAGGGGCTT	59
Unigene7897_All	AgC7897F	GCAAGAGAAACACGTCGTCA	AgC7897R	CGTTCTGCTTGCCAAAACTT	59
Unigene7918_All	AgC7918F	AGGACAAGGTGAGCCTCAGA	AgC7918R	GGGGTTGTGTCCGCTTAGTA	59
Unigene7926_All	AgC7926F	TGCAAGTGAAGGATTTCCCG	AgC7926R	GGATGGGGATCATCCCGA	59
Unigene7941_All	AgC7941F	GGTGGGAGATTTAGTTCTGGATC	AgC7941R	ATCACCCTCGGGCTCAAAC	59
Unigene7969_All	AgC7969F	CGAGAAAGGAGGTGCTAATGG	AgC7969R	AGATCGTATAACCCTGATGCCA	59
Unigene7974_All	AgC7974F	TTGCCGATGCTGGGTAGACT	AgC7974R	ATGCCCCAGGGACATGAAG	59
Unigene7983_All	AgC7983F	GCATTGCTAGGCAGAAAAGC	AgC7983R	ACCCTCGTGGAGTTGTGGTC	59
Unigene7985_All	AgC7985F	CATGTAGACAATGGCGTCCAC	AgC7985R	GAATGTGGCAGAGGAGCTCC	59
Unigene7991_All	AgC7991F	TATTGATGCGCAGAAAGACG	AgC7991R	TAGCAGTGCCGTTTGACAAG	59
Unigene7997_All	AgC7997F	AAGATGGTGACGGGGTTGAC	AgC7997R	CATTGACGCCGTCTGACTTC	59
Unigene8011_All	AgC8011F	TGATGGTTGGCAGGTGATAA	AgC8011R	CTGCACCTTCAGTGTCTCCA	59
Unigene8028_All	AgC8028F	TTCTCCATCGTCTTCCCATC	AgC8028R	TCTACATGGTCGTCGCTGTC	59
Unigene8045_All	AgC8045F	GCAAGGTTGGAGAACAACACAT	AgC8045R	CTCAAACTTGCAGACCGCAT	59
Unigene8064_All	AgC8064F	GGCGCAGAATTCAGTGGTAT	AgC8064R	TGAACATGATCCTCGCATGT	59
Unigene8083_All	AgC8083F	GCCAGTTCCGAGAGTGAAAG	AgC8083R	AACCCACTGCTGAAATTTGG	59
Unigene8105_All	AgC8105F	GACGCAAATGGCCAACTAAT	AgC8105R	TCAATTGCAGCAGCATAAGG	59
Unigene8132_All	AgC8132F	ATTGAAGTAACGGTTCTTAATCCC	AgC8132R	CTCCAGTTATGGTCAGTGTTGCT	59
Unigene8132_All	AgC8132F	AACGATGTATAGCAGAGCAG	AgC8132R	TTGGTGATATCGTTATACCTG	59
Unigene8136_All	AgC8136F	CCATCTTCGACGACAGCATG	AgC8136R	ACCACCGCACAAGTCAGTCA	59
Unigene2278020_All	AgC8137-1F	AAAGCAGATCTTGCCTTGGC	AgC8137-1R	CGACAATGTGTTCGCTTTCG	59
Unigene2278051_All	AgC8137-2F	GCCCTTAGTTTTGGGGTAGA	AgC8137-2R	CGCCGAGTACAGTAAGAGGC	59
Unigene2278079_All	AgC8137-3F	CCGGCCTTGTAGACGAACAG	AgC8137-3R	AAGGGATCTCCTGCCTCAAC	59
Unigene8139_All	AgC8139F	CGGGAACCTACAGAGGATCA	AgC8139R	TGGTGGTCAGGTCAATGAGA	59
Unigene8141_All	AgC8141F	TTCCATTGGCTCTTTAAGGGTA	AgC8141R	GCTCTCTGAACCAAATCTACCTG	59
Unigene8143_All	AgC8143F	TCACAAGATGAAGATACAGGG	AgC8143R	CAAAGAGATTAGCAACGAGA	59
Unigene8144_All	AgC8144F	TATTTCCACCAGCTTGCGC	AgC8144R	TCTATTTGCCCACCACCAGA	59
Unigene8153_All	AgC8153F	CCCGATACATCAGGACCAGT	AgC8153R	CCAGCCTTTCGCTTAGTCAC	59
Unigene8162_All	AgC8162F	TGGGAATATTTGCAGCCTTC	AgC8162R	CCAGGCTCTCTCTGTCCTTG	59
Unigene8164_All	AgC8164F	CAACAAGATTGGCAGGGACT	AgC8164R	GAGATCAGCTGCAATGGTCA	59
Unigene8172_All	AgC8172F	ATGTTCTATGCCTGCTCACTGG	AgC8172R	ATAACTGATGGTTTGGAATGGC	59
Unigene8174_All	AgC8174F	TCTCGAGCATAGTGCGCTGC	AgC8174R	CGTGATAGGAAGCGAGCTAGTT	59
Unigene8189_All	AgC8189F	GGAAAGCCTACATCCACATGTAC	AgC8189R	CGATGTCACTGCCGTCAGC	59
Unigene8198_All	AgC8198F	CGCGGACAAGTACTGAAACA	AgC8198R	CTGATCCCGGAAACAACACT	59
Unigene8200_All	AgC8200F	CACGCTGATACCAAGAAGGAAT	AgC8200R	GTATTGGCATCCCTTCACCG	59
Unigene8209_All	AgC8209F	GAACAAGATCCACTGCTGGGA	AgC8209R	GAGATGACGGCCAATTTCAGA	59
Unigene8230_All	AgC8230F	ACATGGGAGAGCCTGGAGTC	AgC8230R	TTGTAGCCTGGGAGGCTGTT	59
Unigene8241_All	AgC8241F	CCCGATCAATGGAAAACATC	AgC8241R	GCGTGATCTGCTTTTTGTCA	59
Unigene8253_All	AgC8253F	CCAAAACAGTTCAGCAACCA	AgC8253R	AGACATTTGCTGACCGGAGT	59
Unigene8290_All	AgC8290F	CGATGTATGGCCACCAAAAC	AgC8290R	TCGTCCTCATCGATCTCCCT	59
Unigene8307_All	AgC8307F	CCCAAGGTGTACTTGCACTAGC	AgC8307R	ACGACGCAAACTCATAGGGT	59
Unigene8316_All	AgC8316F	TCTTCCAACGAACTAGATGGTTG	AgC8316R	CAGTTTTGCTCAGGATTGCAC	59
Unigene8325_All	AgC8325F	GCAAAGGAGCCATCACGAC	AgC8325R	AGGCACGCTCCATATCAACG	59
Unigene8340_All	AgC8340F	GAGGAAAGGCATGGTCGCT	AgC8340R	TTATATCTGCGTTGCTTGCTTG	59
Unigene8341_All	AgC8341F	CAGCACATGCACCAAGAACT	AgC8341R	ACTGCTCATGCAGCCAATTA	59
Unigene8351_All	AgC8351F	GATCTCCAAGGCGGTATTGA	AgC8351R	ACTCGTCCGTCCTTGTTGTC	59
Unigene8352_All	AgC8352F	AGGCGATACTTATCTGATAGGACC	AgC8352R	GCTCAAGTTTCAACAGGTTCGT	59
Unigene8380_All	AgC8380F	ACCGATTTATAATAGGGACGTGC	AgC8380R	TGTACTGCAGCAGCATCTATTCA	59
Unigene8391_All	AgC8391F	CCGTGTCTGTGACTCAGCAT	AgC8391R	GCACAAGACAGAGTCGGTGA	59
Unigene8407_All	AgC8407F	GTGACCATCGCTTCACGGT	AgC8407R	AAGTTCAATGCAATTTGTCACTTC	59
Unigene8431_All	AgC8431F	GTCGCCTTTGAAAGCAACAT	AgC8431R	GGTTCTTTCATTCCCAGCAA	59
Unigene8433_All	AgC8433F	TCCTTGAGACGCCAAACAAG	AgC8433R	TCCAACTGGTCTCCAAGTTGTAC	59
Unigene8445_All	AgC8445F	CTGGGCATTGGCATATTGTT	AgC8445R	TTCGGCAATATGTCTACCCAA	59
Unigene8446_All	AgC8446F	AATGGTTGGCCTGGTACAGA	AgC8446R	AGCCATCGCTTACCTTCAAA	59
Unigene8454_All	AgC8454F	TTCATCTCTGCTGGCAACAC	AgC8454R	TACAACCACTCCGAACCACA	59
Unigene8478_All	AgC8478F	GTGTGAAGATCACCCCTGCTAA	AgC8478R	TCCCACGTGCGTCTTTACAG	59
Unigene8489_All	AgC8489-1F	GCCACCGCCCCACA	AgC8489-1R	ATGTAGGTGGTCCAGACCCC	59
Unigene8489_All	AgC8489-2F	TGTTTCATTCGAATGGCTGG	AgC8489-2R	ATGGAGAACTTCAGGCACGG	59
Unigene8514_All	AgC8514F	AATGGTAGTGAAGTTTCCGCC	AgC8514R	GCCTCATCAAATAGTGACAGGTTC	59
Unigene8559_All	AgC8559F	ACGGTGGATATGGCTATGCG	AgC8559R	CCCGCTTTTATGGCCAACTAT	59
Unigene8576_All	AgC8576F	GCGATCCTGAGAAGGTTGAG	AgC8576R	TCACCAGTTAACCCCAGAGG	59
Unigene8591_All	AgC8591F	TCATGGATTTCCTGCGGAGT	AgC8591R	GAACGATTTGCTTAGCGAAATAG	59
Unigene8596_All	AgC8596F	TCACAACTTTTGAGCCATCG	AgC8596R	GTGCATCTGGGTTGACAATG	59
Unigene8597_All	AgC8597F	TCCTTCTCTTCGGAACGCTC	AgC8597R	CTGCAGTGCTTGCATTCGTA	59
Unigene8602_All	AgC8602F	ACCATTTCCTGGGTTGATGA	AgC8602R	GCTGCAGCAATGTACTTCCA	59
Unigene8610_All	AgC8610F	AACTGCGCCGCCACACA	AgC8610R	CAGTTCTGCATCCCCGTTC	59
Unigene8618_All	AgC8618F	ACTCAGCACATGCTCCAAATC	AgC8618R	ATGGTTTCCTGGAGTATACAGAGAG	59
Unigene8627_All	AgC8627F	TCCCTCTCCACATTCTCTGG	AgC8627R	CGGAAGGACGATTCAGATGT	59
Unigene8659_All	AgC8659F	CTTGCAGCAGGAAAGCCAC	AgC8659R	AGGCTGAGGACAGGTTCTCTTC	59
Unigene8667_All	AgC8667F	GAGTCAGCTTCTGTCAGTGGTACTC	AgC8667R	TGTTGTCCATTCGATGCTGTG	59
Unigene8675_All	AgC8675F	ATCACGCCAGGCTCTTCC	AgC8675R	ATGTCTGGGGGCGGCTAC	59
Unigene8701_All	AgC8701F	CGGCAGAGAATCATGTGCAA	AgC8701R	GCAATGATGAGTTGACACATAAATT	59
Unigene8707_All	AgC8707F	GTCGAGTAGCGAGGCATAGG	AgC8707R	CACGGGCTTGAAGTTACCAT	59
Unigene8721_All	AgC8721F	GCAATATACTGGTCAAGCTGCC	AgC8721R	GTTGCGGAAATAGTTGCCTG	59
Unigene8725_All	AgC8725F	GTGTAGATGCGTCGTCTTGC	AgC8725R	TATGGTCCAACAACCACACG	59
Unigene8736_All	AgC8736F	CAGCTGCAGGTGCTGAATAAAC	AgC8736R	TCTGGCCGTGCTCCAGAAT	59
Unigene8737_All	AgC8737F	CCTTACACTTAATGGTGTCGCA	AgC8737R	CCGCAAATGGTTCTTGTGAT	59
Unigene8747_All	AgC8747F	GGGGCAAGAGATGGTGATATC	AgC8747R	TTGTGCGGGATGACAAAATC	59
Unigene8768_All	AgC8768F	GCCGTGTCTTTCGCTTCTACT	AgC8768R	ACAGTCGTTGGATCACAACTTTG	59
Unigene8811_All	AgC8811F	AAGCGAAAATGAGCGACAAT	AgC8811R	GCGTCCTCGACGATCTTGT	59
Unigene8818_All	AgC8818F	TCTTCTTCCGATGAGCATATAAC	AgC8818R	ATCAAGGCTGAGCATGGCTG	59
Unigene8842_All	AgC8842F	AAGTACAGGAAACTTGGATCGAAA	AgC8842R	CCATATTCAGCAATCAACGACTC	59
Unigene8844_All	AgC8844F	CGTCAAGGCTTCCTTACTGC	AgC8844R	CAAGTAGTGCGCCAGAAACA	59
Unigene8849_All	AgC8849F	ATCTCCGGTTCACAGACACC	AgC8849R	TCCAAGGGGATGCTTCTG	59
Unigene8861_All	AgC8861F	ATGCTCATCATGCCCTTCAA	AgC8861R	TGGGGATTTGCCAATCAGAT	59
Unigene8874_All	AgC8874F	TCACATTCTGCACCTCTTGC	AgC8874R	TGACGATGAGGAGGATAGGG	59
Unigene8878_All	AgC8878F	CAGAATCGAATGGTTTGAGGC	AgC8878R	AACAAGATGGAATATGATCTAGGCT	59
Unigene8884_All	AgC8884F	AGACCCGAGGAGGGTTGATT	AgC8884R	AAGCTACCCTGGCGGAAGA	59
Unigene8885_All	AgC8885F	GAAAAACTGCCAACGGTAGC	AgC8885R	GCAGGAGGGTGTTTTTTGTC	59
Unigene8886_All	AgC8886F	TAGCTGGCTTCACATTGCTG	AgC8886R	AGTTGGATGGAAGGCACAAC	59
Unigene8890_All	AgC8890F	TCGTCCTGTGGGAGCTAATAAC	AgC8890R	CCTCACAACATCGGTGAAAGG	59
Unigene8916_All	AgC8916F	AGTCTCCGCATTGTGGAATG	AgC8916R	AGCCAATAGCTGCAACTTCG	59
Unigene8937_All	AgC8937F	TCTGCTGCTCCTTGTTCATCTTT	AgC8937R	CCCTGGTCTCCAATGCTAGAG	59
Unigene8950_All	AgC8950F	CAGATGAACAAGGTTCTGCCAT	AgC8950R	TTCTCGCAAGGCATTTCAGA	59
Unigene8953_All	AgC8953-1F	GCGTCGATGATCTTCCTGGT	AgC8953-1R	CCATGCTCGCTGAGAAGATG	59
Unigene8953_All	AgC8953-2F	CGGCCTCGTCCTTAACGATG	AgC8953-2R	CTCTACAACCTCTCGCCCGG	59
Unigene8960_All	AgC8960F	AAGTGTGTTGGCCATGATGA	AgC8960R	GGGACGCAAAGTCGATGTAT	59
Unigene8962_All	AgC8962F	TGCATGAGGCGCTAAAATGT	AgC8962R	TGTCCGAAGATCTTCTGATCCA	59
Unigene8982_All	AgC8982F	TTCTTGTCCAGTTGTATTTCCGA	AgC8982R	TGGGGTGATTCAGGAAGTTAAA	59
Unigene9023_All	AgC9023F	AGGCCCCGATAGCAGCAA	AgC9023R	CGTTGCTGCTGTTGTCGTCA	59
Unigene9051_All	AgC9051F	TTTGCACCTGATGGTTTTGA	AgC9051R	CTAGCAAACGAGAGGGTTGC	59
Unigene9068_All	AgC9068F	AAGCTATTGACACAATGGGCA	AgC9068R	TAAGCTGTATCATGAAGGGAGAAG	59
Unigene9083_All	AgC9083F	TCGGAAGAACCAAACCAAAC	AgC9083R	CTCGTGCGTATTCCACTGAA	59
Unigene9085_All	AgC9085F	CTGGCATGCACATCTGACTT	AgC9085R	GTGTGGCTTTCAGGAGGGTA	59
Unigene9093_All	AgC9093F	CAATCAGGAGCTGGACACCA	AgC9093R	CTGCCATGAATGTTGGGAAG	59
Unigene9095_All	AgC9095F	CTTTGCATTGGTCGCAGTTA	AgC9095R	AGCAGTCATCTGGAGGCAGT	59
Unigene9099_All	AgC9099F	CAATTGTTCCCTGTCGATCTC	AgC9099R	CTCTCGTTCATCCCCTGAAG	59
Unigene9105_All	AgC9105F	AGATGGCCAATTGTGGTTGT	AgC9105R	GGTTGTGGCTGTATCGTCCT	59
Unigene9114_All	AgC9114F	AGGGAGGCAGATTCACACTG	AgC9114R	CTTGTTCCAGCACCTTCTCC	59
Unigene9131_All	AgC9131F	CTCTTCAGTTTCTCTCCATCTCACT	AgC9131R	TTACCAGTTGGGGATGTTGGT	59
Unigene9148_All	AgC9148F	GTAGCAGCGGGTCAGTGAAC	AgC9148R	CTCGCTGTTCTCATCGTTGC	59
Unigene9151_All	AgC9151F	CAACGAAACAACCACCACTG	AgC9151R	AGCTGCTGTTCCCCTCAATA	59
Unigene9152_All	AgC9152F	TGGTGTAAATGCAAGCATCC	AgC9152R	CCTCTCTGGTGTTTTTGTTTCC	59
Unigene9158_All	AgC9158F	GTGACAGGCTGCAAAGCATC	AgC9158R	GAGCAAAATGTGGGTCCTCC	59
Unigene9163_All	AgC9163F	TGCTGCCGTGACTCTGGAT	AgC9163R	TCCGTTCGGAATTAGATGACC	59
Unigene9164_All	AgC9164F	AGGTGGACATGGACACGAAC	AgC9164R	AACGGGAGTGAAATCGAAAGA	59
Unigene9167_All	AgC9167F	CTTGTGCCTTGTGGTGCTAA	AgC9167R	CCGGAGATGAAACCCACTTA	59
Unigene9172_All	AgC9172F	GTGTTGGTCTGGGACGTTTC	AgC9172R	AACAACAGCATCCAATGCAA	59
Unigene9173_All	AgC9173F	TCTCACGGTCTTGGCTGTTG	AgC9173R	GAAATCATCACGACCCGCA	59
Unigene9181_All	AgC9181F	AAGGACTAATGGATCATCTTTCATC	AgC9181R	AGGTCCCGTTCTGGGAACTA	59
Unigene9185_All	AgC9185F	CCATCTGTAACTCCCCCACA	AgC9185R	TGTGTTGCCAAGTCTGAACC	59
Unigene9186_All	AgC9186F	CAGTTTGGTTGCTTGGTGTG	AgC9186R	TGCACAATGTCTCACCCACT	59
Unigene9193_All	AgC9193F	GAGAGCCTCGCTTTTGTTTG	AgC9193R	GGAGCAAAACCAACCTTCAA	59
Unigene9209_All	AgC9209F	ATCCAGCGTTCCAAGGGTAC	AgC9209R	CGAGGTACTGCGAGTTGCAG	59
Unigene9212_All	AgC9212F	AGTTCATCCTGTGCTGCTGG	AgC9212R	CTACAAATGTGCCCGTGCTC	59
Unigene9214_All	AgC9214F	ATCTACCTCGCCGACATCCT	AgC9214R	GCGAAGACGGAGGAGTAGCT	59
Unigene9216_All	AgC9216F	GCTATGCAGGTGTTGATTGACC	AgC9216R	CTCCTTTCCCCGATTCAGAA	59
Unigene9219_All	AgC9219F	CTGTTGCTAAAAGGGCCAAG	AgC9219R	GGTAGTCGGGTGCAGTAGGT	59
Unigene9221_All	AgC9221F	TGTTCATCACCAATGCCTGT	AgC9221R	CCTGAATTCACAGGGCCTAA	59
Unigene9226_All	AgC9226F	GGGGAATCATCAAAGGGATT	AgC9226R	TTTAGAGCCGGTGGTACAGG	59
Unigene9229_All	AgC9229F	AACAACTGTCTCGCGGATCT	AgC9229R	AGTTGTGCCATCCTGTAGGG	59
Unigene9230_All	AgC9230F	CGTGGTCAGGTTATCCATATTAAA	AgC9230R	GTGGCCAAGAAATATCACGG	59
Unigene9231_All	AgC9231F	CGCAGACAATTGGAGAAGGA	AgC9231R	GAGCACTTGTTTTGTGTTGTGTG	59
Unigene9247_All	AgC9247F	CCAGTTTGACCACCCACTGT	AgC9247R	CGCGAAGGAACTTAAAACGTA	59
Unigene9250_All	AgC9250F	ACGGGGTCAATTTCGAAGAC	AgC9250R	TGCCTTAGACAACACAAACCA	59
Unigene9251_All	AgC9251F	TGTCCTAGCTGCAACCTCCT	AgC9251R	CGGCCTGTCCTATTCATCTC	59
Unigene9252_All	AgC9252F	AGCACACGTGTTCAGTCCAG	AgC9252R	TGGTGCAGTTCTGTTCTGTTG	59
Unigene9253_All	AgC9253F	AACAGAACCTAGGGCAGCAA	AgC9253R	AGGCCGTCATAGAAGGAGGT	59
Unigene9254_All	AgC9254F	TATCGGTGCATGCAAACCT	AgC9254R	TGTAAGCTCACGAGCAATCG	59
Unigene9256_All	AgC9256F	GGCATTGGATGAAAGGAAGA	AgC9256R	CAACCAAACAGGCTCAGGTT	59
Unigene9257_All	AgC9257F	CGGTGCGCGACTGTTATAAG	AgC9257R	CGTCGCTATATCGACGATATAGC	59
Unigene9262_All	AgC9262F	GCGGCTAACCCCTAGCTC	AgC9262R	CTAGCCACACACCCTGCAC	59
Unigene9266_All	AgC9266F	GCATAGGTATGGACACGAGGA	AgC9266R	CATCGAGGCCGATCTTTATC	59
Unigene9271_All	AgC9271F	TCCGTCCAATTGGAAATCACTA	AgC9271R	TCCAGCGCCATGTCTACGAC	59
Unigene9273_All	AgC9273F	TATCAACTGATGATTACACGAGACC	AgC9273R	TCCGTTTAGGTAGGGTCTCATG	59
Unigene9281_All	AgC9281F	CCCCCACCAATATTTTAGCA	AgC9281R	ATCGATGCAAGCTTTTGACA	59
Unigene9282_All	AgC9282F	GGAGCCTCCAAATCCTTCTC	AgC9282R	GGAAGAACCTGGTGTGCATT	59
Unigene9285_All	AgC9285F	GATCCAAAGAATGCCCTGTC	AgC9285R	TCCCAATTCTTTGTGCATTG	59
Unigene9288_All	AgC9288F	CGAGTTGTCGTGATCGACAAC	AgC9288R	AGAACGATAGTCATTTGGCGTT	59
Unigene9289_All	AgC9289F	GAAGTGGGAAATCCTTTCAAGA	AgC9289R	TGGTCTGTGCCCTTGTAAGC	59
Unigene9290_All	AgC9290F	TGATGACATGAATCCTTGATGA	AgC9290R	AGAAGGGGGAGGTACTGCAC	59
Unigene9296_All	AgC9296F	GTTCCCGATTTCTGGATCG	AgC9296R	GTAAGGGGGAGCGAAGAGG	59
Unigene9297_All	AgC9297F	CGCAAGCTTGAACAGTAAGGTT	AgC9297R	GATTCCAGTATGCCATGAAGTCA	59
Unigene9302_All	AgC9302F	AATAACCGCAGAGCGAAATC	AgC9302R	TGCACACTGCCTCAAAAAGT	59
Unigene9305_All	AgC9305F	GCGCCCTGTTCTTCAGATAA	AgC9305R	AAGGGCAGGAAGCTCACATA	59
Unigene9309_All	AgC9309F	GCTCAGCAAAGTTTTGAGACATTC	AgC9309R	CACATCGAGTATCCATCCGTATT	59
Unigene9310_All	AgC9310F	TGTTCGTGTGGCATCTTCAT	AgC9310R	CGATCTAGGCATTTGGGAAA	59
Unigene9311_All	AgC9311F	CGCATCTACTGCACCACTGT	AgC9311R	AAGAAGCCTCCATGAAGCAA	59
Unigene9315_All	AgC9315F	AAGGGGTGACATGGTTCTTG	AgC9315R	GCAAAAGTTGCACCAAGTGA	59
Unigene9318_All	AgC9318F	GCGAGGAAAGGAGAACAAGA	AgC9318R	ATCTGGAGGCTGGATCTGAA	59
Unigene9322_All	AgC9322F	CGTCGCAGCATGTGTAGAAT	AgC9322R	GGTCGTGTGCACGGTAATTT	59
Unigene9324_All	AgC9324F	ATGTTGCGGTGAACTCCTTC	AgC9324R	GCTACGGTGGCTCCAGATT	59
Unigene9325_All	AgC9325F	TAAAATTGGGAAGGCGAACC	AgC9325R	TTGAAGATATTGTTCCGCACAC	59
Unigene9327_All	AgC9327F	GGCCTTAATTCTGAGGTGGA	AgC9327R	GCCACACGGATCAAGTCTTT	59
Unigene9329_All	AgC9329F	CTTGTTGCTATGTGAAGAGGAGG	AgC9329R	AGCATAGGGTCCTCATTGGG	59
Unigene9330_All	AgC9330F	AGCTAGCTTTTGGTGCCAGC	AgC9330R	TATTCCCCCCTCTCTCTCCA	59
Unigene9332_All	AgC9332F	TGTGAGAATCGATGCAAAGC	AgC9332R	GGTTTGTGCAGTGAGAGCAG	59
Unigene9335_All	AgC9335F	CTCTTGCTCAAGCCGCTCT	AgC9335R	CTTGTATTTCTCCATCGCTTCTTC	59
Unigene9337_All	AgC9337F	CGCAGGAAGAAGTTTTCTGG	AgC9337R	TCCTCATTCTCCTGCCAATC	59
Unigene9342_All	AgC9342F	CATCCTCAAGGACTACACCACC	AgC9342R	ACTCAATTATTCACACCCCGATA	59
Unigene9346_All	AgC9346F	CATTGGTCGACACCGTACCT	AgC9346R	CCTGCGAAACTCTGTTGCTA	59
Unigene9349_All	AgC9349F	CTCGTCTTCCCAAATTCCAC	AgC9349R	TCGCCGGTAGAGTAGAGAGG	59
Unigene9350_All	AgC9350F	GAGGAGCCAGTGGTGACAG	AgC9350R	GCAGTCTCCGGTGCTGAT	59
Unigene9352_All	AgC9352F	TAAGTTCGAGCCGTCTCTGC	AgC9352R	ATCCGGCTCGTCTCCAAAA	59
Unigene9356_All	AgC9356F	TCTTCACCTTGGCCTCTCCT	AgC9356R	CCTGGCACAAGAACTTGCG	59
Unigene9357_All	AgC9357F	TCAATCAAAGATAGAGGGCTCC	AgC9357R	CGGATTATATTGGAGGCTGCAA	59
Unigene9360_All	AgC9360F	GGCGTCCTGCTCAACTTCTA	AgC9360R	GTGTCGCCGTCTCTCTCC	59
Unigene9363_All	AgC9363F	TCGAGATTCCCCTCTATCCA	AgC9363R	ACTGAAGCATTGCCATCACA	59
Unigene9364_All	AgC9364F	GAGCACTACCCGTTCTCCAC	AgC9364R	GTGCAGACACCATTGTTTGG	59
Unigene9369_All	AgC9369F	CGAGGACGGTTGTACAGGAC	AgC9369R	GGGATGAGCTCCAAGAATCA	59
Unigene9373_All	AgC9373F	CATGGTGGTCATCAACCTGT	AgC9373R	AATGTGTCCATCCAGGCAAT	59
Unigene9375_All	AgC9375F	TGTTGCTGATTGTGGGATGT	AgC9375R	CGAGCCATCTTTCCTCTGTC	59
Unigene9377_All	AgC9377F	ATGGGGAAGAGTAGGGAGGA	AgC9377R	ATGAAAAGCTCACCCCAATG	59
Unigene9380_All	AgC9380F	TACTGGTCTTCATCGCGTGT	AgC9380R	GCAACACATGGCTAAACGAA	59
Unigene9381_All	AgC9381F	CATCCAAGATCCAACCAACATT	AgC9381R	ATATCTGTCCGCCTGAACCG	59
Unigene9385_All	AgC9385F	CCTCCACGACTCCAGATCAT	AgC9385R	GGCGGTTTTTAGAGCACTGT	59
Unigene9387_All	AgC9387F	CCATTGCTCCATTGACCACA	AgC9387R	ACGCTACCACTAGCTGCTGC	59
Unigene9391_All	AgC9391F	GCTATTAAGACGGCCACAGC	AgC9391R	TTTAGAGGTGAGGCCAGGTG	59
Unigene9396_All	AgC9396F	TATCTGTGTCGCGAAATCCA	AgC9396R	GTCATGGGGAATGCAAACTT	59
Unigene9399_All	AgC9399F	ACGCCCCAAGATTCAACTTT	AgC9399R	AAGGCGTTCATGCTTTTTACA	59
Unigene9400_All	AgC9400F	CCACCTAGCTCCGGTGAAC	AgC9400R	GGCGGGTCAAAAATCTTGT	59
Unigene9401_All	AgC9401F	AACTCAGCAAGGAGGCTGAA	AgC9401R	ATGACCCTCCCGTAAACTCC	59
Unigene9402_All	AgC9402F	GGCAACTCGTGAAGGTGATT	AgC9402R	ACGAGGGGGAAAAACAATCT	59
Unigene9403_All	AgC9403F	GACGAGCTCCTTCCCAATC	AgC9403R	AGGATTATTACCGCCGCATC	59
Unigene9410_All	AgC9410F	CTATACCACACGCGGTCCTT	AgC9410R	ACTAACTCGGCCGATGGAT	59
Unigene9412_All	AgC9412F	AAGAATTACCAGGTCGTGTGC	AgC9412R	CTCGCATGCTCGTTACTGTT	59
Unigene9414_All	AgC9414F	GAGGGAGGAAATGCCTTAGAG	AgC9414R	GCCTACATTCCAGCAACAAAC	59
Unigene9415_All	AgC9415F	ATCCCAGCAGACACATTGAGTAG	AgC9415R	ACACACTGTCCCTGATATACTTGC	59
Unigene9418_All	AgC9418F	CCAAAACCTGTGAAGGATGA	AgC9418R	TCCTTTGTCGCATCTTACCC	59
Unigene9423_All	AgC9423F	GATGCGTCTTCACAGGCCA	AgC9423R	CACATAGGAATTGACACGAATGG	59
Unigene9436_All	AgC9436F	CGCACCTCTCCCTCTCTACA	AgC9436R	TCTCGTTAAGAGGGCACGAT	59
Unigene9438_All	AgC9438F	AATGTGATGTACGAAGGTCATCC	AgC9438R	CTGATTTAGTGCGCACTATGGA	59
Unigene9439_All	AgC9439F	GGTTCGATTGGGGATTTAGG	AgC9439R	GAACCTTTCCCATTCGCAGA	59
Unigene9442_All	AgC9442F	TCCTCCAAACTTTTCAGCAA	AgC9442R	GCCCATTTAAGTGTGGTGCT	59
Unigene9443_All	AgC9443F	CCACATCATGATAACGGATGG	AgC9443R	GCCCACACATATTTATCATTATTCG	59
Unigene9446_All	AgC9446F	TCGAGATTCACAGCTCATCG	AgC9446R	TCCCCATGCTTCGTATTCTC	59
Unigene9447_All	AgC9447F	TCACTCCCTTTACCTGTGTGTGTA	AgC9447R	CCTCCGTCAGCATTTACAGAAA	59
Unigene9449_All	AgC9449F	GTCTGTCAATCCACTGTTTAACTTG	AgC9449R	TGAAAAACCTGGCCCTATTG	59
Unigene9450_All	AgC9450F	CAAGCTTCTTGCCGAAAGTC	AgC9450R	TTCCACAACGATGCTGTCAT	59
Unigene9456_All	AgC9456F	ATCAATTCACATCTCAGCACAGAC	AgC9456R	CCCTTCTGTTAGGGAGTCTGTTTA	59
Unigene9457_All	AgC9457F	GGCTATTTTGCCAAACTGGA	AgC9457R	AGTGGAGGGTAATGCAAGACAA	59
Unigene9462_All	AgC9462F	CGGGACAGGCAAGCTACTAT	AgC9462R	CTAGGTTGCCGCTGTAGGAG	59
Unigene9467_All	AgC9467F	TGCAGCAATTGTCAACAACA	AgC9467R	CTCTCTTCCCTGCAGCCTTA	59
Unigene9468_All	AgC9468F	TGCCAAACTTGTGGTCTGGT	AgC9468R	GTGACTTTGAGCCGATGGAA	59
Unigene9470_All	AgC9470F	GTCTGTCGAGTGACCTTCTCTGA	AgC9470R	AGCCTGGCTCAGAAATGAATAG	59
Unigene9472_All	AgC9472F	ATGACCAGCTCCGACCTCCT	AgC9472R	AACCACCACAGAGGCTCAAAC	59
Unigene9475_All	AgC9475F	GTCACCTGACCGCAGGATA	AgC9475R	CCTATTTAAGCGCCTGCATC	59
Unigene9477_All	AgC9477F	GTTTGATTCCTGCCGAATGT	AgC9477R	CAACTCTTCACGACGACGAA	59
Unigene9480_All	AgC9480F	CCATCATTTTGCACGACTTG	AgC9480R	CATGATTTTGGGTGTTGCTG	59
Unigene9481_All	AgC9481F	GAAGCTCAGCCGATGTGAAT	AgC9481R	CTTGCACCTGGCATCTGTTA	59
Unigene9482_All	AgC9482F	CCAGTCGAGCAACAGGAGTT	AgC9482R	TCGACACAAAGGAGAAAAAGAC	59
Unigene9483_All	AgC9483F	CGCAGCGTCAGTGAGAATAA	AgC9483R	GAGCTGGAGCACCAAAAGTC	59
Unigene9485_All	AgC9485F	GATGTCCACACACTCGATGC	AgC9485R	CATTCGCTGCACAAATTCTC	59
Unigene9487_All	AgC9487F	GTGTAGAGCGGTGCCTTTGT	AgC9487R	CGCAAGCCTTCCTTGTAGTC	59
Unigene9493_All	AgC9493F	CAAACACATGCAAGCGAAGT	AgC9493R	GATTGGGTATTTGGGTCGTG	59
Unigene9505_All	AgC9505F	GAGCGAAGCACGATGGTATT	AgC9505R	CCCAAAGAAGCGTTCGTG	59
Unigene9508_All	AgC9508F	GGTGAACAACAAGAAGGGGTT	AgC9508R	TGCCGTCTATGTGTGATGGAG	59
Unigene9509_All	AgC9509F	CCAGATTTCCCATTTCCTGA	AgC9509R	GCCATTTGCTCCTTATCCAA	59
Unigene9510_All	AgC9510F	CTCTCCTATGGCGGTGTTTC	AgC9510R	ATTGCCACTGTTGTGCTTCA	59
Unigene9512_All	AgC9512F	CAGCAGACGATCTCCTGCATTA	AgC9512R	ATCAGGTTCACTTGGCGAGAT	59
Unigene9515_All	AgC9515F	CCTGCTGCGTCATCTATCAA	AgC9515R	AGCAACACCAGCTGTCCTTT	59
Unigene9517_All	AgC9517F	CGCTAATCAACCACTTGCAG	AgC9517R	ACCACACCACATCCCAATTT	59
Unigene9522_All	AgC9522F	AGGTCGATTGCCTTGATGTC	AgC9522R	ATCCTCATCTTCCACCATCG	59
Unigene9530_All	AgC9530F	GAGAGACACATTCACAGCCAAT	AgC9530R	GAGCTGTGATCCAGATGCAA	59
Unigene9534_All	AgC9534F	GATGCTGGCGCTCTTTCATA	AgC9534R	GAGATTGTGCGTAGAGGGTGG	59
Unigene9535_All	AgC9535F	ACTGTAGCGGGGATAACTCTACTC	AgC9535R	TCCTTTTGACATCCTCCCTTG	59
Unigene9536_All	AgC9536F	GTACGCACATGACGATGACA	AgC9536R	GCTCAACTGGAGACCTGGAG	59
Unigene9541_All	AgC9541F	GCTCTGCTTCTTGGAGAGGA	AgC9541R	GTACAAGGAGGATCGGAGCA	59
Unigene9542_All	AgC9542F	GTCCAGCCATTTCACCAAGT	AgC9542R	ATTCCTTTTCCGCAGGTTCT	59
Unigene9545_All	AgC9545F	GGTGTAGGCTCCCCTTATCC	AgC9545R	GGAACTCATGGACCATATTCTTT	59
Unigene9547_All	AgC9547F	TCGTCTCCCATATGGAGGCT	AgC9547R	TGCCTTGCCTAGACTGGATTATA	59
Unigene9548_All	AgC9548F	GCCCTAGCGATTCAGTCAAA	AgC9548R	ATGCGAGCTCCAATCTTTGT	59
Unigene9551_All	AgC9551F	TTTCTGTTCGGTCAGCAATG	AgC9551R	CCCGATCTATTTTCCAGCAC	59
Unigene9552_All	AgC9552F	GTGAAGCTGCTTTCCTTGCT	AgC9552R	ATGGGATCCCTCAGTCACAA	59
Unigene9557_All	AgC9557F	GTAACCCCAGGCTCGATGTA	AgC9557R	GCATGTCACTCTCCAGAGCA	59
Unigene9562_All	AgC9562F	TTTCTCGTTTCGTTGATCGTG	AgC9562R	TTGAGGATGTTAGAGGATCTGGTT	59
Unigene9567_All	AgC9567F	GCCGTGGACTCTCGACAAC	AgC9567R	GCCTCGTCGTAGACCAATCT	59
Unigene9568_All	AgC9568F	TTTCCCCATCCCTAGGTCTC	AgC9568R	GACCTCCCTGTGAGGAGTCA	59
Unigene9580_All	AgC9580F	ATGGTCCTTTGATGGTGGAG	AgC9580R	TTGCCAATGATCAGAATGACA	59
Unigene9581_All	AgC9581F	TCCCTCTGTTGTATGTTGGCTAG	AgC9581R	AACAAAGCAAGGTTGTTCCAGA	59
Unigene9583_All	AgC9583F	TGGCACTTTTGCATAAAACC	AgC9583R	GAGGCCACTCGATGGAAGTA	59
Unigene9585_All	AgC9585F	GATCGGCATCTTTTCTCCCT	AgC9585R	CGCTGCATAGTGTTGCTTGC	59
Unigene9588_All	AgC9588F	TTCTTGCAGGCTGTTGAAGTG	AgC9588R	CATGCTGGCATAATGTTGATAAC	59
Unigene9592_All	AgC9592F	CCAATGAATTATCCAATTGAGC	AgC9592R	TGCCTAATCCCTGAGGAGAA	59
Unigene9593_All	AgC9593F	CGGCACCAAGAAGTGCTC	AgC9593R	TCTTGTAGATAAATTCTTGCGATTG	59
Unigene9596_All	AgC9596F	CCATCGCTACAACGATCTCA	AgC9596R	CTGCCAGTGCGTGAATTAGA	59
Unigene9598_All	AgC9598F	CCCAGTACAGGTTCGGTTCT	AgC9598R	TTACTCTCCCGGTCACCTTG	59
Unigene9603_All	AgC9603F	TACCGGGTGTGCTAGCTCTT	AgC9603R	AAGACCTGTTTGTCGGTTGG	59
Unigene9605_All	AgC9605F	CCTGCTTCCTGGTAGCTTTG	AgC9605R	GCCCAAACACCTCCAACG	59
Unigene9612_All	AgC9612F	CGGCCGAATAAATGTATGTGT	AgC9612R	TGCTCTCAAAAATTGGTTCTCA	59
Unigene9621_All	AgC9621F	GCAAGTGCTAGGCATGATTTT	AgC9621R	TGCCTCTTTGGTAATTGTTGG	59
Unigene9626_All	AgC9626F	GCCTCCCAGGTGACATACAT	AgC9626R	TGTGTCGAAAAAGCCTCTCA	59
Unigene9627_All	AgC9627F	AGAAAGGAGTTCCGATCACAGTA	AgC9627R	CTACGTGCTGCGGAAGAAG	59
Unigene9629_All	AgC9629F	AATCAATTGCCCACTTTTGG	AgC9629R	CTTCCCAAATGGAGTTCTCG	59
Unigene9630_All	AgC9630F	AGGAATAGGGGTTGGACCAC	AgC9630R	AATTGGCAGGCAGACTTGAC	59
Unigene9631_All	AgC9631F	TACCTGATTTTGCGCTGACG	AgC9631R	AAGCGCTCCAGAGTTGCATC	59
Unigene9632_All	AgC9632F	GGTCGCCGAATCCTCTCTT	AgC9632R	CGGAACCTTCTTCGAACTCAT	59
Unigene9637_All	AgC9637F	GTCATTAGCCTCCCCCTGAC	AgC9637R	TTTCATGCACCTTGTTTTGG	59
Unigene9641_All	AgC9641F	CGGGAGCGATGGATTACTGT	AgC9641R	CACCTCCTTACAAGCAGCTATTC	59
Unigene9645_All	AgC9645F	TCTTAGTTGTGGCTTAGAGTCGAG	AgC9645R	GCAGATATCTGTAAGCAATTGCA	59
Unigene9646_All	AgC9646F	GGGGTCAGTTGGAATTGGAA	AgC9646R	CGACGACGTTCCCCTGTTT	59
Unigene9648_All	AgC9648F	GCCCAGAATATTATTTCCACGA	AgC9648R	AAGATGACCAAGCCCAAAGAG	59
Unigene9651_All	AgC9651F	TGCATGCAACTTCTTTATGGTT	AgC9651R	CCATAGACGCGAAACAAACA	59
Unigene9657_All	AgC9657F	CGCTGAGACAGCACAATGAT	AgC9657R	GCAGAATTTTCTTCCCGAAA	59
Unigene9660_All	AgC9660F	GTGTCGTCCTAACCCCTGTG	AgC9660R	GATGGAATCATCTGGGCACT	59
Unigene9668_All	AgC9668F	AGCAATGCCCATTCAGTACC	AgC9668R	CTTGCAACGATGGAGAACAA	59
Unigene9671_All	AgC9671F	CTAAGCATTGGAAAGATCCCG	AgC9671R	CAATCTCCATGCTGGCCTG	59
Unigene9672_All	AgC9672F	TATGCAGCCAGACGATGTTC	AgC9672R	TTTCAGAACGCTCCACTGAG	59
Unigene9674_All	AgC9674F	GCCCATAGGAGAAGAAGGATG	AgC9674R	GCCAAACCATCATGTGAAGTC	59
Unigene9680_All	AgC9680F	GTGTGTGGTTCGTGGAACTG	AgC9680R	CTCCCATCTCGCTGGTTTAG	59
Unigene9682_All	AgC9682F	CAGGGACAGAAGGATCCAAG	AgC9682R	CTGCTTGTCGAACACCTTCA	59
Unigene9683_All	AgC9683F	AGCCCACCAAACACACCTAC	AgC9683R	GCGTTATAAGAGGGGCATAAGA	59
Unigene9690_All	AgC9690F	GCTCAGATGCTACCATGACG	AgC9690R	AGCACTCGTTCTCTGCTGGT	59
Unigene9692_All	AgC9692F	TCCACACTTGCAAGTTGCAA	AgC9692R	TGGCGACTGAAGTTTCAACC	59
Unigene9694_All	AgC9694F	TTCGCTCATGTCCTTTCCTT	AgC9694R	CTGGCACCATCACACCATAG	59
Unigene9696_All	AgC9696F	GACGCCGATATCTTCGACAG	AgC9696R	GTGATCTTATTTGCAGGGCAG	59
Unigene9697_All	AgC9697F	CCAAGGATGTAGGCTTGGTG	AgC9697R	GAGCTGCTTGGCATGAGAAT	59
Unigene9698_All	AgC9698F	AGGAGAGAAAGAAAGGAGGTCTCT	AgC9698R	AGCAATGGCGGATGAGTCTT	59
Unigene9705_All	AgC9705F	TGATTGGCTTGGTTTTTATGC	AgC9705R	ACATTCAGCAGCGAGTGTTG	59
Unigene9707_All	AgC9707F	ACATGCAAAATGGGTGGAGT	AgC9707R	AGCCCCTTCCTTCCTTACAG	59
Unigene9708_All	AgC9708F	CCATGCGTGTACAAAATCCA	AgC9708R	CATGGCCTAATTTCTCTGCTG	59
Unigene9710_All	AgC9710F	ATCGTGGGTTCGTGACATCT	AgC9710R	ATCTCGCGCACAACCTTC	59
Unigene9715_All	AgC9715F	GCATCGAATTTGCTGACTGA	AgC9715R	AGGGAGCCCCTTTAGATTCA	59
Unigene9723_All	AgC9723F	CATAGCAGTTGCGCTCTCTG	AgC9723R	ACGTGCGTGATAACGTGTTT	59
Unigene9725_All	AgC9725F	CCCCAACGAGTGTTCAATTT	AgC9725R	CCCTACGTGCGTCAGTTTTT	59
Unigene9729_All	AgC9729F	CGTGAACGTGATCGCTACAG	AgC9729R	CCACCAGTCTGTTTTGAGGA	59
Unigene9731_All	AgC9731F	TTTTCCATCACATTGCCAAC	AgC9731R	AATTGAGGTCTCGGTCATGG	59
Unigene9732_All	AgC9732F	CTTGCACAAGATGCCTATGG	AgC9732R	TCTCTACAAGCAAAGGTTTCCA	59
Unigene9733_All	AgC9733F	AGAGTTCCGCAGAGGATTCA	AgC9733R	GCGGCAGTCATCTCCTAGTC	59
Unigene9734_All	AgC9734F	CGCTCTCATCACCACCATT	AgC9734R	ATGGGAAGCAGGTTAGCTTT	59
Unigene9736_All	AgC9736F	ATCCTGCAGCTGCATCCTCT	AgC9736R	GACCCAAATCGTCCTGATGAG	59
Unigene9737_All	AgC9737F	AAACTGTCCTCCTAAACAAAGCC	AgC9737R	ATTTGATGTCTGCAACGTGAGA	59
Unigene9739_All	AgC9739F	TCCAAAGAATGCCCTGTCTG	AgC9739R	TGCTAACAAAACTGCTTCCCA	59
Unigene9745_All	AgC9745F	AATGTCCCATCATGATGGAGG	AgC9745R	TGATTCAGCTAGCCACTTGGAC	59
Unigene9750_All	AgC9750F	TGCAATCCATGAATATATCACCA	AgC9750R	TGTTCGTCCTACCTTGTACGG	59
Unigene9752_All	AgC9752F	TGGCCCAATCTGTTTCAATAA	AgC9752R	CTGACATCGTTTCGGCTGTT	59
Unigene9759_All	AgC9759F	CGAGCCGTTTGATTGTGTGA	AgC9759R	GAGGTTTTGCAACAAGGCCT	59
Unigene9760_All	AgC9760F	CCTCCATCACAGACTTGAGGAT	AgC9760R	TGAAGATCCACACAGAACTGTACC	59
Unigene9762_All	AgC9762F	CGACAATCAGCAAAACATTCTTAC	AgC9762R	GTTCAACCAGACAAAGCCCC	59
Unigene9763_All	AgC9763F	TCACGGGAAGGTTGAAGTTT	AgC9763R	GGAGGCACATGCCTATCATT	59
Unigene9765_All	AgC9765F	ACGAGCAAATAGTGCCTGCT	AgC9765R	TACGGCTAAGATTGCCGAAC	59
Unigene9767_All	AgC9767F	TGTTCGGCAGAAGCTATTGG	AgC9767R	GCCTTCATTCCTGCAATTTACC	59
Unigene9770_All	AgC9770F	TGGAACATTACAAATGCGGAA	AgC9770R	GCCGCAAGCAGTGTATCAAT	59
Unigene9771_All	AgC9771F	GCCCCACTTGTAGTTGAACC	AgC9771R	ACCGCGTAGTAGCACGAACT	59
Unigene9776_All	AgC9776F	TCTCTCTCCCCCTTCTGTTG	AgC9776R	ATCCCAGAAACCGATGAACA	59
Unigene9780_All	AgC9780F	CCGTGGAGAAACAAACAACA	AgC9780R	CAGGTTGGTTGAGCGATGAT	59
Unigene9785_All	AgC9785F	GGCACATCCAGATCCAAGTT	AgC9785R	AAAATTTCCCCACATCCACA	59
Unigene9789_All	AgC9789F	AAAACGTAGGAAGGGCCAAC	AgC9789R	GGTGGCTGTTTGCTAAAGGA	59
Unigene9794_All	AgC9794F	TGCATGAATGGTCTGTACGC	AgC9794R	CAAAATCGCGCATGTAGTGT	59
Unigene9797_All	AgC9797F	AAACCTGATCCAATTGTTTGC	AgC9797R	GGACCAGTGAAATGGATAGCA	59
Unigene9801_All	AgC9801F	TCCTCAGATCTGGCGACGTT	AgC9801R	CTCAAATCCCATCTGGAGACC	59
Unigene9804_All	AgC9804F	CCCACTACCTCAGCGACTGT	AgC9804R	GCTGGAGTGGTGGTCTTAGG	59
Unigene9805_All	AgC9805F	CAACTACACCGAGGGTAACAGC	AgC9805R	TTGCCCGTCTTGAATCTGAC	59
Unigene9808_All	AgC9808F	CGGCACAGGTCTACACTCTTC	AgC9808R	AGAATGGCAACAGGAGCAAT	59
Unigene9810_All	AgC9810F	GCACGAGAAAGGCAGGAATA	AgC9810R	CAGGCATGCATACTTCTGTCA	59
Unigene9811_All	AgC9811F	TGTCAGTGGGACTGCAAAAA	AgC9811R	TTGATGATGCACCCAACACT	59
Unigene9812_All	AgC9812F	GCCCTAGGGGAGAAAAACAC	AgC9812R	GCAATGAAATGCCTCCTTGT	59
Unigene9814_All	AgC9814F	ATCGGCGTCCTCCTCCTC	AgC9814R	TGTCAATACTGAGCGGAAGC	59
Unigene9815_All	AgC9815F	GTGTTGTCCTGTGAACTTTCCAC	AgC9815R	CACATACCATCTTCTGAAACTCCAC	59
Unigene9818_All	AgC9818F	AAGAAGAAACCCTCCCCGTA	AgC9818R	ACCGAGACCATGCCCTACA	59
Unigene9820_All	AgC9820F	GCGATCCAGAACAAAGGAAA	AgC9820R	ACTTACCCTGCAGCCTGATG	59
Unigene9822_All	AgC9822F	GGACACCTCAATTGCACCTT	AgC9822R	GCTTGACCCATGAGCAATCT	59
Unigene9823_All	AgC9823F	GCTCATGGCTTCTTGGAGAC	AgC9823R	TGCAGACAGGACACAGAAGG	59
Unigene9825_All	AgC9825F	GTCAAAGCAGGCTCATCGTT	AgC9825R	AGCGAGGAGAGGAGGAGAGT	59
Unigene9834_All	AgC9834F	CGCACTCGGACAGACTTAGTCT	AgC9834R	TGCCCTCTGTAGGTTAACTATCGA	59
Unigene9835_All	AgC9835F	CAGCAGCAACACACTCACAA	AgC9835R	CCAGAACAACCCCAATCTTC	59
Unigene9837_All	AgC9837F	AATACCTTCGCCCCGTTC	AgC9837R	GGAGCTGGCAGTGTTTCATC	59
Unigene9845_All	AgC9845F	AGGGCAGATTGGTTGAAAGA	AgC9845R	GGAATCCAATCCATGACCAC	59
Unigene9851_All	AgC9851F	CACGCTATATGCACTAGTCATATC	AgC9851R	ACACACATCAGGCAAGACTCA	59
Unigene9855_All	AgC9855F	TCGTGTGCACAGACCAAAAT	AgC9855R	ATGCATGCAGCTTTGGTGTA	59
Unigene9856_All	AgC9856F	ATCGGAGGAGACACCGTCGT	AgC9856R	GACGGTAAATGGCAAGTCCAA	59
Unigene9860_All	AgC9860F	GAGGAAGCCAACGTTTGCAT	AgC9860R	CCATTATGCACAATGCATTTGG	59
Unigene9861_All	AgC9861F	CATTCAACTCCTGCTTGCAT	AgC9861R	CAAGGACTGAACCACCATGA	59
Unigene9863_All	AgC9863F	CAATCAAGCATCATGCCAAG	AgC9863R	CGATTTAGGCTGGGAGTCAG	59
Unigene9864_All	AgC9864F	CCTGCCGTCCTCCTCAAC	AgC9864R	CTCCGAGATTGAGGTCAAACTG	59
Unigene9865_All	AgC9865F	CACGCACACAATCACACTCG	AgC9865R	GCTTCGTTCGTCGTCTCCT	59
Unigene9866_All	AgC9866F	TGGATATGCCTGATGCTCCT	AgC9866R	TCCTGGAAGTTCGTCCATTC	59
Unigene9870_All	AgC9870F	AGTTTGGTTTGCTTGGTTGG	AgC9870R	TAGATGGATGGATGGACGTG	59
Unigene9872_All	AgC9872F	TGTAACCATCTGTGTGACCACGT	AgC9872R	TCTTTCTTCTGTGTCGCTATCGA	59
Unigene9873_All	AgC9873F	TGCTCACATTGACGCCTAGT	AgC9873R	CGACGCCCAATAAAAAGAAG	59
Unigene9876_All	AgC9876F	CCCTCTATTCTCAGCCCACA	AgC9876R	GGGAAGGGCTAGGCTAGGTT	59
Unigene9884_All	AgC9884F	CCAAACAAACTGGGGGAAAG	AgC9884R	CATGACAACATCGCCACATG	59
Unigene9885_All	AgC9885F	CATGGTGGACAAGATGCAAG	AgC9885R	TCTTTGCTTTGGTTGGCTCT	59
Unigene9887_All	AgC9887F	ACCACGATAGCAATCCTTAGCA	AgC9887R	GGGTCCACCAGGTTAGGAAAGT	59
Unigene9892_All	AgC9892F	TGAGGCGACAACTGCATTAC	AgC9892R	TCCACGAAAATATGGCAGTG	59
Unigene9898_All	AgC9898F	GCCCAGCAAATGATGATACA	AgC9898R	AAACTGCTAGCGGGAACAAG	59
Unigene9903_All	AgC9903F	TGAGGCGCAGGAGATTACAC	AgC9903R	TGGTAGTTCCAAAAGCGAAGG	59
Unigene9904_All	AgC9904F	AACATGGCCCACAACGAT	AgC9904R	GTTCGCTGCCATTATCAGTG	59
Unigene9907_All	AgC9907F	TAAGCTGACATTGGGTGCAT	AgC9907R	GAAATGAAAGGTGCCGTCAA	59
Unigene9915_All	AgC9915F	AGGCTGCTCTGCAGCTTAAC	AgC9915R	TGGCAAATAAGCCAGACAAA	59
Unigene9923_All	AgC9923F	TTCTCCTCCGGACGTACAAG	AgC9923R	TTGTCCGGTTGTTCAGCATA	59
Unigene9925_All	AgC9925F	GGGCGAAAATGTTGTTGTTT	AgC9925R	CTTTAGGCACAACCGCAGAT	59
Unigene9931_All	AgC9931F	CGAATGGTTAGATGGAACCTCC	AgC9931R	TTGGTAGTAGTTCTGACGCTATGG	59
Unigene9932_All	AgC9932F	CACCATCCTTCTTCTTTTTTGGA	AgC9932R	AAAAAGAGGTTCCGGCAACA	59
Unigene9934_All	AgC9934F	CTGATGGGGAAGAAGACTGC	AgC9934R	GAGCTGCCTTTGACCTTGTC	59
Unigene9935_All	AgC9935F	GAAGCAGAGAAGGGCTGAGA	AgC9935R	TGCTGTTTTGTTTGGCACAT	59
Unigene9938_All	AgC9938F	GGTGCTTGCATTGGTAGGAT	AgC9938R	AGTTGCCTTTCGGAACACAC	59
Unigene9939_All	AgC9939F	GCCTGATGGGTCCTTGTTTA	AgC9939R	TCCAAACCATCCTTCCAAAG	59
Unigene9940_All	AgC9940F	CAAACCATACACACGCGTACAG	AgC9940R	CGCGGAAGTTATCCAACAAG	59
Unigene9943_All	AgC9943F	GGCAATAAAGGTGGTACTGCA	AgC9943R	ACGACGACCATGAGAGTGCA	59
Unigene9944_All	AgC9944F	TTCGTGCTCGTGCTGCTG	AgC9944R	TCCTCCTGCTGCTTCATGAG	59
Unigene9945_All	AgC9945F	GGCCTTTTCCTGAGGTTTGA	AgC9945R	CAGACCGTGGCAAATCAGAC	59
Unigene9946_All	AgC9946F	TACGGAGACAGAGCGTGCA	AgC9946R	GCTTATGACAAGGCCACACC	59
Unigene9948_All	AgC9948F	TGTCCTAAATTGTGGCGATG	AgC9948R	CACTCCTTAAAATTCGGCGTA	59
Unigene9950_All	AgC9950F	AGAAGCGAAAGGTCCAGTCA	AgC9950R	GCTCTTGAAGAGCGCGCAAT	59
Unigene9952_All	AgC9952F	AGATCGTCTGGGCAACACA	AgC9952R	GGTGCCTGCCACATGTATTA	59
Unigene9953_All	AgC9953F	GTTTCTTCTCAAAGGACGGACC	AgC9953R	GCAAAGATGGGAGAGGAAAAG	59
Unigene9954_All	AgC9954F	CGTTCAGATCTCGAGGAGGA	AgC9954R	CAGGGGACGCTAGCATATTT	59
Unigene9955_All	AgC9955F	GGACTTGGATTAATAATCTCCCTC	AgC9955R	ATTTCCATTGGGGGAGGTAG	59
Unigene9961_All	AgC9961F	AGCATCAATATTCGCTTGCC	AgC9961R	GAAGATGCGAGTGCGATTTT	59
Unigene9962_All	AgC9962F	GCCTGAGAGAGGAGCTGTTG	AgC9962R	GCCGCTCTTCTCAATCTGAC	59
Unigene9966_All	AgC9966F	TGAGGCAACTGCAGACTTTG	AgC9966R	CCTCTAGGCACCTGAACACC	59
Unigene9971_All	AgC9971F	TGAACCTTTTGCTTGTGTGC	AgC9971R	TGGATGTCGTTGTGCAAGAT	59
Unigene9983_All	AgC9983F	GCTACACGAACATTTCACGCAC	AgC9983R	TGCGTAAGATGGTCGTCGAT	59
Unigene9987_All	AgC9987F	TCCAGAACCTTGGTTTCCAC	AgC9987R	TGTGGGAGGTTATTCCTTGAG	59
Unigene9988_All	AgC9988F	TCCTGATCAAATGAGGCACG	AgC9988R	TCTGACATTTGGTTCCCTCG	59
Unigene9989_All	AgC9989F	GTATGATTCTGAAACAGCACGTTG	AgC9989R	TCCATGTGACCACCCAAAAG	59
Unigene9990_All	AgC9990F	TCTGTGTTTTTCGTCCCACA	AgC9990R	TCGTTCCCTTTCTTGGGTTA	59
Unigene9991_All	AgC9991F	CACAAACAGGATCATGGCAAG	AgC9991R	CGGTGGATCGATGTTCCTTA	59
Unigene9995_All	AgC9995F	GTTGATTTGGGTTTGAGAGAAGG	AgC9995R	CATTGCTGGATTAGACGATTGG	59
Unigene9997_All	AgC9997F	CACCGTGGCAACAGATACAC	AgC9997R	TAAAGCTTGTGCTGGGGTCT	59
Unigene9998_All	AgC9998F	ACAATCAAGCATACCGCACA	AgC9998R	AGGCCAAGATCATCAAGCAG	59
Unigene9999_All	AgC9999F	GGCCTGGTAATCACTCCTGCT	AgC9999R	CCTGATTTTACACCTCCAGACATAA	59
Unigene10008_All	AgC10008F	CCTGCTCTGCTGAAGCTTGT	AgC10008R	TGGCCTATGAGCAACACAAA	59
Unigene10013_All	AgC10013F	GCCCCTGATAAAGTCCCAAT	AgC10013R	ACATCGGTTTGTCCTCAAGC	59
Unigene10015_All	AgC10015F	TTGGCATGCACAAATACAGC	AgC10015R	GCTCCCAGGACATTGTTGTT	59
Unigene10030_All	AgC10030F	GTGCCCAGTTGCTCTTTGCT	AgC10030R	ATCCAGCCACGATAGAGGTTC	59
Unigene10036_All	AgC10036F	CTCAGTTGCTTCCAGCATTG	AgC10036R	TAGAACACGCACGAAGATGG	59
Unigene10037_All	AgC10037F	AAGGACAACGTGCGGATTAG	AgC10037R	CAATCATCTCGGCAATCTGA	59
Unigene10046_All	AgC10046F	TCAACAAGACCGCATACACC	AgC10046R	GACTCACGCAGCAAAAATGT	59
Unigene10049_All	AgC10049F	TGCACAAGAAGAAGGGTGTG	AgC10049R	CGGTGGGTGAAGAAATACTCA	59
Unigene10053_All	AgC10053F	AATCAACGGATGCGACAAAT	AgC10053R	TGCTTCACATTCACGCTTTC	59
Unigene10054_All	AgC10054F	CTGGCTGCAGTTGGTGAATA	AgC10054R	CCATGTTGATCTGATTGTTGG	59
Unigene10056_All	AgC10056F	CCCATGGAGTTGAGATCCAG	AgC10056R	GGCTCAGTGCACCTTGTGTA	59
Unigene10061_All	AgC10061F	CGGCATACACGGTCTTCAC	AgC10061R	GAGTGTGACGGGGAGACG	59
Unigene10067_All	AgC10067F	TGTGGGAAGCTAGATTGCAT	AgC10067R	CCGTATTATGCACGGTTGGT	59
Unigene10068_All	AgC10068F	AGCAAAGTTCCCAAAGGTTG	AgC10068R	GGACAGCCATATGGACATCAG	59
Unigene10070_All	AgC10070F	CTGTTGAAGACCTGCCCAGT	AgC10070R	TGTCATGCATTACTTCCTGCT	59
Unigene10083_All	AgC10083F	AGGATGAAAGTGACGGCATC	AgC10083R	GATCCTGAGGAGCAGGACAC	59
Unigene10084_All	AgC10084F	CTCTGTTGCTCCTCCTCTCC	AgC10084R	CCCCTGCTCCTCTCTTCTCT	59
Unigene10086_All	AgC10086F	GTTGAGGCATGCCGTCTTAG	AgC10086R	CCTAGGCGCAGCTAATTCAC	59
Unigene10091_All	AgC10091F	TGGATTGGGATGTAGCCAGT	AgC10091R	TAACTGCGACCAATGCAAAG	59
Unigene10093_All	AgC10093F	GAACCAACTCAACGGTGATACA	AgC10093R	GGTTCCGACGAGATTTGTGT	59
Unigene10097_All	AgC10097F	AGTCGCGTCGAGAAAACAAC	AgC10097R	ACAGCTGTTTGTGCTTGTGG	59
Unigene10098_All	AgC10098F	CAAGCTGAGTCGGTTCACTG	AgC10098R	GCTTGATTGATTCATTCGTTATACA	59
Unigene10099_All	AgC10099F	CGTAGAAGCCTCAGCTCGTT	AgC10099R	TGCACTGAAAAGCCACTTTG	59
Unigene10100_All	AgC10100F	TCTTGGTCCTTGCGTGATAG	AgC10100R	TCCCCTTTTGCCTTGTTAAG	59
Unigene10101_All	AgC10101F	TTTTCTTCGTCGTTGCTGAT	AgC10101R	CAGTTGTACCGCGTCGAG	59
Unigene10102_All	AgC10102F	CATCATGTGGTGAGGAAAGG	AgC10102R	CACCCCAGCAGTGTCAGTAG	59
Unigene10110_All	AgC10110F	GTGGCCGAAGCTTATATCGA	AgC10110R	AATATGGGACGGCCTCAGTC	59
Unigene10113_All	AgC10113F	TTCAGTTCCTTTTCCCGTTG	AgC10113R	AATCGGCAGGACAATTGAAA	59
Unigene10116_All	AgC10116F	GGATATATCGGGCCCTCTCC	AgC10116R	ACGAGGACGACCACGATTAC	59
Unigene10119_All	AgC10119F	TCCTGCAAACCAGCATCATA	AgC10119R	TGCTACAAAAGAGCCCTTGG	59
Unigene10121_All	AgC10121F	TCCGACTTCAACCTCTTCGT	AgC10121R	TGTCCCAAGGATGGTCTCTC	59
Unigene10136_All	AgC10136F	GAAGGGGTGATGCAATTATGA	AgC10136R	TTGTTCATCTCCCTCCCTTC	59
Unigene10137_All	AgC10137F	TTAGCCATTCATACACCGTT	AgC10137R	TCCTAGCGTTGAATGATCCT	59
Unigene10139_All	AgC10139F	GCCAACTGAAGGACATGGTT	AgC10139R	CCAAATCCCAACGACAAATC	59
Unigene10144_All	AgC10144F	GAAGGGAAGGAGCACATCAA	AgC10144R	CAAAATGCCGAACCTCAAAT	59
Unigene10147_All	AgC10147F	TGACCACCGGTCTGTTATTG	AgC10147R	GTTGGGCTCAACGACAACTT	59
Unigene10148_All	AgC10148F	GATAGCCAAGGCACCACAAG	AgC10148R	GGTTCGGGTTGAAAAGAGAG	59
Unigene10158_All	AgC10158F	TAGGCGGCTGCTACGAATAC	AgC10158R	AACTAACGCACAGCCAAACC	59
Unigene10159_All	AgC10159F	CAGTCACCACACCAGCATGT	AgC10159R	GCTGGTGAGATTTGCTCCTC	59
Unigene10164_All	AgC10164F	TGCCTATATGGTTTGTTCGCTAC	AgC10164R	CCTGCTACAATTGCTGCTGAT	59
Unigene10165_All	AgC10165F	ATTCGTACTTGTGGGCACCT	AgC10165R	GCATGTCCGAGCCTAGCTTA	59
Unigene10166_All	AgC10166F	CCGAATGTAAGGGGACAAGA	AgC10166R	TGGAGCAAAAGGTCGATTTC	59
Unigene10168_All	AgC10168F	GGAGTCTTGGTTGGTTCGAG	AgC10168R	CAGAGGACAGGGTAATTTTCTCA	59
Unigene10171_All	AgC10171F	GCGAGAGTGCAGAACAATGA	AgC10171R	TCATAGCCCATTTTGGTTCG	59
Unigene10172_All	AgC10172F	AATGGTGTATCGCGACATTG	AgC10172R	TATTGATCGTCCCATCTGGT	59
Unigene10173_All	AgC10173F	GTGAAGATCAGGGGTTCAGG	AgC10173R	CACCTCAAGCATCTGGTTCC	59
Unigene10188_All	AgC10188F	GAGAAGAGCACCGCATTTGT	AgC10188R	TTTTGGAGCATGAGGAAAGG	59
Unigene10189_All	AgC10189F	GGCCAGCGATTTTTAGTGAA	AgC10189R	CATCCCCTCTCACAAGCCTA	59
Unigene10192_All	AgC10192F	GCCCCCTCTTGAACCTGT	AgC10192R	CAGGGCGAACACACAAATAA	59
Unigene10194_All	AgC10194F	TGGGAAGGATCTGAAACTGG	AgC10194R	AGGCAAGCAAAAGGATCAAC	59
Unigene10208_All	AgC10208F	TGCTGTAATCCATAGTGAAAGAAA	AgC10208R	TGGATGAGTGCCAAACAGAA	59
Unigene10209_All	AgC10209F	GGAATTGGCTGGGAACAAGT	AgC10209R	TCTCTTTCTGGACGGTGCTT	59
Unigene10213_All	AgC10213F	GGCGACTGATGAAGAAAAGG	AgC10213R	GAGTGCTGGAAGTCCTGGAG	59
Unigene10219_All	AgC10219F	CAACGACCGGTAAGAATGGT	AgC10219R	TGAAGGCATAATCGATGCAA	59
Unigene10237_All	AgC10237F	CGAGTTGATTAGCCCATCGT	AgC10237R	AAAGTTTGGTCTTGCCCTAAAA	59
Unigene10238_All	AgC10238F	GAAGGCTCGTCTTGATTTGC	AgC10238R	TGTGAAGCATAGCCATCAGG	59
Unigene10239_All	AgC10239F	CTCATTCCCGAGCCTCTCT	AgC10239R	GGACGAGCTGGTGAGTGG	59
Unigene10247_All	AgC10247F	GCTTCAGCTGCTTCAGGACC	AgC10247R	CGATGACCGTACGCACGTAC	59
Unigene10257_All	AgC10257F	TGTGCACCATCTCTTCCTCTT	AgC10257R	CGTGGGTGACTACACAGTCC	59
Unigene10264_All	AgC10264F	AAACGGCTCAATACCAATCG	AgC10264R	CAAAAGCATGGCTGATGATG	59
Unigene10265_All	AgC10265F	TTTGTGCGTGCAAAAGAGAC	AgC10265R	GGGCACCGATAGAGAAACAA	59
Unigene10275_All	AgC10275F	GATGATGAGCACCAAGCAGA	AgC10275R	GTCGAAGAGAAGCGCAAGC	59
Unigene10282_All	AgC10282F	TCAAGAAAGGTTGTCGACGC	AgC10282R	CAGGCACAAGTGGTTCTGGT	59
Unigene10284_All	AgC10284F	CATCGCACCTCCCTGTTATC	AgC10284R	GTGGTTCCAGTAGCCAGCA	59
Unigene10287_All	AgC10287F	GCGAACAATCTCAGGAACAC	AgC10287R	AACCGGTTGGAAGAGATGTG	59
Unigene10295_All	AgC10295F	GCATGGGATTGTGAAGAAGG	AgC10295R	TGACTGACTCCTCGGCTACA	59
Unigene10314_All	AgC10314F	TCTGTGCTCCCCATACTTCC	AgC10314R	CCCGCATTCTATGACTGGAG	59
Unigene10319_All	AgC10319F	CACCATGCCATTCGCAAC	AgC10319R	TGCAGAGCGTTGTTGCCAT	59
Unigene10328_All	AgC10328F	GCCCAAATGAAGTTGGAAGA	AgC10328R	GTTGCGAGCCATAGGTCAGT	59
Unigene10332_All	AgC10332F	GCTTGCACACGGATCATACA	AgC10332R	AAGATGGCCGTTACCTTCAA	59
Unigene10333_All	AgC10333F	CGGCGTACAGATGTGGATTA	AgC10333R	CTCCCCAGAATTCCTGCAT	59
Unigene10334_All	AgC10334F	AGCCATCTGGGATTTCATTG	AgC10334R	GGGATGCTGGAGTAGCACAT	59
Unigene10338_All	AgC10338F	CAAAGGCCAAGAAATGGTGT	AgC10338R	CGAAGACAACGATTCTGCAA	59
Unigene10340_All	AgC10340F	CCATCCAACGAAGAAGCAAT	AgC10340R	TGCCACGTCATCATTTTGTT	59
Unigene10342_All	AgC10342F	TGATATCTGCAACATGCAAGC	AgC10342R	GAGTTGATGGTCGTCCTGGT	59
Unigene10349_All	AgC10349F	ATCATGGATGCAACTCACCA	AgC10349R	CACGTCTTCAGGGACTGACA	59
Unigene10352_All	AgC10352F	CAAGAAAACGCAGCTACAGG	AgC10352R	AGGAGGAGAGGCGGGAGT	59
Unigene10354_All	AgC10354F	CACGAGGATAAAAGTTTCAAATACA	AgC10354R	CCGTTACTGATAATTACTGGTGG	59
Unigene10369_All	AgC10369F	GACTCAGTGGCGCTCTAGGT	AgC10369R	CGTAGAGGGAGAGGAAGCAG	59
Unigene10371_All	AgC10371F	ATCAGGCTTAGGGGATCGTT	AgC10371R	AGTTCATGTTTGCAGCATCG	59
Unigene10383_All	AgC10383F	CGGCTTATCCAAGTGAAGGA	AgC10383R	ACTCAATCCCCGTCAACAAT	59
Unigene10386_All	AgC10386F	GCCCACTGCTAAGTGCTGAT	AgC10386R	TACCCTATGCTCGCACAAGT	59
Unigene10394_All	AgC10394F	AAGGGTGCCAATTTCGTATG	AgC10394R	ATCTCGGGGAGATCACACAC	59
Unigene10395_All	AgC10395F	TAGAGATCTTGGTCCCGACA	AgC10395R	TAGAGGGCTGGGCTCTAACA	59
Unigene10406_All	AgC10406-1F	TGGTTGACGGTGGTGTTGCG	AgC10406-1R	CGCGCACGGTGCTCATGTAC	59
Unigene10406_All	AgC10406-2F	AAGAGTTTGAAGGCTGTGGG	AgC10406-2R	AGGACGATATGATGGAGGTGT	59
Unigene10407_All	AgC10407F	TATTTCCCCCAACCAAATCC	AgC10407R	GAATGATCCCGTAGCAGAGG	59
Unigene10417_All	AgC10417F	CTACCACGGGCAAGGAAGAT	AgC10417R	AAAACTGGATGGTTCCAGCA	59
Unigene10420_All	AgC10420F	GGGAAGTAGTGGGGTGGAGT	AgC10420R	TGGTGATCCTGAGAAGCTCAT	59
Unigene10424_All	AgC10424F	GCAACGTGGGACCAGATAAG	AgC10424R	TCCAGATTTCCTCTGGAACC	59
Unigene10429_All	AgC10429F	CCGTTCTTCCTCGTTTTCTG	AgC10429R	TGGCGATTGTCCTTCTTCTT	59
Unigene10436_All	AgC10436F	CCACAGAAATGGTTGCCTCT	AgC10436R	TGTTTGCATTCAGGAGGTTG	59
Unigene10442_All	AgC10442F	TCCCACAGCCAATTTTCATT	AgC10442R	CACAGGACCAAGGCACTCTT	59
Unigene10444_All	AgC10444F	GCCGCGTTGAAGACATAACT	AgC10444R	CCACCACCAGCTCCATACTT	59
Unigene10455_All	AgC10455F	ACCATGGTCGGTCTCTCATC	AgC10455R	CTACAAGGGCGAAGACAAGG	59
Unigene10460_All	AgC10460F	CCATGGATCTGGGTCAAGTT	AgC10460R	AGGACTGCCTCTCCACCAC	59
Unigene10469_All	AgC10469F	CTCATTGGTGCTGCTCCTCT	AgC10469R	CTGCAGAGTCGGAGTGAGTG	59
Unigene10475_All	AgC10475F	CCTTGGTCCTTGCAAAAGAG	AgC10475R	TGGTCAGCAGATGAGCAAAA	59
Unigene10477_All	AgC10477F	AATTTCAACCCCCTGGTTTC	AgC10477R	ATCCGGTAAAACGACAGGTG	59
Unigene10486_All	AgC10486F	CCCCTCACTCCATGTCTCTC	AgC10486R	AGCCCATCGATGTTGTTCTC	59
Unigene10487_All	AgC10487F	CCACGACTGTGAGGTGTGAT	AgC10487R	ACTTTGAGCGACCGACTGAT	59
Unigene10491_All	AgC10491F	GGAGCGAGATGTCATCCAAA	AgC10491R	CCTGACTCCGATCTTCTTCG	59
Unigene10494_All	AgC10494F	CTTGGTGGTGTTCTCCATCG	AgC10494R	CACGGAGATCCATACGAACC	59
Unigene10495_All	AgC10495F	TGCTTTCCATGAGATGCAAG	AgC10495R	TTCGGGAACATTGACATTGA	59
Unigene10497_All	AgC10497F	TCGAGCAGAATAATCACAATGC	AgC10497R	TGAGGACCTGCCAATCATAA	59
Unigene10498_All	AgC10498F	CAAGGAGGCAGAAGCAATTC	AgC10498R	CCTCCCATCTCTTTAGCGAGT	59
Unigene10499_All	AgC10499F	CCACAACCCACTGATTCCTC	AgC10499R	GGACCAATTTTCCCTCGAAT	59
Unigene10505_All	AgC10505F	TTTCCTCTTTTGCCAATTCC	AgC10505R	CGTGTGCTGAACATGAGGAC	59
Unigene10511_All	AgC10511F	CCGTTTTCTGGCAGTTTCAT	AgC10511R	AAGGGATAAGAAGCGGGAGA	59
Unigene10520_All	AgC10520F	ATGGAAATCCCAATCACAGC	AgC10520R	TCAAGATCGGCCAGAGAGAT	59
Unigene10528_All	AgC10528F	GCAAATGCATTCAAAGACGA	AgC10528R	CATGCGTGGTTGTTTGAGTC	59
Unigene10531_All	AgC10531F	AAACCTGCAGTCTGCTCTCC	AgC10531R	GCGTGTGTAGTCATCCATGTG	59
Unigene10544_All	AgC10544F	GCCTATTCTTGGTGGCAACT	AgC10544R	GGCATTGCACTGAACAAAGA	59
Unigene10550_All	AgC10550F	TGGCGAGCATGTTGGTATTA	AgC10550R	TGTTACCACCCTCCCATGTT	59
Unigene10558_All	AgC10558F	TTACAGGGGACAAGGAAAAGG	AgC10558R	TCCGGATCGATTAGTTGCAC	59
Unigene10559_All	AgC10559F	TCCTTTCCGAGGCAATAAGA	AgC10559R	TCGAGTGGATCACCATCTCA	59
Unigene10560_All	AgC10560F	GCTATGCTCTCTCCCTGACG	AgC10560R	TAGTGACACGAGCAGGCAAG	59
Unigene10562_All	AgC10562F	CATTCACTCCAATTGTAGCACG	AgC10562R	TGGTCGGTGAATCTTTGATTTC	59
Unigene10565_All	AgC10565F	TATGCAGCCTTGGGGTTAAG	AgC10565R	TTGGCTTTTAGCGATGACAA	59
Unigene10569_All	AgC10569F	CTCTGGGAATTTCGGCTAGA	AgC10569R	GTTGTACTTTGGGATACGACGA	59
Unigene10575_All	AgC10575F	TCAACATCGGTCTTGATGATT	AgC10575R	AACCAGGGTCAAGTGAGGTG	59
Unigene10582_All	AgC10582F	CACGAGTGTCTTCCCCTCTC	AgC10582R	AATCCCTCGACTCCCTCCTA	59
Unigene10584_All	AgC10584F	AATGGATAGGTGTCGGGTTG	AgC10584R	ACACGATCTGTCCCGGTTAC	59
Unigene10585_All	AgC10585F	ATTTCCATCTTGTCGCGAGT	AgC10585R	GAAGGGACCTACCGCCTTAC	59
Unigene10587_All	AgC10587F	CTGCTGTTGGTGATGGAAGA	AgC10587R	ATTTACCGCCGTGTTTGCT	59
Unigene10589_All	AgC10589F	GGAGGAGCCTGCTTGCATA	AgC10589R	ACTCCTCTCCTGTCCTGTCCT	59
Unigene10590_All	AgC10590F	ACACAGAAAGCACAAACGCAC	AgC10590R	TGAGACGGCCTTCTTCTTCG	59
Unigene10593_All	AgC10593F	TGGTTTGTTGATAGCGATGC	AgC10593R	ACTTCACACCCGAAATCAGC	59
Unigene10594_All	AgC10594F	CCCCCGTGACCTACCTCT	AgC10594R	CCGTACACAGCAACGTCATC	59
Unigene10602_All	AgC10602F	GGATGCAATTCAGCAGGTGT	AgC10602R	CCGAGTAACGAGCCAACTTC	59
Unigene10606_All	AgC10606F	CCTGCCAAAATCCTCTCAAG	AgC10606R	TGGTCGATCGAGTGAGTCAG	59
Unigene10607_All	AgC10607F	CCAGGTACTCCCGCCACT	AgC10607R	GAGCTGGTGCAGGAGGTG	59
Unigene10611_All	AgC10611F	CTCCGTTCTGATCCTTCTCG	AgC10611R	TACAACGACCCACGTGCTAA	59
Unigene10614_All	AgC10614F	CCAGCTTTGGCCACTTTATT	AgC10614R	TCGAAGAAAACCCAGCTTGT	59
Unigene10617_All	AgC10617F	CAAGATAGGTGGCAAGCACA	AgC10617R	GGAGAACCAGACCAGCTCAT	59
Unigene10618_All	AgC10618F	GACCAAGTGGCTTTGTCCCC	AgC10618R	CACCAGCACCAGGACACTCA	59
Unigene10627_All	AgC10627F	ATGTGGAGGATGCACTGGTC	AgC10627R	CGCCACAAAAATCAGATGAA	59
Unigene10632_All	AgC10632F	AAACAAACAAAACCGCCAAG	AgC10632R	TCAGCAGGTTCAATCAACGA	59
Unigene10637_All	AgC10637F	GTACAATCAGGCCCCGAAG	AgC10637R	GGCGACGAAAGAAACTAGCA	59
Unigene10643_All	AgC10643F	TGCTGCATCCAGACCAATAG	AgC10643R	GCTCTTCTACATCGCGGTTATC	59
Unigene10644_All	AgC10644F	CAATATCCCTAACCCCCACTT	AgC10644R	TGGGGAAACCCTAGTTAGTGC	59
Unigene10645_All	AgC10645F	CCGTAATATGGCCATCCAGA	AgC10645R	ATTGGGAATGTTTTGCCTTG	59
Unigene10646_All	AgC10646F	GGCTAAGCTTTTGAGAAGTGACA	AgC10646R	TTAGGACTCAGACCAGCAGTTTT	59
Unigene10651_All	AgC10651F	ACGCTGTAATTACCGAGGATTC	AgC10651R	CGGCAACGATGGAAGATAGT	59
Unigene10655_All	AgC10655F	TTGCATTTGGGTGCTAATTG	AgC10655R	CACCAACATGTCAAAGCACA	59
Unigene10657_All	AgC10657F	CCTCCCCTTTGTCTCGTCTA	AgC10657R	AGGGCGTGTAGAAGCCAGAT	59
Unigene10661_All	AgC10661F	TGTGAGCTCCATTGATTCCA	AgC10661R	TGGTGATGGAGGGTACTGGT	59
Unigene10666_All	AgC10666F	CACTGGCTATACCAGCACGA	AgC10666R	CGGTCAACAATGGAGGTTTT	59
Unigene10668_All	AgC10668F	GTGGGATTTGTGTGTTGCAG	AgC10668R	ATCTGAGTGCAAGCTGCTGA	59
Unigene10686_All	AgC10686F	CAAAGCGGCCTTCTTTGTAT	AgC10686R	GACTTGGTTTTGGGGTAGCA	59
Unigene10691_All	AgC10691F	CGAGCTCCCAAATCTGTCTC	AgC10691R	CGCCTGGGACTTTTTCTGT	59
Unigene10694_All	AgC10694F	TGGCAAAATGCATGGATAAA	AgC10694R	TATCATGCATGGGGCTAATG	59
Unigene10695_All	AgC10695F	GGGAATGTTTCCTACTCCCTCT	AgC10695R	AGTCCATTGCAGTGCACAAT	59
Unigene10700_All	AgC10700F	GTCATGGGTGCTGGATAGGT	AgC10700R	CGGCTTTGCCTCCTATCTTA	59
Unigene10701_All	AgC10701F	GAAATAAGGACACGCGAAGC	AgC10701R	GCTGACAGACTTTGGCATCC	59
Unigene10705_All	AgC10705F	TCCCTAATCCAGCCCCTATC	AgC10705R	GCACAACTAGCTCCCCATGT	59
Unigene10708_All	AgC10708F	AGATGCAGGATTTTGGTTGC	AgC10708R	TGGACCTGTGCATTTTGAGA	59
Unigene10715_All	AgC10715F	GGGTGGTAATCTTGCCTTGA	AgC10715R	GAGCCACTTGCTCCTTCTTG	59
Unigene10722_All	AgC10722F	GGAAGGGATGGGTTGCTG	AgC10722R	CTTCGCTTTTTCCCTCATCC	59
Unigene10729_All	AgC10729F	TCTCCAACTGCCACTCATTG	AgC10729R	CCGTTGCTGACTATCCACCT	59
Unigene10732_All	AgC10732F	ATAAATGGCTGTGGGTGAGG	AgC10732R	TATACGGCGTTTGTGCCATA	59
Unigene10737_All	AgC10737F	CTTCCCATCGGCAAGTTAAA	AgC10737R	GGACAAAAATGGCAACGAGT	59
Unigene10741_All	AgC10741F	GTTATACCCGTAGGCGACGA	AgC10741R	CGTTCGGACGGAGAAATATG	59
Unigene10744_All	AgC10744F	CTGATCAAGACCGGGAGAAG	AgC10744R	TAGAGCCCAGAAATCCCAGA	59
Unigene10750_All	AgC10750F	AGGAGATCGATGTTCCCTGA	AgC10750R	TCACTGCAAAATGCAAGAAGA	59
Unigene10757_All	AgC10757F	AAGAGGGACCTGCCGAAG	AgC10757R	CTCAGATTTTGCGGAGCAC	59
Unigene10763_All	AgC10763F	GATGGGAGGGAGACATGCTA	AgC10763R	GGAACAGCCGGATGATTAAG	59
Unigene10769_All	AgC10769F	TGGTCGGTTAACCTTTTGCT	AgC10769R	CAAGGAACAGTCTGGGGAAA	59
Unigene10775_All	AgC10775F	AAGATCCTGACAACATGAAACC	AgC10775R	ATGTAAAAACAAACCAAGGGG	59
Unigene10780_All	AgC10780F	TACTTGTCGCTGCTCATGCT	AgC10780R	CTTCACGTGTGGATTCATCG	59
Unigene10781_All	AgC10781F	GGTGCATCTCGGCTAGGAG	AgC10781R	CGGAAGTAGGACCTCCTGAA	59
Unigene10789_All	AgC10789F	AGGGCTACCATTCTTGCGAG	AgC10789R	ATCCTACTGTAAATCCGATGCAG	59
Unigene10797_All	AgC10797F	TGAGGTTGGGGTAGTCTATGTG	AgC10797R	TGGCTGATGACTGCAAAATG	59
Unigene10798_All	AgC10798F	CCGTCTTGTTTGGAATGCTT	AgC10798R	GCCGCCAGTTATTCACACTT	59
Unigene10803_All	AgC10803F	GTGCCGATCCACTACCAAAC	AgC10803R	AACGGACAGGGTGGTGTATC	59
Unigene10808_All	AgC10808F	TGGGTAACATAATGGCTGGTT	AgC10808R	TGCAGACTTAGGGTTTGCAG	59
Unigene10819_All	AgC10819F	CGATACCTCGTCACCCACAT	AgC10819R	GATGAGGAGGAGGTTTGCAG	59
Unigene10830_All	AgC10830F	CTTATGCGCCTGAAACCTTC	AgC10830R	ACCCAGAGAGTGCGATGAGT	59
Unigene10837_All	AgC10837F	ATTGGCTTGACGCTCTCAAT	AgC10837R	AGAAAACTGCCATCGACAGG	59
Unigene10838_All	AgC10838F	CGCAGTTGCTAGAGGAAAGG	AgC10838R	GATTGCGAGTCCAAAGGTGT	59
Unigene10845_All	AgC10845F	TATTTTAGGCGAATGACACGTCT	AgC10845R	GAAGAATGGATGGTCCAAAGC	59
Unigene10846_All	AgC10846F	CATCACATTCAGCGTCACAGT	AgC10846R	CGCACACCGTTATTTTGTTG	59
Unigene10849_All	AgC10849F	GTTCTTTTGGCAGCTTCTCC	AgC10849R	AAAACGCTCATCTCGCTCTC	59
Unigene10850_All	AgC10850F	TAGCTCCTTCCTCCGTCAGA	AgC10850R	CCTGTCAAAGCAGAATCTTCG	59
Unigene10858_All	AgC10858F	TGTTACAACCACGACGGCTA	AgC10858R	CTGGGGAACTTTTCAAGACG	59
Unigene10867_All	AgC10867F	GGAGCTACTGGGTGAGGTTTC	AgC10867R	AAGTCGTCGGTCCTCGAACT	59
Unigene10867_All	AgC10867-1F	TGGAGCTACTGGGTGAGGTT	AgC10867-1R	CCCTTCAGCCTTGGATCAG	59
Unigene10874_All	AgC10874F	GCATTGCTCTTGCTGTAACG	AgC10874R	TGGTTTCGTTCATCATTTGG	59
Unigene10892_All	AgC10892F	TTTGCAAGGAGAAGGAGCAT	AgC10892R	TGTCGTTCGTCATCCAGTGT	59
Unigene10894_All	AgC10894F	CTCTCTCCTCGGTCAGTTGG	AgC10894R	AAAGACAGCATGTTCGCTCA	59
Unigene10899_All	AgC10899F	CTATTTCGCAGCCCAATCTC	AgC10899R	ATCTTGCATTGCCTGGTGAT	59
Unigene10901_All	AgC10901F	AATGCAAGGCAGCTAAATGG	AgC10901R	CGCCTTGAAATACGATTATGC	59
Unigene10904_All	AgC10904F	TTCCTCTCCAGCCAGGAAGT	AgC10904R	CCGGATATGCACGATGATG	59
Unigene10914_All	AgC10914F	ATAGCCGGCAGTACCATGTC	AgC10914R	ATCTGGTCCTGGGTTTTGTG	59
Unigene10935_All	AgC10935F	CTGAAAGCAACACATCTTCTGTG	AgC10935R	TACACGCTGACAGTCTTAAACGA	59
Unigene10936_All	AgC10936F	GCGAAGAGGCAAAACAAATC	AgC10936R	GCTCCCAACCAGACAGAGAC	59
Unigene10943_All	AgC10943F	GCCCAAACGGCATATCATAC	AgC10943R	GTTGCAGGTGACCCAGACTT	59
Unigene10944_All	AgC10944F	GGGTCTTGGATGTACAGAAGC	AgC10944R	TTCGTGGAACATCAAGATGAA	59
Unigene10954_All	AgC10954F	GTTGAGCGGAGACGTACTCTTT	AgC10954R	CGTCTCCGAAGCAGAAGAAG	59
Unigene10956_All	AgC10956F	TTGTTTCACCAACTTGTCCATC	AgC10956R	TAGGAAGCAGAACCCACGAG	59
Unigene10957_All	AgC10957F	ACTGTGACCAACCTCCCCTA	AgC10957R	GCCAATCGTTTTGTTCACAC	59
Unigene10958_All	AgC10958F	GAACACAACTGGGCAACTCC	AgC10958R	ATGCGGCGTTAAAACCTTC	59
Unigene10968_All	AgC10968F	GATCGCCCTGTCATCTCATC	AgC10968R	AAGTAAGGTGCAGGCACAAG	59
Unigene10974_All	AgC10974F	CGATTCATGTGTGGGTTCTG	AgC10974R	ACGATTCGCCTTTACTCGTG	59
Unigene10975_All	AgC10975F	AGGATTCACGCCATTACAGG	AgC10975R	GCCCTAGAGCAGTCAATTCG	59
Unigene10979_All	AgC10979F	TTGTCCATGGCTGCTCTAAG	AgC10979R	TGAAGCCGGTGACTCTTTCT	59
Unigene10984_All	AgC10984F	ATGGATTGGTGTTGCAGGTT	AgC10984R	ACCCACTTCCTCAACGTGAC	59
Unigene10988_All	AgC10988F	ACTTCCCAACACAGCAAAGC	AgC10988R	CATCAGACTCCAGCCAGGTT	59
Unigene10999_All	AgC10999F	CAACACGCACACATCCTCTC	AgC10999R	TATGTTGCCGCTCTCAACAG	59
Unigene11005_All	AgC11005F	GCGACACATCCAACACAAGA	AgC11005R	CCCTGTCACCGAAAAGTAACA	59
Unigene11012_All	AgC11012F	ACGTCGTGGAGGTTCTTGAC	AgC11012R	TATAGGTCCGCCGCTAAGAG	59
Unigene11017_All	AgC11017F	AACGAGGGAGGAAGCAAGTT	AgC11017R	TGGCTCCAATCTCCTCTCAC	59
Unigene11023_All	AgC11023F	CAAGGCCAACTGTCATCCTC	AgC11023R	TGCTTGAAAACAGCTGGATG	59
Unigene11039_All	AgC11039F	TGCCAATCAGCCTCATGTTA	AgC11039R	CACTAGTTGGCAAGCAGCAG	59
Unigene11040_All	AgC11040F	CTGTGGTCGTCATCGAGGT	AgC11040R	CCGCTGAACATGTAGCTGAA	59
Unigene11049_All	AgC11049F	TGGTTTCAGTGTGCTGATGG	AgC11049R	AAGCCTAGGACTTGGCCTTC	59
Unigene11059_All	AgC11059F	GGCAAGGCTTGTTTTGGTTA	AgC11059R	AAGGGTCATGAAAACGTTCG	59
Unigene11062_All	AgC11062F	CCACATCTCGCACCAGTAGA	AgC11062R	GCTCCTCCTCTTCGAAATCC	59
Unigene11064_All	AgC11064F	TTCGATCCCTGTTGTCACAC	AgC11064R	CGAAGACAGCCATTACGACA	59
Unigene11066_All	AgC11066F	TAGACTGCGACCATGAGGTG	AgC11066R	TTATTTGGTTTGGTGCGTTG	59
Unigene11072_All	AgC11072F	CAAAGCGCAGCTTGACTCTA	AgC11072R	CCCCAGCATACTCGAGAGAG	59
Unigene11074_All	AgC11074F	ACTAGAGTAGGGGCGGCTGT	AgC11074R	TTCAACTGCCCAATTTCAGA	59
Unigene11075_All	AgC11075F	GGCCAGTGTTGATCCTCAAA	AgC11075R	ACCAATGGTTGCCGAGTTAG	59
Unigene11083_All	AgC11083F	CCATCGCACACAAGTCAAAC	AgC11083R	TGCCAAACAAACGGAAAAAG	59
Unigene11085_All	AgC11085F	CGTACTCAGCCCAATCCACT	AgC11085R	CGGAGCTTGAACGAGAAAGT	59
Unigene11089_All	AgC11089F	GGACAGAAGGAAATCAGATGC	AgC11089R	TGGAGATATGCCAAACAGCA	59
Unigene11096_All	AgC11096F	AGTAGTTGGCACTGCATTTGG	AgC11096R	TGCAGGTTGGATACAGTGGA	59
Unigene11105_All	AgC11105F	CAATGTGGATTTCTGCGATG	AgC11105R	ACACCTAATGGCGCATTCAT	59
Unigene11110_All	AgC11110F	GAGCAACTACAACTGCAGCAAC	AgC11110R	GGTGGCAGATAGGCAAGTCTAC	59
[truncated: 7,604 more rows]
