# Supplementary material for: A resource of large-scale molecular markers for monitoring Agropyron cristatum chromatin introgression in wheat background based on transcriptome sequences
Source: Sci Rep. 2017 Sep 20;7:11942. doi: 10.1038/s41598-017-12219-4 (PMC5607264; doi:10.1038/s41598-017-12219-4)
Supplement: Supplementary file 3 — Supplementary Table 2 [file 41598_2017_12219_MOESM3_ESM.xls]

## Sheet: Sheet1
Supplementary Table 2 The lists of 6063 polymorphic markers specific for A.cristatum genome compared to single common wheat background
Unigene ID	Nr-ID	Nr-Evalue	Nr-annotation	KEGG-PathWay	hmm name(Pfam)	Predicted lncRNA Type
Unigene14_All
Unigene18_All
Unigene35_All
Unigene56_All	BAG68661.1	1e-13	plasma membrane intrinsic protein [Tulipa gesneriana]	Environmental Information Processing; Signaling Molecules and Interaction; Receptors and channels [BR:ko04000]	MIP
Unigene60_All
Unigene65_All
Unigene79_All
Unigene85_All
Unigene97_All
Unigene99_All	ACM17560.1	7e-26	NBS-LRR disease resistance protein family-2 [Oryza brachyantha]
Unigene120_All
Unigene124_All						Putative lincRNA genes
Unigene132_All	EAZ19199.1	5e-19	hypothetical protein OsJ_34740 [Oryza sativa Japonica Group]
Unigene134_All	EEC78809.1	8e-06	hypothetical protein OsI_19075 [Oryza sativa Indica Group]
Unigene139_All	XP_002455274.1	1e-13	hypothetical protein SORBIDRAFT_03g007656 [Sorghum bicolor]
Unigene140_All
Unigene147_All
Unigene167_All
Unigene170_All
Unigene171_All
Unigene176_All
Unigene178_All	EEC77130.1	1e-19	hypothetical protein OsI_15564 [Oryza sativa Indica Group]
Unigene182_All	CAE53909.1	2e-24	putative SWIM protein; putative Zn-finger protein [Triticum aestivum]
Unigene190_All						Putative lincRNA genes
Unigene197_All						Putative lincRNA genes
Unigene202_All
Unigene205_All
Unigene217_All
Unigene218_All
Unigene225_All						Putative lincRNA genes
Unigene226_All
Unigene231_All
Unigene237_All
Unigene238_All
Unigene245_All						Putative lincRNA genes
Unigene247_All	EEE64266.1	2e-30	hypothetical protein OsJ_19099 [Oryza sativa Japonica Group]		Pkinase
Unigene248_All	EEE64266.1	2e-30	hypothetical protein OsJ_19099 [Oryza sativa Japonica Group]		Pkinase
Unigene251_All
Unigene260_All						Putative lincRNA genes
Unigene268_All
Unigene288_All						Putative lincRNA genes
Unigene297_All
Unigene309_All
Unigene328_All						Putative lincRNA genes
Unigene333_All
Unigene335_All
Unigene343_All	EEC74313.1	9e-29	hypothetical protein OsI_09583 [Oryza sativa Indica Group]		DUF760
Unigene349_All
Unigene353_All
Unigene364_All						Putative lincRNA genes
Unigene368_All
Unigene371_All				Genetic Information Processing; Folding, Sorting and Degradation; Chaperones and folding catalysts [BR:ko03110] Genetic Information Processing; Folding, Sorting and Degradation; Ubiquitin system [BR:ko04121] Cellular Processes; Endocrine System; Progesterone-mediated oocyte maturation [PATH:ko04914] Cellular Processes; Immune System; NOD-like receptor signaling pathway [PATH:ko04621] Cellular Pro…
Unigene372_All						Putative lincRNA genes
Unigene376_All
Unigene380_All
Unigene381_All
Unigene382_All	EAZ40325.1	6e-41	hypothetical protein OsJ_24771 [Oryza sativa Japonica Group]
Unigene389_All						Putative lincRNA genes
Unigene416_All	EAY77101.1	1e-09	hypothetical protein OsI_05062 [Oryza sativa Indica Group]
Unigene425_All
Unigene426_All
Unigene433_All						Putative lincRNA genes
Unigene448_All	NP_001149429.1	3e-11	LOC100283055 [Zea mays]	Genetic Information Processing; Folding, Sorting and Degradation; Chaperones and folding catalysts [BR:ko03110]
Unigene464_All
Unigene466_All						Putative lincRNA genes
Unigene475_All
Unigene480_All						Putative lincRNA genes
Unigene484_All
Unigene490_All
Unigene499_All
Unigene500_All
Unigene501_All
Unigene506_All						Putative lincRNA genes
Unigene508_All
Unigene517_All
Unigene524_All	ABY56824.3	4e-34	starch synthase IIb precursor [Triticum aestivum]	Metabolism; Carbohydrate Metabolism; Starch and sucrose metabolism [PATH:ko00500]	Glyco_transf_5
Unigene536_All				Genetic Information Processing; Folding, Sorting and Degradation; Chaperones and folding catalysts [BR:ko03110] Genetic Information Processing; Folding, Sorting and Degradation; RNA degradation [PATH:ko03018] Human Diseases; Metabolic Disorders; Type I diabetes mellitus [PATH:ko04940]
Unigene557_All
Unigene561_All
Unigene577_All	NP_001054810.1	4e-07	Os05g0180600 [Oryza sativa (japonica cultivar-group)]	Metabolism; Carbohydrate Metabolism; Inositol phosphate metabolism [PATH:ko00562] Environmental Information Processing; Signal Transduction; Phosphatidylinositol signaling system [PATH:ko04070] Cellular Processes; Transport and Catabolism; Regulation of autophagy [PATH:ko04140]
Unigene580_All	XP_002504357.1	3e-07	resistance-nodulation-cell division superfamily [Micromonas sp. RCC299]
Unigene596_All
Unigene597_All						Predicted short peptide or lincRNA
Unigene600_All						Putative lincRNA genes
Unigene607_All						Putative lincRNA genes
Unigene612_All	EEC79823.1	9e-34	hypothetical protein OsI_21278 [Oryza sativa Indica Group]	Genetic Information Processing; Translation; Aminoacyl-tRNA biosynthesis [PATH:ko00970]	tRNA-synt_2e
Unigene615_All	EEE52167.1	6e-24	hypothetical protein OsJ_34022 [Oryza sativa Japonica Group]
Unigene627_All
Unigene628_All						Putative lincRNA genes
Unigene637_All
Unigene642_All
Unigene655_All						Putative lincRNA genes
Unigene657_All						Putative lincRNA genes
Unigene665_All
Unigene672_All
Unigene673_All
Unigene674_All						Putative lincRNA genes
Unigene677_All						Putative lincRNA genes
Unigene679_All
Unigene687_All	EAY73476.1	2e-72	hypothetical protein OsI_01355 [Oryza sativa Indica Group]	Genetic Information Processing; Transcription; Basal transcription factors [PATH:ko03022] Genetic Information Processing; Replication and Repair; Chromosome [BR:ko03036]
Unigene692_All						Putative lincRNA genes
Unigene703_All						Putative lincRNA genes
Unigene727_All
Unigene728_All	XP_002436360.1	1e-164	hypothetical protein SORBIDRAFT_10g001070 [Sorghum bicolor]		PPR_2
Unigene735_All
Unigene737_All
Unigene741_All
Unigene747_All
Unigene766_All					Thaumatin
Unigene768_All	NP_001130577.1	4e-19	hypothetical protein LOC100191676 [Zea mays]
Unigene771_All	NP_001047961.1	8e-84	Os02g0721600 [Oryza sativa (japonica cultivar-group)]
Unigene780_All
Unigene788_All						Putative lincRNA genes
Unigene789_All	XP_002442805.1	2e-42	hypothetical protein SORBIDRAFT_08g003140 [Sorghum bicolor]
Unigene792_All						Putative lincRNA genes
Unigene795_All
Unigene796_All						Putative lincRNA genes
Unigene801_All	XP_002458801.1	5e-07	hypothetical protein SORBIDRAFT_03g040515 [Sorghum bicolor]
Unigene807_All
Unigene810_All
Unigene812_All	NP_001151943.1	5e-21	transposon protein CACTA, En/Spm sub-class [Zea mays]
Unigene822_All
Unigene824_All						Putative lincRNA genes
Unigene834_All	XP_002447614.1	2e-06	hypothetical protein SORBIDRAFT_06g008001 [Sorghum bicolor]
Unigene846_All
Unigene848_All
Unigene852_All
Unigene854_All
Unigene855_All
Unigene856_All						Putative lincRNA genes
Unigene870_All
Unigene872_All
Unigene873_All	EEC69094.1	6e-09	hypothetical protein OsI_37991 [Oryza sativa Indica Group]
Unigene874_All	NP_001053516.1	7e-08	Os04g0555400 [Oryza sativa (japonica cultivar-group)]	Genetic Information Processing; Transcription; Spliceosome [PATH:ko03040]
Unigene876_All						Putative lincRNA genes
Unigene877_All	XP_002453456.1	4e-18	hypothetical protein SORBIDRAFT_04g006210 [Sorghum bicolor]
Unigene884_All	XP_002454424.1	3e-58	hypothetical protein SORBIDRAFT_04g030650 [Sorghum bicolor]		EamA
Unigene893_All						Putative lincRNA genes
Unigene900_All	XP_002453065.1	1e-19	hypothetical protein SORBIDRAFT_04g037720 [Sorghum bicolor]
Unigene904_All	NP_001065454.1	0	Os10g0571200 [Oryza sativa (japonica cultivar-group)]	Metabolism; Carbohydrate Metabolism; Glycolysis / Gluconeogenesis [PATH:ko00010] Metabolism; Carbohydrate Metabolism; Pyruvate metabolism [PATH:ko00620] Metabolism; Energy Metabolism; Carbon fixation in photosynthetic organisms [PATH:ko00710] Metabolism; Nucleotide Metabolism; Purine metabolism [PATH:ko00230] Human Diseases; Metabolic Disorders; Type II diabetes mellitus [PATH:ko04930]	PK
Unigene913_All	EEE56579.1	8e-14	hypothetical protein OsJ_05930 [Oryza sativa Japonica Group]	Metabolism; Biosynthesis of Secondary Metabolites; Limonene and pinene degradation [PATH:ko00903] Metabolism; Biosynthesis of Secondary Metabolites; Stilbenoid, diarylheptanoid and gingerol biosynthesis [PATH:ko00945] Metabolism; Xenobiotics Biodegradation and Metabolism; gamma-Hexachlorocyclohexane degradation [PATH:ko00361] Metabolism; Xenobiotics Biodegradation and Metabolism; Naphthalene and …
Unigene918_All
Unigene924_All	EEE67398.1	4e-12	hypothetical protein OsJ_24712 [Oryza sativa Japonica Group]
Unigene928_All
Unigene930_All
Unigene945_All	ACF22753.1	6e-26	hypothetical protein-1 [Brachypodium distachyon]
Unigene947_All	EEC80783.1	1e-159	hypothetical protein OsI_23308 [Oryza sativa Indica Group]	Metabolism; Energy Metabolism; Carbon fixation in photosynthetic organisms [PATH:ko00710] Metabolism; Amino Acid Metabolism; Alanine, aspartate and glutamate metabolism [PATH:ko00250] Metabolism; Amino Acid Metabolism; Cysteine and methionine metabolism [PATH:ko00270] Metabolism; Amino Acid Metabolism; Arginine and proline metabolism [PATH:ko00330] Metabolism; Amino Acid Metabolism; Tyrosine meta…	Aminotran_1_2
Unigene956_All						Putative lincRNA genes
Unigene963_All
Unigene965_All
Unigene969_All
Unigene979_All
Unigene987_All
Unigene1000_All	EEC73130.1	2e-06	hypothetical protein OsI_07142 [Oryza sativa Indica Group]
Unigene1003_All	CBI28096.1	3e-14	unnamed protein product [Vitis vinifera]
Unigene1005_All	AAD04189.1	1e-52	limit dextrinase [Hordeum vulgare subsp. vulgare]	Unclassified; Metabolism; Carbohydrate metabolism
Unigene1010_All
Unigene1016_All	EEE57355.1	1e-11	hypothetical protein OsJ_07492 [Oryza sativa Japonica Group]	Metabolism; Amino Acid Metabolism; Cysteine and methionine metabolism [PATH:ko00270] Metabolism; Amino Acid Metabolism; Arginine and proline metabolism [PATH:ko00330]
Unigene1030_All
Unigene1048_All	EEE64611.1	6e-22	hypothetical protein OsJ_19463 [Oryza sativa Japonica Group]
Unigene1056_All
Unigene1060_All						Predicted short peptide or lincRNA
Unigene1076_All
Unigene1107_All						Putative lincRNA genes
Unigene1110_All	EEE66354.1	2e-58	hypothetical protein OsJ_22648 [Oryza sativa Japonica Group]	Unclassified; Cellular Processes and Signaling; Signal transduction mechanisms
Unigene1121_All
Unigene1123_All
Unigene1127_All
Unigene1130_All	BAC05653.1	6e-64	OJ1005_B10.22 [Oryza sativa Japonica Group]		DDE_Tnp_4
Unigene1131_All
Unigene1136_All
Unigene1146_All						Putative lincRNA genes
Unigene1168_All
Unigene1208_All						Putative lincRNA genes
Unigene1216_All
Unigene1224_All
Unigene1226_All	EAZ00308.1	3e-20	hypothetical protein OsI_22325 [Oryza sativa Indica Group]
Unigene1233_All
Unigene1252_All
Unigene1259_All
Unigene1262_All
Unigene1268_All						Putative lincRNA genes
Unigene1269_All	EAZ21398.1	1e-06	hypothetical protein OsJ_05000 [Oryza sativa Japonica Group]
Unigene1283_All	Q8W127.1	0	RecName: Full=DELLA protein SLN1; AltName: Full=Slender protein 1		GRAS
Unigene1290_All
Unigene1307_All	BAH01016.1	0	unnamed protein product [Oryza sativa Japonica Group]	Genetic Information Processing; Replication and Repair; Chromosome [BR:ko03036]
Unigene1316_All
Unigene1329_All	CAD48130.1	4e-14	saccharopin dehydrogenase-like protein [Hordeum vulgare subsp. vulgare]	Metabolism; Amino Acid Metabolism; Lysine biosynthesis [PATH:ko00300] Metabolism; Amino Acid Metabolism; Lysine degradation [PATH:ko00310]
Unigene1336_All	ABF93534.1	3e-09	PAIR1 protein, putative, expressed [Oryza sativa (japonica cultivar-group)]
Unigene1353_All
Unigene1357_All
Unigene1362_All
Unigene1368_All
Unigene1391_All
Unigene1393_All	ABY59009.1	0	calcium-dependent protein kinase [Triticum aestivum]	Metabolism; Enzyme Families; Protein kinases [BR:ko01001]	EF-hand_5
Unigene1396_All	EEE58260.1	8e-88	hypothetical protein OsJ_09261 [Oryza sativa Japonica Group]	Metabolism; Glycan Biosynthesis and Metabolism; Glycosyltransferases [BR:ko01003]
Unigene1400_All	EEC70065.1	6e-48	hypothetical protein OsI_00668 [Oryza sativa Indica Group]
Unigene1402_All
Unigene1405_All						Putative lincRNA genes
Unigene1410_All
Unigene1412_All	ABC49855.1	1e-11	cadmium tolerance factor [Triticum aestivum]
Unigene1414_All
Unigene1430_All	XP_002438628.1	2e-27	hypothetical protein SORBIDRAFT_10g023120 [Sorghum bicolor]	Metabolism; Metabolism of Other Amino Acids; Cyanoamino acid metabolism [PATH:ko00460]
Unigene1439_All	XP_002441693.1	3e-22	hypothetical protein SORBIDRAFT_08g000830 [Sorghum bicolor]
Unigene1441_All
Unigene1442_All	XP_002446506.1	3e-24	hypothetical protein SORBIDRAFT_06g017100 [Sorghum bicolor]
Unigene1447_All
Unigene1448_All						Putative lincRNA genes
Unigene1451_All
Unigene1456_All						Predicted short peptide or lincRNA
Unigene1469_All
Unigene1478_All
Unigene1484_All
Unigene1488_All						Putative lincRNA genes
Unigene1498_All						Putative lincRNA genes
Unigene1534_All
Unigene1543_All	EEE62046.1	4e-42	hypothetical protein OsJ_16830 [Oryza sativa Japonica Group]	Environmental Information Processing; Membrane Transport; Transporters [BR:ko02000] Environmental Information Processing; Membrane Transport; ABC transporters [PATH:ko02010]	ABC_membrane_2
Unigene1550_All						Putative lincRNA genes
Unigene1552_All	AAT77851.1	4e-52	putative protein kinase [Oryza sativa Japonica Group]
Unigene1555_All	XP_002448231.1	5e-09	hypothetical protein SORBIDRAFT_06g023710 [Sorghum bicolor]
Unigene1560_All	EEE55229.1	7e-52	hypothetical protein OsJ_03106 [Oryza sativa Japonica Group]		DUF3453
Unigene1577_All	XP_002507683.1	2e-06	predicted protein [Micromonas sp. RCC299]
Unigene1578_All	XP_002442088.1	4e-41	hypothetical protein SORBIDRAFT_08g010852 [Sorghum bicolor]
Unigene1591_All
Unigene1596_All
Unigene1605_All	NP_001136784.1	7e-21	hypothetical protein LOC100216927 [Zea mays]	Metabolism; Enzyme Families; Peptidases [BR:ko01002] Genetic Information Processing; Folding, Sorting and Degradation; Ubiquitin system [BR:ko04121] Genetic Information Processing; Replication and Repair; Chromosome [BR:ko03036]
Unigene1609_All						Putative lincRNA genes
Unigene1663_All						Putative lincRNA genes
Unigene1667_All	ACU13791.1	4e-36	unknown [Glycine max]	Environmental Information Processing; Signal Transduction; MAPK signaling pathway [PATH:ko04010] Environmental Information Processing; Signal Transduction; Wnt signaling pathway [PATH:ko04310] Environmental Information Processing; Signal Transduction; VEGF signaling pathway [PATH:ko04370] Environmental Information Processing; Signaling Molecules and Interaction; GTP-binding proteins [BR:ko04031] …	Ras
Unigene1673_All						Putative lincRNA genes
Unigene1677_All
Unigene1681_All	XP_002450409.1	1e-59	hypothetical protein SORBIDRAFT_05g004890 [Sorghum bicolor]		O-FucT
Unigene1694_All
Unigene1696_All	EEC68118.1	7e-20	hypothetical protein OsI_36022 [Oryza sativa Indica Group]	Metabolism; Enzyme Families; Peptidases [BR:ko01002] Genetic Information Processing; Folding, Sorting and Degradation; Chaperones and folding catalysts [BR:ko03110] Cellular Processes; Endocrine System; Renin-angiotensin system [PATH:ko04614]	Peptidase_S10
Unigene1718_All
Unigene1734_All
Unigene1747_All	NP_001148003.1	2e-51	protein binding protein [Zea mays]	Genetic Information Processing; Folding, Sorting and Degradation; Ubiquitin system [BR:ko04121]	zf-RING_2
Unigene1752_All	NP_001136539.1	3e-06	hypothetical protein LOC100216656 [Zea mays]	Environmental Information Processing; Membrane Transport; Secretion system [BR:ko02044] Environmental Information Processing; Membrane Transport; Protein export [PATH:ko03060]
Unigene1759_All						Predicted short peptide or lincRNA
Unigene1763_All	XP_002299635.1	1e-14	predicted protein [Populus trichocarpa]		WD40
Unigene1764_All
Unigene1766_All
Unigene1779_All	NP_001147412.1	3e-27	thioredoxin H-type [Zea mays]	Genetic Information Processing; Folding, Sorting and Degradation; Chaperones and folding catalysts [BR:ko03110]	Thioredoxin
Unigene1790_All
Unigene1795_All						Putative lincRNA genes
Unigene1798_All						Putative lincRNA genes
Unigene1812_All
Unigene1816_All	CAJ29308.1	1e-40	dof zinc finger protein 2 [Hordeum vulgare subsp. vulgare]
Unigene1817_All	NP_001044646.1	7e-37	Os01g0820300 [Oryza sativa (japonica cultivar-group)]
Unigene1829_All
Unigene1839_All	EAY85385.1	9e-15	hypothetical protein OsI_06763 [Oryza sativa Indica Group]
Unigene1846_All	ACO87666.1	7e-08	sodium/proton antiporter [Brachypodium sylvaticum]
Unigene1847_All	XP_002445997.1	2e-06	hypothetical protein SORBIDRAFT_06g000250 [Sorghum bicolor]
Unigene1855_All
Unigene1858_All	ABL85037.1	4e-52	acid phosphatase [Brachypodium sylvaticum]	Genetic Information Processing; Translation; Ribosome [PATH:ko03010] Genetic Information Processing; Translation; Ribosome [BR:ko03011]	Acid_phosphat_B
Unigene1865_All						Putative lincRNA genes
Unigene1879_All	EEE68066.1	2e-39	hypothetical protein OsJ_26077 [Oryza sativa Japonica Group]		Brix
Unigene1881_All	EAY87836.1	1e-08	hypothetical protein OsI_09257 [Oryza sativa Indica Group]
Unigene1882_All
Unigene1890_All
Unigene1893_All	ACN25563.1	6e-07	unknown [Zea mays]	Metabolism; Carbohydrate Metabolism; Pentose and glucuronate interconversions [PATH:ko00040]
Unigene1915_All
Unigene1937_All
Unigene1954_All	NP_188574.2	4e-10	late embryogenesis abundant protein-related / LEA protein-related [Arabidopsis thaliana]	Genetic Information Processing; Folding, Sorting and Degradation; Ubiquitin system [BR:ko04121] Cellular Processes; Transport and Catabolism; Endocytosis [PATH:ko04144]
Unigene1958_All
Unigene1959_All
Unigene1982_All
Unigene1988_All
Unigene1989_All						Putative lincRNA genes
Unigene1997_All
Unigene1999_All
Unigene2002_All	BAE80456.1	2e-26	myb-related protein [Triticum aestivum]	Genetic Information Processing; Transcription; Transcription factors [BR:ko03000]	Myb_DNA-binding
Unigene2004_All
Unigene2007_All
Unigene2023_All
Unigene2025_All
Unigene2043_All	NP_001051889.1	5e-10	Os03g0847900 [Oryza sativa (japonica cultivar-group)]		PBD
Unigene2051_All
Unigene2057_All
Unigene2059_All
Unigene2060_All						Putative lincRNA genes
Unigene2062_All
Unigene2063_All	ACG48499.1	2e-11	40S ribosomal protein S5 [Zea mays]	Genetic Information Processing; Translation; Ribosome [PATH:ko03010] Genetic Information Processing; Translation; Ribosome [BR:ko03011]	Ribosomal_S7
Unigene2076_All	ACG39662.1	1e-32	cytochrome P450 CYP71C2v2 [Zea mays]		p450
Unigene2080_All	EEE57800.1	2e-37	hypothetical protein OsJ_08359 [Oryza sativa Japonica Group]
Unigene2085_All						Predicted short peptide or lincRNA
Unigene2089_All
Unigene2090_All
Unigene2097_All	NP_001048243.1	2e-50	Os02g0769600 [Oryza sativa (japonica cultivar-group)]
Unigene2098_All
Unigene2102_All
Unigene2108_All
Unigene2114_All
Unigene2142_All
Unigene2175_All
Unigene2183_All
Unigene2185_All
Unigene2186_All
Unigene2193_All						Putative lincRNA genes
Unigene2201_All
Unigene2205_All
Unigene2219_All	XP_002465428.1	4e-32	hypothetical protein SORBIDRAFT_01g038710 [Sorghum bicolor]
Unigene2221_All
Unigene2227_All
Unigene2230_All						Putative lincRNA genes
Unigene2233_All
Unigene2237_All	EEC84711.1	9e-58	hypothetical protein OsI_31671 [Oryza sativa Indica Group]		Abhydrolase_3
Unigene2238_All	EAY90937.1	7e-44	hypothetical protein OsI_12551 [Oryza sativa Indica Group]	Metabolism; Enzyme Families; Peptidases [BR:ko01002] Genetic Information Processing; Folding, Sorting and Degradation; Chaperones and folding catalysts [BR:ko03110]	Peptidase_S8
Unigene2242_All	XP_002450620.1	3e-17	hypothetical protein SORBIDRAFT_05g008310 [Sorghum bicolor]
Unigene2258_All
Unigene2270_All
Unigene2278_All	NP_001050910.1	1e-153	Os03g0682200 [Oryza sativa (japonica cultivar-group)]	Genetic Information Processing; Replication and Repair; Chromosome [BR:ko03036]	Piwi
Unigene2281_All	EEE55257.1	2e-86	hypothetical protein OsJ_03160 [Oryza sativa Japonica Group]
Unigene2289_All						Putative lincRNA genes
Unigene2292_All
Unigene2302_All
Unigene2309_All
Unigene2311_All						Putative lincRNA genes
Unigene2313_All	AAZ14085.2	3e-27	root abundant factor [Hordeum vulgare]
Unigene2321_All	XP_002515589.1	7e-09	LRX1, putative [Ricinus communis]
Unigene2322_All
Unigene2325_All	NP_001142013.1	8e-43	hypothetical protein LOC100274166 [Zea mays]	Metabolism; Biosynthesis of Secondary Metabolites; Indole alkaloid biosynthesis [PATH:ko00901]	Str_synth
Unigene2340_All						Putative lincRNA genes
Unigene2344_All	XP_002614698.1	5e-08	hypothetical protein CLUG_05475 [Clavispora lusitaniae ATCC 42720]
Unigene2355_All
Unigene2357_All						Putative lincRNA genes
Unigene2362_All						Putative lincRNA genes
Unigene2367_All
Unigene2378_All
Unigene2381_All						Predicted short peptide or lincRNA
Unigene2382_All	ACN36546.1	6e-43	unknown [Zea mays]
Unigene2385_All	ABI13373.1	2e-11	WRKY transcription factor 7 [Hordeum vulgare subsp. vulgare]
Unigene2387_All
Unigene2408_All
Unigene2424_All						Putative lincRNA genes
Unigene2447_All						Putative lincRNA genes
Unigene2449_All
Unigene2450_All	ACN32172.1	9e-18	unknown [Zea mays]		ClpB_D2-small
Unigene2453_All
Unigene2459_All	EEC73746.1	1e-37	hypothetical protein OsI_08383 [Oryza sativa Indica Group]	Unclassified; Cellular Processes and Signaling; Other ion-coupled transporters	Mito_carr
Unigene2462_All
Unigene2464_All
Unigene2469_All
Unigene2470_All	EAY77904.1	2e-09	hypothetical protein OsI_32945 [Oryza sativa Indica Group]
Unigene2492_All
Unigene2495_All	XP_002464948.1	5e-74	hypothetical protein SORBIDRAFT_01g029300 [Sorghum bicolor]		Sec7_N
Unigene2500_All	AAP50960.1	1e-44	putative aurora-related kinase [Oryza sativa Japonica Group]	Metabolism; Enzyme Families; Protein kinases [BR:ko01001] Genetic Information Processing; Replication and Repair; Chromosome [BR:ko03036]	Pkinase
Unigene2503_All	XP_002460696.1	1e-134	hypothetical protein SORBIDRAFT_02g033330 [Sorghum bicolor]		Lipase_3
Unigene2504_All
Unigene2505_All
Unigene2511_All
Unigene2516_All	NP_001053947.1	8e-25	Os04g0626500 [Oryza sativa (japonica cultivar-group)]
Unigene2522_All						Putative lincRNA genes
Unigene2529_All	NP_001059383.1	5e-23	Os07g0285700 [Oryza sativa (japonica cultivar-group)]
Unigene2537_All						Predicted short peptide or lincRNA
Unigene2553_All	EAY82432.1	3e-06	hypothetical protein OsI_37645 [Oryza sativa Indica Group]
Unigene2561_All	BAH91204.1	2e-20	Os01g0630700 [Oryza sativa Japonica Group]		PIF1
Unigene2566_All	XP_002448284.1	5e-22	hypothetical protein SORBIDRAFT_06g024450 [Sorghum bicolor]	Genetic Information Processing; Folding, Sorting and Degradation; Ubiquitin mediated proteolysis [PATH:ko04120] Genetic Information Processing; Folding, Sorting and Degradation; Ubiquitin system [BR:ko04121]	DUF761
Unigene2569_All	XP_002274613.1	1e-10	PREDICTED: hypothetical protein [Vitis vinifera]
Unigene2582_All	XP_002440893.1	3e-41	hypothetical protein SORBIDRAFT_09g015260 [Sorghum bicolor]		VHS
Unigene2585_All	EAY83696.1	4e-13	hypothetical protein OsI_38919 [Oryza sativa Indica Group]	Unclassified; Metabolism; Energy metabolism
Unigene2590_All	XP_002446701.1	5e-83	hypothetical protein SORBIDRAFT_06g020820 [Sorghum bicolor]
Unigene2592_All						Putative lincRNA genes
Unigene2597_All
Unigene2598_All	NP_001143249.1	5e-39	hypothetical protein LOC100275775 [Zea mays]		DUF3537
Unigene2599_All						Putative lincRNA genes
Unigene2613_All						Putative lincRNA genes
Unigene2614_All
Unigene2624_All				Genetic Information Processing; Folding, Sorting and Degradation; Chaperones and folding catalysts [BR:ko03110]
Unigene2626_All	EAZ36576.1	2e-54	hypothetical protein OsJ_20917 [Oryza sativa Japonica Group]
Unigene2629_All
Unigene2637_All	XP_001411335.1	2e-09	predicted protein [Magnaporthe grisea 70-15]
Unigene2638_All
Unigene2648_All
Unigene2658_All
Unigene2673_All
Unigene2685_All	EEE53443.1	2e-29	hypothetical protein OsJ_36535 [Oryza sativa Japonica Group]
Unigene2715_All	XP_002442266.1	7e-10	hypothetical protein SORBIDRAFT_08g017270 [Sorghum bicolor]
Unigene2720_All
Unigene2721_All
Unigene2722_All
Unigene2723_All	EEE69627.1	9e-61	hypothetical protein OsJ_29215 [Oryza sativa Japonica Group]
Unigene2726_All
Unigene2732_All						Putative lincRNA genes
Unigene2737_All	XP_002464690.1	7e-07	hypothetical protein SORBIDRAFT_01g023381 [Sorghum bicolor]
Unigene2754_All
Unigene2756_All
Unigene2757_All
Unigene2772_All
Unigene2785_All	ABG46237.1	2e-41	germin-like protein 5a [Hordeum vulgare subsp. vulgare]		Cupin_1
Unigene2786_All
Unigene2788_All	EEC84871.1	3e-06	hypothetical protein OsI_32014 [Oryza sativa Indica Group]	Metabolism; Amino Acid Metabolism; Tryptophan metabolism [PATH:ko00380]
Unigene2790_All						Putative lincRNA genes
Unigene2804_All	BAH92802.1	9e-26	Os04g0590366 [Oryza sativa Japonica Group]
Unigene2808_All	CAH67138.1	6e-70	OSIGBa0130P02.2 [Oryza sativa (indica cultivar-group)]		CRS1_YhbY
Unigene2814_All
Unigene2815_All						Putative lincRNA genes
Unigene2816_All	EEC75148.1	5e-69	hypothetical protein OsI_11348 [Oryza sativa Indica Group]		COPIIcoated_ERV
Unigene2822_All
Unigene2828_All
Unigene2839_All	XP_002436334.1	4e-21	hypothetical protein SORBIDRAFT_10g000635 [Sorghum bicolor]		zf-RVT
Unigene2840_All
Unigene2847_All
Unigene2849_All						Putative lincRNA genes
Unigene2860_All	XP_002468700.1	3e-28	hypothetical protein SORBIDRAFT_01g050480 [Sorghum bicolor]	Metabolism; Glycan Biosynthesis and Metabolism; Glycosyltransferases [BR:ko01003]
Unigene2861_All						Putative lincRNA genes
Unigene2863_All	XP_002465506.1	2e-41	hypothetical protein SORBIDRAFT_01g040160 [Sorghum bicolor]	Metabolism; Amino Acid Metabolism; Cysteine and methionine metabolism [PATH:ko00270] Genetic Information Processing; Replication and Repair; DNA replication proteins [BR:ko03032] Genetic Information Processing; Replication and Repair; Chromosome [BR:ko03036]
Unigene2874_All
Unigene2875_All	NP_001042617.1	2e-07	Os01g0254200 [Oryza sativa (japonica cultivar-group)]
Unigene2878_All
Unigene2883_All						Putative lincRNA genes
Unigene2886_All
Unigene2893_All
Unigene2896_All
Unigene2902_All
Unigene2907_All
Unigene2919_All	EAY78087.1	4e-12	hypothetical protein OsI_33133 [Oryza sativa Indica Group]
Unigene2922_All	EAZ05503.1	4e-14	hypothetical protein OsI_27719 [Oryza sativa Indica Group]
Unigene2926_All
Unigene2947_All
Unigene2970_All						Putative lincRNA genes
Unigene3003_All
Unigene3019_All
Unigene3032_All	BAG89805.1	7e-45	unnamed protein product [Oryza sativa Japonica Group]		SPX
Unigene3045_All	XP_002463518.1	3e-35	hypothetical protein SORBIDRAFT_01g001220 [Sorghum bicolor]	Metabolism; Metabolism of Other Amino Acids; Cyanoamino acid metabolism [PATH:ko00460]
Unigene3069_All
Unigene3078_All
Unigene3079_All	XP_002441232.1	0	hypothetical protein SORBIDRAFT_09g022820 [Sorghum bicolor]	Genetic Information Processing; Folding, Sorting and Degradation; Ubiquitin mediated proteolysis [PATH:ko04120] Genetic Information Processing; Folding, Sorting and Degradation; Ubiquitin system [BR:ko04121]
Unigene3081_All
Unigene3088_All	CAJ75594.1	2e-26	hypothetical protein [Triticum aestivum]
Unigene3096_All
Unigene3102_All
Unigene3133_All						Putative lincRNA genes
Unigene3147_All
Unigene3157_All	AAP81746.1	7e-07	adenine phosphoribosyltransferase [Triticum aestivum]	Metabolism; Nucleotide Metabolism; Purine metabolism [PATH:ko00230]
Unigene3164_All
Unigene3165_All	BAF11650.2	1e-62	Os03g0280000 [Oryza sativa Japonica Group]	Environmental Information Processing; Membrane Transport; Transporters [BR:ko02000] Environmental Information Processing; Membrane Transport; ABC transporters [PATH:ko02010] Environmental Information Processing; Signaling Molecules and Interaction; Cellular antigens [BR:ko04090]	ABC_membrane
Unigene3169_All						Putative lincRNA genes
Unigene3182_All						Putative lincRNA genes
Unigene3187_All						Predicted short peptide or lincRNA
Unigene3191_All
Unigene3193_All						Putative lincRNA genes
Unigene3197_All
Unigene3198_All
Unigene3213_All	ABR18486.1	4e-32	putative ribosomal protein [Triticum turgidum]		Plant_tran
Unigene3225_All	XP_002465071.1	3e-28	hypothetical protein SORBIDRAFT_01g031580 [Sorghum bicolor]
Unigene3231_All						Putative lincRNA genes
Unigene3232_All						Putative lincRNA genes
Unigene3238_All
Unigene3242_All
Unigene3250_All
Unigene3257_All						Putative lincRNA genes
Unigene3259_All						Putative lincRNA genes
Unigene3260_All	ACN28969.1	5e-10	unknown [Zea mays]
Unigene3278_All
Unigene3291_All	NP_001055138.1	4e-19	Os05g0302600 [Oryza sativa (japonica cultivar-group)]
Unigene3293_All	XP_002280718.1	8e-08	PREDICTED: hypothetical protein [Vitis vinifera]
Unigene3321_All
Unigene3331_All
Unigene3333_All
Unigene3357_All
Unigene3367_All
Unigene3379_All
Unigene3398_All						Predicted short peptide or lincRNA
Unigene3413_All
Unigene3414_All
Unigene3425_All
Unigene3428_All	XP_002460995.1	5e-35	hypothetical protein SORBIDRAFT_02g038850 [Sorghum bicolor]	Unclassified; Metabolism; Others	Sulfotransfer_1
Unigene3430_All	XP_002451512.1	7e-38	hypothetical protein SORBIDRAFT_04g003073 [Sorghum bicolor]		Pkinase
Unigene3433_All						Putative lincRNA genes
Unigene3444_All
Unigene3466_All	NP_001047574.1	4e-37	Os02g0646400 [Oryza sativa (japonica cultivar-group)]	Genetic Information Processing; Folding, Sorting and Degradation; Chaperones and folding catalysts [BR:ko03110]	Glutaredoxin
Unigene3469_All						Putative lincRNA genes
Unigene3470_All	ABF94719.1	2e-37	retrotransposon protein, putative, unclassified [Oryza sativa (japonica cultivar-group)]
Unigene3476_All						Putative lincRNA genes
Unigene3478_All
Unigene3479_All	XP_002462956.1	1e-51	hypothetical protein SORBIDRAFT_02g035285 [Sorghum bicolor]		Myb_DNA-bind_3
Unigene3482_All						Putative lincRNA genes
Unigene3497_All
Unigene3501_All
Unigene3513_All
Unigene3514_All
Unigene3532_All
Unigene3536_All	ABA96108.1	3e-06	hAT family dimerisation domain containing protein [Oryza sativa (japonica cultivar-group)]		zf-BED
Unigene3538_All
Unigene3550_All
Unigene3551_All	EEE55761.1	7e-52	hypothetical protein OsJ_04298 [Oryza sativa Japonica Group]	Genetic Information Processing; Replication and Repair; Chromosome [BR:ko03036]	SNF2_N
Unigene3559_All
Unigene3575_All
Unigene3584_All
Unigene3585_All
Unigene3587_All	BAG95323.1	7e-07	unnamed protein product [Oryza sativa Japonica Group]
Unigene3596_All
Unigene3610_All						Putative lincRNA genes
Unigene3620_All	EEE56301.1	4e-29	hypothetical protein OsJ_05377 [Oryza sativa Japonica Group]
Unigene3626_All
Unigene3636_All	EEE52348.1	1e-08	hypothetical protein OsJ_34391 [Oryza sativa Japonica Group]
Unigene3650_All
Unigene3673_All	EEC70748.1	6e-06	hypothetical protein OsI_02157 [Oryza sativa Indica Group]
Unigene3676_All						Predicted short peptide or lincRNA
Unigene3685_All
Unigene3691_All
Unigene3703_All
Unigene3718_All						Putative lincRNA genes
Unigene3724_All
Unigene3725_All
Unigene3745_All
Unigene3752_All	XP_002453889.1	3e-28	hypothetical protein SORBIDRAFT_04g020650 [Sorghum bicolor]		DUF3339
Unigene3756_All	EEC72393.1	3e-38	hypothetical protein OsI_05674 [Oryza sativa Indica Group]	Metabolism; Carbohydrate Metabolism; Glycolysis / Gluconeogenesis [PATH:ko00010] Metabolism; Carbohydrate Metabolism; Citrate cycle (TCA cycle) [PATH:ko00020] Metabolism; Carbohydrate Metabolism; Pyruvate metabolism [PATH:ko00620]
Unigene3765_All						Putative lincRNA genes
Unigene3773_All						Putative lincRNA genes
Unigene3792_All						Putative lincRNA genes
Unigene3819_All	XP_002467782.1	2e-68	hypothetical protein SORBIDRAFT_01g033960 [Sorghum bicolor]	Unclassified; Genetic Information Processing; Translation proteins	PseudoU_synth_1
Unigene3823_All
Unigene3833_All
Unigene3844_All	XP_002436791.1	1e-38	hypothetical protein SORBIDRAFT_10g008830 [Sorghum bicolor]		Glyco_transf_8
Unigene3846_All	XP_002446920.1	1e-110	hypothetical protein SORBIDRAFT_06g024910 [Sorghum bicolor]	Unclassified; Metabolism; Energy metabolism	E1-E2_ATPase
Unigene3857_All	XP_002453103.1	2e-09	hypothetical protein SORBIDRAFT_04g038510 [Sorghum bicolor]	Metabolism; Glycan Biosynthesis and Metabolism; Glycosyltransferases [BR:ko01003]
Unigene3859_All						Putative lincRNA genes
Unigene3882_All	EAY84230.1	4e-49	hypothetical protein OsI_05611 [Oryza sativa Indica Group]	Genetic Information Processing; Folding, Sorting and Degradation; SNARE interactions in vesicular transport [PATH:ko04130] Genetic Information Processing; Folding, Sorting and Degradation; SNAREs [BR:ko04131]
Unigene3896_All						Putative lincRNA genes
Unigene3899_All	ABF97075.1	2e-14	Transposable element protein, putative, Retrotrans_gag [Oryza sativa (japonica cultivar-group)]
Unigene3907_All
Unigene3908_All
Unigene3912_All
Unigene3913_All						Putative lincRNA genes
Unigene3922_All
Unigene3925_All
Unigene3932_All
Unigene3945_All
Unigene3947_All
Unigene3960_All	EAY87552.1	1e-153	hypothetical protein OsI_08963 [Oryza sativa Indica Group]		CRAL_TRIO
Unigene3961_All	NP_001066644.1	3e-49	Os12g0411700 [Oryza sativa (japonica cultivar-group)]	Environmental Information Processing; Membrane Transport; Transporters [BR:ko02000] Environmental Information Processing; Membrane Transport; ABC transporters [PATH:ko02010] Environmental Information Processing; Signaling Molecules and Interaction; Cellular antigens [BR:ko04090]	ABC_tran
Unigene3962_All	XP_002446861.1	1e-08	hypothetical protein SORBIDRAFT_06g023830 [Sorghum bicolor]	Genetic Information Processing; Folding, Sorting and Degradation; Chaperones and folding catalysts [BR:ko03110] Human Diseases; Neurodegenerative Diseases; Prion diseases [PATH:ko05020]
Unigene3965_All						Putative lincRNA genes
Unigene3971_All
Unigene3978_All						Putative lincRNA genes
Unigene3986_All
Unigene3987_All
Unigene3994_All
Unigene3996_All
Unigene3997_All
Unigene3998_All	NP_001150020.1	1e-151	non-imprinted in Prader-Willi/Angelman syndrome region protein 1 [Zea mays]		Mg_trans_NIPA
Unigene4017_All	EEC84015.1	7e-42	hypothetical protein OsI_30234 [Oryza sativa Indica Group]
Unigene4027_All						Putative lincRNA genes
Unigene4028_All	NP_001060678.1	3e-12	Os07g0685700 [Oryza sativa (japonica cultivar-group)]
Unigene4032_All
Unigene4039_All
Unigene4041_All				Genetic Information Processing; Folding, Sorting and Degradation; Ubiquitin system [BR:ko04121] Cellular Processes; Transport and Catabolism; Endocytosis [PATH:ko04144]
Unigene4064_All
Unigene4067_All
Unigene4072_All						Putative lincRNA genes
Unigene4091_All
Unigene4109_All	EAZ01557.1	5e-15	hypothetical protein OsI_23590 [Oryza sativa Indica Group]
Unigene4115_All						Putative lincRNA genes
Unigene4139_All
Unigene4143_All	NP_001060678.1	7e-10	Os07g0685700 [Oryza sativa (japonica cultivar-group)]
Unigene4154_All
Unigene4184_All	XP_002439074.1	4e-23	hypothetical protein SORBIDRAFT_10g031110 [Sorghum bicolor]
Unigene4195_All	XP_002454710.1	5e-68	hypothetical protein SORBIDRAFT_04g036000 [Sorghum bicolor]	Metabolism; Enzyme Families; Protein kinases [BR:ko01001] Cellular Processes; Transport and Catabolism; Regulation of autophagy [PATH:ko04140]	Pkinase
Unigene4198_All
Unigene4218_All	XP_001769794.1	6e-08	predicted protein [Physcomitrella patens subsp. patens]
Unigene4224_All
Unigene4244_All
Unigene4250_All
Unigene4252_All
Unigene4255_All
Unigene4260_All	EAZ41439.1	1e-19	hypothetical protein OsJ_25961 [Oryza sativa Japonica Group]
Unigene4261_All
Unigene4264_All	XP_002441695.1	6e-27	hypothetical protein SORBIDRAFT_08g000850 [Sorghum bicolor]		SNase
Unigene4271_All	EEC71228.1	2e-17	hypothetical protein OsI_03168 [Oryza sativa Indica Group]
Unigene4277_All	EEC72223.1	1e-153	hypothetical protein OsI_05329 [Oryza sativa Indica Group]	Genetic Information Processing; Folding, Sorting and Degradation; Ubiquitin mediated proteolysis [PATH:ko04120] Genetic Information Processing; Folding, Sorting and Degradation; Ubiquitin system [BR:ko04121]	FYVE
Unigene4282_All	ACN34827.1	2e-06	unknown [Zea mays]
Unigene4289_All	EAY87437.1	3e-27	hypothetical protein OsI_08845 [Oryza sativa Indica Group]
Unigene4298_All	XP_002451402.1	3e-38	hypothetical protein SORBIDRAFT_04g001470 [Sorghum bicolor]
Unigene4303_All
Unigene4343_All
Unigene4348_All	EEE54517.1	1e-35	hypothetical protein OsJ_01661 [Oryza sativa Japonica Group]
Unigene4356_All
Unigene4373_All
Unigene4379_All	XP_001389582.1	1e-06	hypothetical protein An01g11720 [Aspergillus niger]
Unigene4380_All	NP_001062661.1	1e-61	Os09g0246700 [Oryza sativa (japonica cultivar-group)]
Unigene4385_All
Unigene4391_All	EAY97954.1	1e-06	hypothetical protein OsI_19871 [Oryza sativa Indica Group]
Unigene4399_All	XP_002447941.1	1e-93	hypothetical protein SORBIDRAFT_06g018520 [Sorghum bicolor]	Metabolism; Enzyme Families; Peptidases [BR:ko01002] Genetic Information Processing; Folding, Sorting and Degradation; Ubiquitin system [BR:ko04121]	UCH
Unigene4414_All						Putative lincRNA genes
Unigene4430_All
Unigene4457_All	EEC75804.1	2e-51	hypothetical protein OsI_12743 [Oryza sativa Indica Group]
Unigene4470_All	EEC67817.1	8e-19	hypothetical protein OsI_35394 [Oryza sativa Indica Group]
Unigene4478_All	AAP54043.2	2e-18	GRF zinc finger family protein, expressed [Oryza sativa (japonica cultivar-group)]		zf-GRF
Unigene4479_All
Unigene4484_All
Unigene4487_All	BAF28704.2	6e-47	Os11g0639000 [Oryza sativa Japonica Group]		Fra10Ac1
Unigene4497_All	EAY86651.1	7e-58	hypothetical protein OsI_08032 [Oryza sativa Indica Group]	Metabolism; Amino Acid Metabolism; Cysteine and methionine metabolism [PATH:ko00270] Metabolism; Amino Acid Metabolism; Arginine and proline metabolism [PATH:ko00330]	SAM_decarbox
Unigene4500_All
Unigene4503_All	EEE61730.1	4e-24	hypothetical protein OsJ_16248 [Oryza sativa Japonica Group]
Unigene4508_All	CAQ00109.1	1e-148	papain-like cysteine proteinase [Hordeum vulgare subsp. vulgare]	Unclassified; Metabolism; Others	Peptidase_C1
Unigene4515_All
Unigene4524_All
Unigene4527_All
Unigene4528_All
Unigene4534_All	EAZ18392.1	1e-58	hypothetical protein OsJ_33924 [Oryza sativa Japonica Group]		Polysacc_synt_4
Unigene4537_All	XP_002445940.1	3e-18	hypothetical protein SORBIDRAFT_07g028410 [Sorghum bicolor]		RVT_3
Unigene4538_All
Unigene4540_All
Unigene4543_All	NP_178116.5	1e-19	protein binding / structural molecule [Arabidopsis thaliana]
Unigene4545_All	EAZ23230.1	3e-18	hypothetical protein OsJ_06919 [Oryza sativa Japonica Group]
Unigene4551_All	XP_002458042.1	6e-08	hypothetical protein SORBIDRAFT_03g026062 [Sorghum bicolor]
Unigene4560_All	XP_002442140.1	8e-41	hypothetical protein SORBIDRAFT_08g014920 [Sorghum bicolor]		Pkinase
Unigene4564_All	ACG30830.1	2e-07	40S ribosomal protein S29 [Zea mays]
Unigene4569_All						Putative lincRNA genes
Unigene4574_All
Unigene4581_All						Putative lincRNA genes
Unigene4588_All
Unigene4593_All	EEC72359.1	2e-79	hypothetical protein OsI_05610 [Oryza sativa Indica Group]		Peptidase_M14
Unigene4598_All
Unigene4646_All	ACN26582.1	1e-72	unknown [Zea mays]	Genetic Information Processing; Replication and Repair; DNA repair and recombination proteins [BR:ko03400]	IMS
Unigene4674_All
Unigene4677_All	XP_002464887.1	2e-44	hypothetical protein SORBIDRAFT_01g028260 [Sorghum bicolor]	Genetic Information Processing; Replication and Repair; DNA replication proteins [BR:ko03032] Genetic Information Processing; Replication and Repair; DNA repair and recombination proteins [BR:ko03400]	PLATZ
Unigene4692_All
Unigene4696_All
Unigene4704_All						Putative lincRNA genes
Unigene4724_All	XP_002463717.1	5e-13	hypothetical protein SORBIDRAFT_01g004750 [Sorghum bicolor]
Unigene4747_All	EEC78057.1	2e-24	hypothetical protein OsI_17515 [Oryza sativa Indica Group]
Unigene4762_All
Unigene4764_All
Unigene4765_All	P38076.1	9e-69	RecName: Full=Cysteine synthase; AltName: Full=O-acetylserine sulfhydrylase; AltName: Full=CSase A; AltName: Full=O-acetylserine (thiol)-lyase; Short=OAS-TL A	Metabolism; Energy Metabolism; Sulfur metabolism [PATH:ko00920] Metabolism; Amino Acid Metabolism; Cysteine and methionine metabolism [PATH:ko00270] Metabolism; Metabolism of Other Amino Acids; Selenoamino acid metabolism [PATH:ko00450]	PALP
Unigene4775_All						Predicted short peptide or lincRNA
Unigene4777_All
Unigene4784_All	BAG91286.1	7e-10	unnamed protein product [Oryza sativa Japonica Group]	Metabolism; Enzyme Families; Peptidases [BR:ko01002] Genetic Information Processing; Folding, Sorting and Degradation; Ubiquitin system [BR:ko04121]
Unigene4790_All	XP_002445281.1	4e-06	hypothetical protein SORBIDRAFT_07g007710 [Sorghum bicolor]
Unigene4799_All
Unigene4800_All
Unigene4807_All	XP_002462117.1	1e-103	hypothetical protein SORBIDRAFT_02g019440 [Sorghum bicolor]
Unigene4817_All
Unigene4818_All
Unigene4820_All
Unigene4821_All	EEC73205.1	2e-38	hypothetical protein OsI_07280 [Oryza sativa Indica Group]	Genetic Information Processing; Folding, Sorting and Degradation; Chaperones and folding catalysts [BR:ko03110] Human Diseases; Neurodegenerative Diseases; Prion diseases [PATH:ko05020]	TPR_2
Unigene4830_All	XP_002463030.1	1e-149	hypothetical protein SORBIDRAFT_02g036510 [Sorghum bicolor]		DUF1981
Unigene4836_All	NP_001131172.1	8e-40	hypothetical protein LOC100192480 [Zea mays]	Unclassified; Cellular Processes and Signaling; Other ion-coupled transporters	Na_H_Exchanger
Unigene4844_All
Unigene4849_All
Unigene4853_All	EEE57825.1	1e-33	hypothetical protein OsJ_08423 [Oryza sativa Japonica Group]	Genetic Information Processing; Translation; Ribosome [PATH:ko03010] Genetic Information Processing; Translation; Ribosome [BR:ko03011]	Ribosomal_L29
Unigene4862_All	BAD08016.1	2e-63	putative calcium-dependent protein kinase [Oryza sativa Japonica Group]	Metabolism; Enzyme Families; Protein kinases [BR:ko01001]	Pkinase
Unigene4866_All
Unigene4869_All						Putative lincRNA genes
Unigene4872_All						Putative lincRNA genes
Unigene4876_All
Unigene4878_All	XP_002439070.1	2e-45	hypothetical protein SORBIDRAFT_10g031050 [Sorghum bicolor]	Genetic Information Processing; Folding, Sorting and Degradation; Ubiquitin system [BR:ko04121]
Unigene4891_All
Unigene4913_All						Putative lincRNA genes
Unigene4929_All						Putative lincRNA genes
Unigene4931_All	XP_002467968.1	1e-110	hypothetical protein SORBIDRAFT_01g037270 [Sorghum bicolor]		Thioredoxin_8
Unigene4938_All	EAZ40363.1	1e-103	hypothetical protein OsJ_24809 [Oryza sativa Japonica Group]
Unigene4942_All	ACF22753.1	2e-35	hypothetical protein-1 [Brachypodium distachyon]
Unigene4946_All	NP_001045226.1	7e-80	Os01g0921300 [Oryza sativa (japonica cultivar-group)]		Exostosin
Unigene4951_All	ACN35345.1	2e-08	unknown [Zea mays]
Unigene4956_All
Unigene4970_All
Unigene4979_All	EEE56440.1	2e-09	hypothetical protein OsJ_05622 [Oryza sativa Japonica Group]	Unclassified; Metabolism; Others
Unigene4988_All
Unigene5000_All
Unigene5006_All
Unigene5007_All
Unigene5024_All
Unigene5031_All	NP_001047300.1	1e-45	Os02g0593400 [Oryza sativa (japonica cultivar-group)]		ANAPC15
Unigene5033_All
Unigene5036_All
Unigene5051_All	NP_001053533.1	6e-09	Os04g0558400 [Oryza sativa (japonica cultivar-group)]
Unigene5059_All	XP_002466180.1	3e-07	hypothetical protein SORBIDRAFT_01g003060 [Sorghum bicolor]
Unigene5080_All	XP_002437832.1	8e-19	hypothetical protein SORBIDRAFT_10g003355 [Sorghum bicolor]		DUF1618
Unigene5089_All						Putative lincRNA genes
Unigene5093_All	EAY86610.1	6e-14	hypothetical protein OsI_07991 [Oryza sativa Indica Group]
Unigene5096_All
Unigene5103_All
Unigene5104_All
Unigene5116_All	EEC75932.1	9e-37	hypothetical protein OsI_13026 [Oryza sativa Indica Group]	Genetic Information Processing; Folding, Sorting and Degradation; Chaperones and folding catalysts [BR:ko03110] Human Diseases; Neurodegenerative Diseases; Prion diseases [PATH:ko05020]	TPR_11
Unigene5123_All						Putative lincRNA genes
Unigene5143_All	ACG25895.1	6e-14	cytochrome c oxidase assembly protein COX19 [Zea mays]
Unigene5152_All
Unigene5157_All	EAZ13817.1	2e-27	hypothetical protein OsJ_03742 [Oryza sativa Japonica Group]		PA
Unigene5172_All	EAY72622.1	2e-36	hypothetical protein OsI_00488 [Oryza sativa Indica Group]		PP2
Unigene5187_All	XP_002460843.1	4e-46	hypothetical protein SORBIDRAFT_02g036090 [Sorghum bicolor]
Unigene5192_All	XP_002464742.1	2e-66	hypothetical protein SORBIDRAFT_01g026210 [Sorghum bicolor]		Arm
Unigene5196_All	EEC82654.1	2e-82	hypothetical protein OsI_27267 [Oryza sativa Indica Group]	Genetic Information Processing; Replication and Repair; DNA repair and recombination proteins [BR:ko03400]	DNA_pol_B
Unigene5198_All	NP_001062401.1	1e-08	Os08g0543500 [Oryza sativa (japonica cultivar-group)]
Unigene5203_All	EEE70033.1	2e-61	hypothetical protein OsJ_29985 [Oryza sativa Japonica Group]	Metabolism; Carbohydrate Metabolism; Starch and sucrose metabolism [PATH:ko00500] Metabolism; Metabolism of Other Amino Acids; Cyanoamino acid metabolism [PATH:ko00460] Metabolism; Biosynthesis of Secondary Metabolites; Phenylpropanoid biosynthesis [PATH:ko00940]	Glyco_hydro_1
Unigene5220_All	EEC68711.1	6e-23	hypothetical protein OsI_37193 [Oryza sativa Indica Group]
Unigene5222_All						Putative lincRNA genes
Unigene5226_All
Unigene5228_All	ACN35317.1	1e-13	unknown [Zea mays]
Unigene5239_All
Unigene5243_All						Putative lincRNA genes
Unigene5246_All
Unigene5266_All	ABR25629.1	2e-09	periodic tryptophan protein 1 [Oryza sativa Indica Group]
Unigene5271_All	NP_001041881.1	2e-24	Os01g0122200 [Oryza sativa (japonica cultivar-group)]		Sina
Unigene5278_All
Unigene5280_All	AAQ56405.1	9e-69	putative defective chloroplasts and leaves (DCL) protein [Oryza sativa Japonica Group]		DUF3223
Unigene5291_All
Unigene5298_All
Unigene5300_All	EAZ12807.1	9e-32	hypothetical protein OsJ_02727 [Oryza sativa Japonica Group]
Unigene5302_All
Unigene5310_All						Predicted short peptide or lincRNA
Unigene5314_All	EAY95299.1	1e-85	hypothetical protein OsI_17124 [Oryza sativa Indica Group]
Unigene5322_All
Unigene5326_All	EEC74618.1	2e-39	hypothetical protein OsI_10234 [Oryza sativa Indica Group]	Metabolism; Carbohydrate Metabolism; Citrate cycle (TCA cycle) [PATH:ko00020] Metabolism; Amino Acid Metabolism; Lysine degradation [PATH:ko00310]
Unigene5346_All	XP_002458326.1	1e-129	hypothetical protein SORBIDRAFT_03g031310 [Sorghum bicolor]	Metabolism; Energy Metabolism; Nitrogen metabolism [PATH:ko00910] Metabolism; Amino Acid Metabolism; Alanine, aspartate and glutamate metabolism [PATH:ko00250]	Glu_syn_central
Unigene5350_All
Unigene5352_All	ACG27491.1	2e-39	hypothetical protein [Zea mays]		Transferase
Unigene5353_All
Unigene5360_All
Unigene5363_All
Unigene5375_All
Unigene5385_All	EAY87222.1	2e-31	hypothetical protein OsI_08624 [Oryza sativa Indica Group]
Unigene5390_All	ABO15892.1	6e-51	translation initiation factor eIF5 [Triticum aestivum]	Genetic Information Processing; Translation; Translation factors [BR:ko03012]	W2
Unigene5392_All	XP_002534320.1	2e-11	ribonucleoside-diphosphate reductase large chain, putative [Ricinus communis]	Metabolism; Nucleotide Metabolism; Purine metabolism [PATH:ko00230] Metabolism; Nucleotide Metabolism; Pyrimidine metabolism [PATH:ko00240] Metabolism; Metabolism of Other Amino Acids; Glutathione metabolism [PATH:ko00480] Genetic Information Processing; Replication and Repair; DNA repair and recombination proteins [BR:ko03400]
Unigene5401_All
Unigene5404_All
Unigene5408_All
Unigene5412_All						Putative lincRNA genes
Unigene5419_All
Unigene5445_All
Unigene5450_All	ACF22759.1	1e-34	hypothetical protein-3 [Brachypodium distachyon]		DUF3615
Unigene5457_All
Unigene5476_All	EAY90768.1	2e-06	hypothetical protein OsI_12370 [Oryza sativa Indica Group]
Unigene5477_All
Unigene5501_All	EAY79016.1	6e-56	hypothetical protein OsI_34125 [Oryza sativa Indica Group]		DUF1308
Unigene5505_All
Unigene5523_All
Unigene5528_All
Unigene5532_All	NP_001146505.1	6e-77	hypothetical protein LOC100280095 [Zea mays]	Genetic Information Processing; Transcription; Spliceosome [PATH:ko03040]	SnoaL_3
Unigene5540_All	XP_002446505.1	2e-68	hypothetical protein SORBIDRAFT_06g017090 [Sorghum bicolor]		PsbP
Unigene5543_All					Peptidase_C48
Unigene5553_All						Predicted short peptide or lincRNA
Unigene5555_All	ACN30949.1	1e-31	unknown [Zea mays]		zf-met
Unigene5561_All	CAD41785.1	3e-20	OSJNBa0035M09.1 [Oryza sativa (japonica cultivar-group)]
Unigene5566_All
Unigene5572_All	EAZ17660.1	2e-19	hypothetical protein OsJ_33203 [Oryza sativa Japonica Group]		Myb_DNA-bind_3
Unigene5580_All	BAH01693.1	5e-34	unnamed protein product [Oryza sativa Japonica Group]
Unigene5586_All
Unigene5603_All	AAP52492.2	1e-60	hypothetical protein LOC_Os10g10730 [Oryza sativa (japonica cultivar-group)]
Unigene5604_All
Unigene5620_All
Unigene5621_All
Unigene5623_All	XP_002465987.1	1e-138	hypothetical protein SORBIDRAFT_01g049600 [Sorghum bicolor]	Unclassified; Cellular Processes and Signaling; Other ion-coupled transporters	PPR_2
Unigene5625_All	EEE58728.1	3e-97	hypothetical protein OsJ_10203 [Oryza sativa Japonica Group]	Unclassified; Poorly Characterized; General function prediction only	Sel1
Unigene5633_All
Unigene5642_All
Unigene5651_All						Putative lincRNA genes
Unigene5666_All						Putative lincRNA genes
Unigene5670_All	XP_002450620.1	1e-87	hypothetical protein SORBIDRAFT_05g008310 [Sorghum bicolor]		LRR_4
Unigene5677_All	EEE57790.1	4e-53	hypothetical protein OsJ_08341 [Oryza sativa Japonica Group]
Unigene5691_All	EEE56017.1	2e-52	hypothetical protein OsJ_04788 [Oryza sativa Japonica Group]		DUF4220
Unigene5692_All
Unigene5693_All	ABF99549.1	1e-22	oxidoreductase, 2OG-Fe oxygenase family protein, putative, expressed [Oryza sativa (japonica cultivar-group)]	Genetic Information Processing; Replication and Repair; DNA repair and recombination proteins [BR:ko03400]
Unigene5707_All	EAY98938.1	4e-70	hypothetical protein OsI_20893 [Oryza sativa Indica Group]		CRS1_YhbY
Unigene5718_All	BAD09318.1	6e-76	putative potential copper-transporting ATPase [Oryza sativa Japonica Group]	Unclassified; Metabolism; Energy metabolism	HMA
Unigene5719_All
Unigene5748_All
Unigene5756_All
Unigene5761_All	EEE59058.1	8e-35	hypothetical protein OsJ_10836 [Oryza sativa Japonica Group]
Unigene5766_All						Putative lincRNA genes
Unigene5771_All	ABF99153.1	3e-11	expressed protein [Oryza sativa (japonica cultivar-group)]
Unigene5772_All
Unigene5779_All
Unigene5785_All	XP_002441506.1	8e-76	hypothetical protein SORBIDRAFT_09g028210 [Sorghum bicolor]		AUX_IAA
Unigene5814_All
Unigene5815_All	XP_002509401.1	1e-06	predicted protein [Micromonas sp. RCC299]
Unigene5825_All	EEC67908.1	3e-71	hypothetical protein OsI_35599 [Oryza sativa Indica Group]
Unigene5827_All
Unigene5845_All
Unigene5847_All
Unigene5850_All	ACD03248.1	2e-99	UDP-glycosyltransferase UGT85B2 [Avena strigosa]	Metabolism; Metabolism of Other Amino Acids; Cyanoamino acid metabolism [PATH:ko00460]
Unigene5862_All						Putative lincRNA genes
Unigene5863_All
Unigene5865_All	BAF20628.2	1e-09	Os07g0108100 [Oryza sativa Japonica Group]	Unclassified; Metabolism; Others	Inhibitor_I29
Unigene5870_All	EEE62041.1	9e-22	hypothetical protein OsJ_16823 [Oryza sativa Japonica Group]
Unigene5875_All	CAA61276.1	7e-09	AT1 [Oryza sativa (indica cultivar-group)]
Unigene5878_All	AAS48544.1	4e-82	WRKY transcription factor [Hordeum vulgare]
Unigene5885_All
Unigene5894_All
Unigene5899_All	EAZ45439.1	1e-109	hypothetical protein OsJ_30089 [Oryza sativa Japonica Group]	Metabolism; Biosynthesis of Secondary Metabolites; Limonene and pinene degradation [PATH:ko00903] Metabolism; Biosynthesis of Secondary Metabolites; Stilbenoid, diarylheptanoid and gingerol biosynthesis [PATH:ko00945] Metabolism; Xenobiotics Biodegradation and Metabolism; gamma-Hexachlorocyclohexane degradation [PATH:ko00361] Metabolism; Xenobiotics Biodegradation and Metabolism; Naphthalene and …	p450
Unigene5900_All	NP_001057345.1	3e-15	Os06g0266100 [Oryza sativa (japonica cultivar-group)]		Chromo
Unigene5901_All
Unigene5902_All	EEE55868.1	2e-40	hypothetical protein OsJ_04506 [Oryza sativa Japonica Group]
Unigene5908_All	ACS13757.1	4e-48	xyloglucan xyloglucosyl transferase [Hordeum vulgare]	Unclassified; Metabolism; Others	XET_C
Unigene5914_All	EEC73852.1	1e-143	hypothetical protein OsI_08614 [Oryza sativa Indica Group]
Unigene5917_All						Putative lincRNA genes
Unigene5954_All
Unigene5958_All	ACG31274.1	4e-40	DANA2 [Zea mays]	Metabolism; Amino Acid Metabolism; Cysteine and methionine metabolism [PATH:ko00270] Genetic Information Processing; Replication and Repair; DNA replication proteins [BR:ko03032] Genetic Information Processing; Replication and Repair; Chromosome [BR:ko03036]
Unigene5959_All
Unigene5961_All
Unigene5970_All	EEC78942.1	2e-16	hypothetical protein OsI_19387 [Oryza sativa Indica Group]
Unigene5974_All	CAC09477.2	4e-23	H0806H05.10 [Oryza sativa (indica cultivar-group)]	Metabolism; Enzyme Families; Peptidases [BR:ko01002]
Unigene5991_All
Unigene5998_All	EAY84136.1	1e-17	hypothetical protein OsI_05518 [Oryza sativa Indica Group]
Unigene6008_All	AAM22635.1	3e-10	Gag and Pol [Zea mays]		zf-CCHC
Unigene6014_All
Unigene6019_All	ACF22707.1	3e-30	ribosome inactivating protein [Brachypodium distachyon]		RIP
Unigene6037_All	XP_002447811.1	2e-10	hypothetical protein SORBIDRAFT_06g016240 [Sorghum bicolor]		RVT_3
Unigene6038_All						Putative lincRNA genes
Unigene6040_All	XP_002451620.1	5e-15	hypothetical protein SORBIDRAFT_04g004760 [Sorghum bicolor]
Unigene6041_All	XP_002450843.1	7e-17	hypothetical protein SORBIDRAFT_05g019526 [Sorghum bicolor]
Unigene6043_All
Unigene6055_All
Unigene6061_All
Unigene6072_All
Unigene6075_All
Unigene6080_All
Unigene6083_All
Unigene6085_All	ABF99153.1	2e-06	expressed protein [Oryza sativa (japonica cultivar-group)]
Unigene6086_All
Unigene6090_All	XP_002444915.1	3e-27	hypothetical protein SORBIDRAFT_07g001420 [Sorghum bicolor]
Unigene6091_All
Unigene6101_All	NP_001061457.1	2e-20	Os08g0289000 [Oryza sativa (japonica cultivar-group)]
Unigene6104_All	EEE61463.1	5e-08	hypothetical protein OsJ_15715 [Oryza sativa Japonica Group]
Unigene6105_All
Unigene6110_All
Unigene6115_All	BAH91546.1	2e-25	Os02g0164000 [Oryza sativa Japonica Group]
Unigene6118_All	EEC73618.1	2e-53	hypothetical protein OsI_08115 [Oryza sativa Indica Group]	Genetic Information Processing; Folding, Sorting and Degradation; Ubiquitin mediated proteolysis [PATH:ko04120] Genetic Information Processing; Folding, Sorting and Degradation; Ubiquitin system [BR:ko04121] Cellular Processes; Cell Growth and Death; p53 signaling pathway [PATH:ko04115]	zf-C3HC4_3
Unigene6124_All	XP_002437391.1	5e-06	hypothetical protein SORBIDRAFT_10g026085 [Sorghum bicolor]
Unigene6152_All						Putative lincRNA genes
Unigene6154_All
Unigene6160_All	ACY95295.1	2e-09	retinoblastoma-related protein [Hordeum vulgare subsp. vulgare]
Unigene6163_All
Unigene6175_All	NP_001053385.1	6e-47	Os04g0530000 [Oryza sativa (japonica cultivar-group)]		TFIIIC_sub6
Unigene6183_All
Unigene6184_All	XP_002464494.1	2e-48	hypothetical protein SORBIDRAFT_01g019460 [Sorghum bicolor]		GMC_oxred_C
Unigene6198_All
Unigene6209_All	XP_002450810.1	4e-14	hypothetical protein SORBIDRAFT_05g018923 [Sorghum bicolor]
Unigene6216_All	AAO25542.1	4e-62	GAMYB-binding protein [Hordeum vulgare subsp. vulgare]	Genetic Information Processing; Transcription; Spliceosome [PATH:ko03040] Environmental Information Processing; Signal Transduction; Notch signaling pathway [PATH:ko04330]
Unigene6217_All	EEE52180.1	1e-34	hypothetical protein OsJ_34047 [Oryza sativa Japonica Group]
Unigene6218_All						Putative lincRNA genes
Unigene6234_All	EAZ08119.1	8e-17	hypothetical protein OsI_30382 [Oryza sativa Indica Group]
Unigene6239_All	XP_002456966.1	1e-10	hypothetical protein SORBIDRAFT_03g046480 [Sorghum bicolor]
Unigene6285_All	XP_002436473.1	9e-64	hypothetical protein SORBIDRAFT_10g003340 [Sorghum bicolor]		Lipase_GDSL
Unigene6286_All	XP_002453802.1	8e-12	hypothetical protein SORBIDRAFT_04g017951 [Sorghum bicolor]
Unigene6287_All	EEE69987.1	4e-27	hypothetical protein OsJ_29892 [Oryza sativa Japonica Group]
Unigene6317_All	XP_002450620.1	1e-39	hypothetical protein SORBIDRAFT_05g008310 [Sorghum bicolor]		NB-ARC
Unigene6329_All
Unigene6342_All	BAF26194.2	5e-71	Os10g0192300 [Oryza sativa Japonica Group]
Unigene6353_All
Unigene6357_All	XP_002463778.1	2e-43	hypothetical protein SORBIDRAFT_01g005990 [Sorghum bicolor]	Metabolism; Metabolism of Other Amino Acids; Glutathione metabolism [PATH:ko00480] Metabolism; Xenobiotics Biodegradation and Metabolism; Metabolism of xenobiotics by cytochrome P450 [PATH:ko00980] Metabolism; Xenobiotics Biodegradation and Metabolism; Drug metabolism - cytochrome P450 [PATH:ko00982]	GST_C
Unigene6359_All	EEC67477.1	6e-11	hypothetical protein OsI_34716 [Oryza sativa Indica Group]	Genetic Information Processing; Translation; Translation factors [BR:ko03012]
Unigene6399_All	AAN05005.1	5e-31	hypothetical protein [Oryza sativa Japonica Group]
Unigene6417_All	BAH92578.1	2e-17	Os04g0300175 [Oryza sativa Japonica Group]
Unigene6450_All
Unigene6462_All	ACG63527.1	8e-48	resistance protein RGA2 [Triticum turgidum subsp. dicoccoides]
Unigene6479_All	EEE69421.1	5e-37	hypothetical protein OsJ_28799 [Oryza sativa Japonica Group]		NB-ARC
Unigene6480_All	NP_001044733.1	5e-96	Os01g0836800 [Oryza sativa (japonica cultivar-group)]	Metabolism; Nucleotide Metabolism; Purine metabolism [PATH:ko00230] Metabolism; Nucleotide Metabolism; Pyrimidine metabolism [PATH:ko00240] Genetic Information Processing; Transcription; RNA polymerase [PATH:ko03020] Genetic Information Processing; Replication and Repair; DNA repair and recombination proteins [BR:ko03400] Human Diseases; Neurodegenerative Diseases; Huntington's disease [PATH:ko05…
Unigene6481_All
Unigene6482_All
Unigene6483_All						Predicted short peptide or lincRNA
Unigene6505_All
Unigene6511_All
Unigene6530_All
Unigene6532_All
Unigene6571_All
Unigene6588_All
Unigene6591_All				Metabolism; Carbohydrate Metabolism; Inositol phosphate metabolism [PATH:ko00562] Environmental Information Processing; Signal Transduction; Phosphatidylinositol signaling system [PATH:ko04070] Cellular Processes; Transport and Catabolism; Regulation of autophagy [PATH:ko04140]
Unigene6596_All	EEC82028.1	5e-38	hypothetical protein OsI_25998 [Oryza sativa Indica Group]
Unigene6605_All
Unigene6618_All	NP_001141899.1	1e-37	hypothetical protein LOC100274046 [Zea mays]	Metabolism; Carbohydrate Metabolism; Amino sugar and nucleotide sugar metabolism [PATH:ko00520]
Unigene6635_All	EEC81328.1	8e-81	hypothetical protein OsI_24502 [Oryza sativa Indica Group]	Genetic Information Processing; Folding, Sorting and Degradation; Ubiquitin system [BR:ko04121]	WD40
Unigene6645_All	BAH95265.1	2e-08	Os11g0474566 [Oryza sativa Japonica Group]
Unigene6663_All	XP_002439382.1	1e-100	hypothetical protein SORBIDRAFT_09g005490 [Sorghum bicolor]	Genetic Information Processing; Translation; Translation factors [BR:ko03012]
Unigene6694_All	NP_001048144.1	2e-55	Os02g0753200 [Oryza sativa (japonica cultivar-group)]
Unigene6714_All	NP_001061963.1	4e-78	Os08g0455800 [Oryza sativa (japonica cultivar-group)]	Unclassified; Poorly Characterized; Function unknown	Cupin_5
Unigene6723_All	XP_002467513.1	7e-37	hypothetical protein SORBIDRAFT_01g029380 [Sorghum bicolor]
Unigene6733_All
Unigene6736_All	CBG76443.1	1e-30	OO_Ba0013J05-OO_Ba0033A15.30 [Oryza officinalis]
Unigene6758_All
Unigene6771_All
Unigene6797_All	EEE57723.1	3e-61	hypothetical protein OsJ_08213 [Oryza sativa Japonica Group]		DUF1754
Unigene6816_All	XP_002457418.1	1e-108	hypothetical protein SORBIDRAFT_03g006970 [Sorghum bicolor]	Metabolism; Biosynthesis of Secondary Metabolites; Phenylpropanoid biosynthesis [PATH:ko00940]	Transferase
Unigene6818_All	EAY80713.1	8e-47	hypothetical protein OsI_35896 [Oryza sativa Indica Group]	Metabolism; Enzyme Families; Protein kinases [BR:ko01001] Genetic Information Processing; Replication and Repair; DNA replication proteins [BR:ko03032] Genetic Information Processing; Replication and Repair; DNA repair and recombination proteins [BR:ko03400] Cellular Processes; Cell Growth and Death; Cell cycle [PATH:ko04110] Cellular Processes; Cell Growth and Death; Apoptosis [PATH:ko04210] Cel…
Unigene6832_All
Unigene6835_All
Unigene6846_All
Unigene6851_All
Unigene6857_All
Unigene6858_All	NP_001150299.1	6e-47	LOC100283929 [Zea mays]
Unigene6861_All						Putative lincRNA genes
Unigene6876_All
Unigene6900_All	EEC73659.1	0	hypothetical protein OsI_08191 [Oryza sativa Indica Group]	Metabolism; Enzyme Families; Peptidases [BR:ko01002]	Peptidase_S10
Unigene6904_All	EEE61916.1	1e-117	hypothetical protein OsJ_16649 [Oryza sativa Japonica Group]	Genetic Information Processing; Translation; Aminoacyl-tRNA biosynthesis [PATH:ko00970]	tRNA-synt_1b
Unigene6920_All						Putative lincRNA genes
Unigene6950_All	EAZ24662.1	0	hypothetical protein OsJ_08431 [Oryza sativa Japonica Group]		Methyltransf_29
Unigene6965_All	CAP72303.1	2e-08	unnamed protein product [Triticum aestivum]
Unigene6967_All	NP_001046183.1	0	Os02g0195000 [Oryza sativa (japonica cultivar-group)]		DUF2048
Unigene6987_All	EEC74196.1	0	hypothetical protein OsI_09349 [Oryza sativa Indica Group]	Metabolism; Enzyme Families; Protein kinases [BR:ko01001]	ABC1
Unigene6988_All
Unigene6999_All	NP_001131757.1	8e-35	hypothetical protein LOC100193125 [Zea mays]	Genetic Information Processing; Folding, Sorting and Degradation; Ubiquitin system [BR:ko04121]	zf-RING_2
Unigene7024_All	EEC74639.1	3e-79	hypothetical protein OsI_10277 [Oryza sativa Indica Group]	Genetic Information Processing; Transcription; Transcription factors [BR:ko03000]	AP2
Unigene7034_All	XP_002442140.1	7e-55	hypothetical protein SORBIDRAFT_08g014920 [Sorghum bicolor]	Unclassified; Cellular Processes and Signaling; Signal transduction mechanisms	Pkinase
Unigene7054_All						Predicted short peptide or lincRNA
Unigene7070_All
Unigene7094_All	EEC72838.1	2e-38	hypothetical protein OsI_06571 [Oryza sativa Indica Group]
Unigene7120_All	EEC73855.1	1e-109	hypothetical protein OsI_08619 [Oryza sativa Indica Group]	Metabolism; Carbohydrate Metabolism; Propanoate metabolism [PATH:ko00640] Metabolism; Xenobiotics Biodegradation and Metabolism; 1,1,1-Trichloro-2,2-bis(4-chlorophenyl)ethane (DDT) degradation [PATH:ko00351] Metabolism; Xenobiotics Biodegradation and Metabolism; Fluorene degradation [PATH:ko00628] Metabolism; Xenobiotics Biodegradation and Metabolism; Fluorobenzoate degradation [PATH:ko00364]	NmrA
Unigene7141_All	ACF83035.1	5e-45	unknown [Zea mays]		RRM_1
Unigene7155_All	EAY86183.1	8e-59	hypothetical protein OsI_07560 [Oryza sativa Indica Group]
Unigene7171_All
Unigene7172_All
Unigene7182_All	XP_002451315.1	5e-24	hypothetical protein SORBIDRAFT_05g027620 [Sorghum bicolor]
Unigene7191_All	XP_002466966.1	4e-45	hypothetical protein SORBIDRAFT_01g017530 [Sorghum bicolor]
Unigene7202_All	EAY90344.1	1e-34	hypothetical protein OsI_11921 [Oryza sativa Indica Group]	Metabolism; Carbohydrate Metabolism; Starch and sucrose metabolism [PATH:ko00500]	Glyco_hydro_17
Unigene7211_All
Unigene7214_All	EEC74701.1	1e-122	hypothetical protein OsI_10414 [Oryza sativa Indica Group]	Genetic Information Processing; Folding, Sorting and Degradation; Chaperones and folding catalysts [BR:ko03110] Genetic Information Processing; Folding, Sorting and Degradation; Ubiquitin mediated proteolysis [PATH:ko04120] Genetic Information Processing; Folding, Sorting and Degradation; Ubiquitin system [BR:ko04121]	Rtf2
Unigene7238_All						Putative lincRNA genes
Unigene7287_All
Unigene7295_All	ABA95132.1	2e-33	Leucine Rich Repeat family protein [Oryza sativa (japonica cultivar-group)]
Unigene7300_All	BAA97098.1	6e-18	unnamed protein product [Arabidopsis thaliana]	Genetic Information Processing; Transcription; Spliceosome [PATH:ko03040] Genetic Information Processing; Folding, Sorting and Degradation; Ubiquitin system [BR:ko04121]
Unigene7312_All	XP_002451508.1	2e-70	hypothetical protein SORBIDRAFT_04g003020 [Sorghum bicolor]	Genetic Information Processing; Transcription; Transcription factors [BR:ko03000] Genetic Information Processing; Replication and Repair; Chromosome [BR:ko03036] Environmental Information Processing; Signal Transduction; Wnt signaling pathway [PATH:ko04310] Environmental Information Processing; Signal Transduction; Notch signaling pathway [PATH:ko04330] Environmental Information Processing; Signa…
Unigene7330_All	EEC73279.1	3e-69	hypothetical protein OsI_07422 [Oryza sativa Indica Group]		Mg_trans_NIPA
Unigene7336_All
Unigene7354_All	ACN33579.1	5e-17	unknown [Zea mays]
Unigene7360_All	EAY88284.1	9e-99	hypothetical protein OsI_09740 [Oryza sativa Indica Group]
Unigene7364_All	EEC70071.1	1e-118	hypothetical protein OsI_00680 [Oryza sativa Indica Group]	Genetic Information Processing; Transcription; Spliceosome [PATH:ko03040]	DEAD
Unigene7383_All
Unigene7402_All	BAA88950.1	0	importin alpha 1b [Oryza sativa Japonica Group]	Genetic Information Processing; Folding, Sorting and Degradation; Ubiquitin mediated proteolysis [PATH:ko04120] Genetic Information Processing; Folding, Sorting and Degradation; Ubiquitin system [BR:ko04121]	Arm
Unigene7403_All	XP_002466832.1	1e-94	hypothetical protein SORBIDRAFT_01g014930 [Sorghum bicolor]	Metabolism; Enzyme Families; Peptidases [BR:ko01002] Genetic Information Processing; Folding, Sorting and Degradation; Chaperones and folding catalysts [BR:ko03110]	Peptidase_S8
Unigene7414_All
Unigene7428_All	NP_001044834.1	1e-134	Os01g0853800 [Oryza sativa (japonica cultivar-group)]		C2
Unigene7435_All	EEE63110.1	1e-22	hypothetical protein OsJ_17918 [Oryza sativa Japonica Group]		UBN2
Unigene7437_All	EEH56821.1	6e-07	predicted protein [Micromonas pusilla CCMP1545]	Genetic Information Processing; Transcription; Spliceosome [PATH:ko03040]
Unigene7463_All						Putative lincRNA genes
Unigene7482_All	XP_002467735.1	7e-68	hypothetical protein SORBIDRAFT_01g033200 [Sorghum bicolor]	Metabolism; Nucleotide Metabolism; Purine metabolism [PATH:ko00230] Metabolism; Nucleotide Metabolism; Pyrimidine metabolism [PATH:ko00240] Genetic Information Processing; Transcription; RNA polymerase [PATH:ko03020] Genetic Information Processing; Replication and Repair; DNA repair and recombination proteins [BR:ko03400] Human Diseases; Neurodegenerative Diseases; Huntington's disease [PATH:ko05…	X8
Unigene7486_All	XP_002439346.1	3e-20	hypothetical protein SORBIDRAFT_09g004870 [Sorghum bicolor]		B3
Unigene7503_All	XP_002454502.1	0	hypothetical protein SORBIDRAFT_04g032290 [Sorghum bicolor]	Unclassified; Genetic Information Processing; Translation proteins	PseudoU_synth_1
Unigene7540_All	AAX95363.1	9e-87	Integrase core domain, putative [Oryza sativa Japonica Group]		UBN2_2
Unigene7552_All
Unigene7555_All	CAM59040.1	1e-77	MIKC-type MADS-box transcription factor WM1B [Triticum aestivum]	Genetic Information Processing; Transcription; Transcription factors [BR:ko03000]	K-box
Unigene7588_All
Unigene7593_All
Unigene7597_All	ABD32351.2	4e-42	Ubiquitin [Medicago truncatula]	Genetic Information Processing; Folding, Sorting and Degradation; Ubiquitin system [BR:ko04121] Cellular Processes; Endocrine System; PPAR signaling pathway [PATH:ko03320]	ubiquitin
Unigene7606_All	EEE58090.1	1e-137	hypothetical protein OsJ_08959 [Oryza sativa Japonica Group]	Unclassified; Genetic Information Processing; Translation proteins	ABC_tran
Unigene7608_All	NP_001053463.1	3e-10	Os04g0544900 [Oryza sativa (japonica cultivar-group)]	Metabolism; Glycan Biosynthesis and Metabolism; N-Glycan biosynthesis [PATH:ko00510] Metabolism; Glycan Biosynthesis and Metabolism; Glycosyltransferases [BR:ko01003]
Unigene7641_All	NP_001067815.1	1e-144	Os11g0441500 [Oryza sativa (japonica cultivar-group)]		UDPGT
Unigene7644_All
Unigene7655_All	AAM47590.1	2e-83	putative glucosyl transferase [Sorghum bicolor]	Metabolism; Glycan Biosynthesis and Metabolism; Glycosyltransferases [BR:ko01003]
Unigene7670_All
Unigene7676_All	XP_002451512.1	2e-81	hypothetical protein SORBIDRAFT_04g003073 [Sorghum bicolor]	Unclassified; Cellular Processes and Signaling; Signal transduction mechanisms	Pkinase
Unigene7696_All	AAS07370.1	0	putative MuDR transposon protein [Oryza sativa Japonica Group]		DBD_Tnp_Mut
Unigene7750_All						Putative lincRNA genes
Unigene7769_All	EEQ85227.1	2e-06	proline-rich [Ajellomyces dermatitidis ER-3]
Unigene7782_All	ACN27592.1	1e-98	unknown [Zea mays]	Metabolism; Carbohydrate Metabolism; Amino sugar and nucleotide sugar metabolism [PATH:ko00520]	Glyco_hydro_19
Unigene7798_All						Putative lincRNA genes
Unigene7806_All	EAZ24685.1	1e-109	hypothetical protein OsJ_08455 [Oryza sativa Japonica Group]
Unigene7808_All
Unigene7831_All	EEE61982.1	1e-138	hypothetical protein OsJ_16761 [Oryza sativa Japonica Group]	Metabolism; Glycan Biosynthesis and Metabolism; N-Glycan biosynthesis [PATH:ko00510]	Ribophorin_I
Unigene7854_All
Unigene7860_All	XP_002461943.1	8e-97	hypothetical protein SORBIDRAFT_02g010940 [Sorghum bicolor]		Transposase_24
Unigene7897_All
Unigene7918_All
Unigene7941_All	CBI17396.1	1e-132	unnamed protein product [Vitis vinifera]	Genetic Information Processing; Replication and Repair; Chromosome [BR:ko03036] Human Diseases; Infectious Diseases; Pathogenic Escherichia coli infection [PATH:ko05130]	RRM_1
Unigene7974_All	EEC84122.1	1e-121	hypothetical protein OsI_30457 [Oryza sativa Indica Group]
Unigene7983_All	NP_001057104.1	3e-85	Os06g0208700 [Oryza sativa (japonica cultivar-group)]		Y_phosphatase2
Unigene7991_All	EEC84379.1	0	hypothetical protein OsI_30931 [Oryza sativa Indica Group]	Environmental Information Processing; Membrane Transport; Transporters [BR:ko02000] Environmental Information Processing; Membrane Transport; ABC transporters [PATH:ko02010] Environmental Information Processing; Signaling Molecules and Interaction; Cellular antigens [BR:ko04090]	ABC_tran
Unigene7997_All	XP_002442290.1	1e-31	hypothetical protein SORBIDRAFT_08g017520 [Sorghum bicolor]
Unigene8028_All
Unigene8045_All	XP_002448158.1	5e-85	hypothetical protein SORBIDRAFT_06g022310 [Sorghum bicolor]
Unigene8064_All	BAF28781.2	1e-30	Os11g0664800 [Oryza sativa Japonica Group]	Environmental Information Processing; Signal Transduction; Calcium signaling pathway [PATH:ko04020] Environmental Information Processing; Signal Transduction; Phosphatidylinositol signaling system [PATH:ko04070] Cellular Processes; Cell Growth and Death; Oocyte meiosis [PATH:ko04114] Cellular Processes; Circulatory System; Vascular smooth muscle contraction [PATH:ko04270] Cellular Processes; Endo…	Calmodulin_bind
Unigene8132_All	EEE63844.1	1e-162	hypothetical protein OsJ_18668 [Oryza sativa Japonica Group]	Metabolism; Enzyme Families; Peptidases [BR:ko01002]	Peptidase_A22B
Unigene8137_All	XP_002437832.1	1e-39	hypothetical protein SORBIDRAFT_10g003355 [Sorghum bicolor]		DUF1618
Unigene8139_All	ACN36739.1	4e-19	unknown [Zea mays]
Unigene8141_All	NP_001046825.1	5e-76	Os02g0469000 [Oryza sativa (japonica cultivar-group)]
Unigene8153_All
Unigene8162_All	XP_002448545.1	6e-71	hypothetical protein SORBIDRAFT_06g028780 [Sorghum bicolor]	Metabolism; Nucleotide Metabolism; Purine metabolism [PATH:ko00230] Metabolism; Nucleotide Metabolism; Pyrimidine metabolism [PATH:ko00240] Genetic Information Processing; Transcription; RNA polymerase [PATH:ko03020] Genetic Information Processing; Replication and Repair; DNA repair and recombination proteins [BR:ko03400] Human Diseases; Neurodegenerative Diseases; Huntington's disease [PATH:ko05…	DUF3615
Unigene8164_All	ABA94966.1	2e-30	transposon protein, putative, unclassified, expressed [Oryza sativa (japonica cultivar-group)]
Unigene8172_All	EEC81212.1	1e-130	hypothetical protein OsI_24246 [Oryza sativa Indica Group]		RRN3
Unigene8174_All	XP_002456103.1	0	hypothetical protein SORBIDRAFT_03g030500 [Sorghum bicolor]	Genetic Information Processing; Folding, Sorting and Degradation; Ubiquitin system [BR:ko04121] Genetic Information Processing; Folding, Sorting and Degradation; Proteasome [PATH:ko03050]	AAA
Unigene8189_All	EAY96229.1	1e-139	hypothetical protein OsI_18122 [Oryza sativa Indica Group]
Unigene8198_All	ABA95981.1	0	hypothetical protein LOC_Os12g08360 [Oryza sativa (japonica cultivar-group)]		DUF4220
Unigene8241_All				Environmental Information Processing; Signal Transduction; Notch signaling pathway [PATH:ko04330] Human Diseases; Neurodegenerative Diseases; Alzheimer's disease [PATH:ko05010]
Unigene8253_All	NP_001050987.1	0	Os03g0699300 [Oryza sativa (japonica cultivar-group)]	Metabolism; Nucleotide Metabolism; Purine metabolism [PATH:ko00230] Metabolism; Amino Acid Metabolism; Alanine, aspartate and glutamate metabolism [PATH:ko00250]	Adenylsucc_synt
Unigene8290_All	EEC73951.1	1e-172	hypothetical protein OsI_08832 [Oryza sativa Indica Group]	Unclassified; Metabolism; Others
Unigene8316_All	NP_001143494.1	1e-129	hypothetical protein LOC100276172 [Zea mays]		TMEM192
Unigene8325_All	EEC73968.1	1e-171	hypothetical protein OsI_08869 [Oryza sativa Indica Group]		Dynamin_M
Unigene8340_All	XP_002452462.1	1e-150	hypothetical protein SORBIDRAFT_04g026190 [Sorghum bicolor]	Cellular Processes; Behavior; Circadian rhythm - plant [PATH:ko04712]	CCT
Unigene8341_All
Unigene8351_All	NP_001130961.1	1e-58	hypothetical protein LOC100192066 [Zea mays]		RIP
Unigene8380_All
Unigene8391_All	EEC68600.1	8e-22	hypothetical protein OsI_36956 [Oryza sativa Indica Group]
Unigene8446_All
Unigene8454_All
Unigene8489_All	NP_001047715.1	5e-86	Os02g0673600 [Oryza sativa (japonica cultivar-group)]	Unclassified; Poorly Characterized; Function unknown	ORMDL
Unigene8576_All	ABA95182.1	1e-149	SRF-type transcription factor family protein [Oryza sativa (japonica cultivar-group)]	Genetic Information Processing; Transcription; Transcription factors [BR:ko03000]	SRF-TF
Unigene8597_All	NP_001057427.1	1e-128	Os06g0294000 [Oryza sativa (japonica cultivar-group)]	Genetic Information Processing; Replication and Repair; Chromosome [BR:ko03036]	PGG
Unigene8602_All	XP_002468498.1	1e-104	hypothetical protein SORBIDRAFT_01g046970 [Sorghum bicolor]
Unigene8610_All	XP_002465332.1	0	hypothetical protein SORBIDRAFT_01g036630 [Sorghum bicolor]
Unigene8618_All	NP_001045512.1	1e-42	Os01g0967800 [Oryza sativa (japonica cultivar-group)]
Unigene8627_All	XP_002457762.1	0	hypothetical protein SORBIDRAFT_03g013090 [Sorghum bicolor]	Environmental Information Processing; Membrane Transport; Bacterial secretion system [PATH:ko03070] Environmental Information Processing; Membrane Transport; Secretion system [BR:ko02044] Environmental Information Processing; Membrane Transport; Protein export [PATH:ko03060]	SecA_DEAD
Unigene8659_All	XP_002453424.1	1e-179	hypothetical protein SORBIDRAFT_04g005810 [Sorghum bicolor]		Pkinase_Tyr
Unigene8667_All	NP_001055830.1	0	Os05g0475300 [Oryza sativa (japonica cultivar-group)]		GAT
Unigene8675_All	XP_002451800.1	1e-156	hypothetical protein SORBIDRAFT_04g007930 [Sorghum bicolor]	Unclassified; Metabolism; Others	PP2C
Unigene8707_All	EAY80077.1	5e-56	hypothetical protein OsI_35245 [Oryza sativa Indica Group]		RIP
Unigene8725_All	NP_001146492.1	1e-106	hypothetical protein LOC100280082 [Zea mays]	Metabolism; Amino Acid Metabolism; Tryptophan metabolism [PATH:ko00380] Metabolism; Biosynthesis of Secondary Metabolites; Glucosinolate biosynthesis [PATH:ko00966]	Sulfotransfer_1
Unigene8736_All	BAF07531.2	0	Os02g0105100 [Oryza sativa Japonica Group]		Sec16_C
Unigene8768_All	NP_001047517.1	1e-173	Os02g0635000 [Oryza sativa (japonica cultivar-group)]	Metabolism; Energy Metabolism; Nitrogen metabolism [PATH:ko00910] Metabolism; Amino Acid Metabolism; Tryptophan metabolism [PATH:ko00380] Metabolism; Metabolism of Other Amino Acids; Cyanoamino acid metabolism [PATH:ko00460] Metabolism; Xenobiotics Biodegradation and Metabolism; Styrene degradation [PATH:ko00643] Metabolism; Xenobiotics Biodegradation and Metabolism; Benzoate degradation via CoA …	CN_hydrolase
Unigene8818_All	NP_001059917.1	0	Os07g0545800 [Oryza sativa (japonica cultivar-group)]		GRAS
Unigene8842_All	CAH67123.1	0	H0315E07.1 [Oryza sativa (indica cultivar-group)]	Genetic Information Processing; Folding, Sorting and Degradation; Chaperones and folding catalysts [BR:ko03110]	Thioredoxin
Unigene8884_All	NP_001047123.1	0	Os02g0555600 [Oryza sativa (japonica cultivar-group)]		ACT
Unigene8886_All	EEC79588.1	1e-137	hypothetical protein OsI_20767 [Oryza sativa Indica Group]
Unigene8916_All	XP_002438147.1	0	hypothetical protein SORBIDRAFT_10g008850 [Sorghum bicolor]	Metabolism; Carbohydrate Metabolism; Fructose and mannose metabolism [PATH:ko00051]	PFK
Unigene8937_All	EEE57824.1	0	hypothetical protein OsJ_08422 [Oryza sativa Japonica Group]	Genetic Information Processing; Folding, Sorting and Degradation; RNA degradation [PATH:ko03018]	RNB
Unigene8950_All	BAD07999.1	0	putative phosphatidylinositol/ phophatidylcholine transfer protein [Oryza sativa Japonica Group]		CRAL_TRIO
Unigene8953_All	NP_001146178.1	0	hypothetical protein LOC100279748 [Zea mays]	Metabolism; Carbohydrate Metabolism; Glycolysis / Gluconeogenesis [PATH:ko00010] Metabolism; Carbohydrate Metabolism; Citrate cycle (TCA cycle) [PATH:ko00020] Metabolism; Carbohydrate Metabolism; Pyruvate metabolism [PATH:ko00620] Metabolism; Energy Metabolism; Carbon fixation in photosynthetic organisms [PATH:ko00710]	PEPCK_ATP
Unigene8962_All	EAY85245.1	0	hypothetical protein OsI_06619 [Oryza sativa Indica Group]	Genetic Information Processing; Replication and Repair; Chromosome [BR:ko03036] Human Diseases; Infectious Diseases; Pathogenic Escherichia coli infection [PATH:ko05130]	eIF3_p135
Unigene8982_All	AAN04183.1	3e-75	Hypothetical protein [Oryza sativa Japonica Group]	Genetic Information Processing; Replication and Repair; Chromosome [BR:ko03036] Human Diseases; Infectious Diseases; Pathogenic Escherichia coli infection [PATH:ko05130]	RRM_1
Unigene9023_All	ABA91056.1	0	expressed protein [Oryza sativa (japonica cultivar-group)]	Genetic Information Processing; Folding, Sorting and Degradation; Chaperones and folding catalysts [BR:ko03110]	AAA_2
Unigene9051_All	EAY80265.1	2e-61	hypothetical protein OsI_35435 [Oryza sativa Indica Group]
Unigene9068_All	EAZ11441.1	4e-59	hypothetical protein OsJ_01308 [Oryza sativa Japonica Group]
Unigene9083_All
Unigene9085_All
Unigene9093_All	NP_001062382.1	1e-168	Os08g0540300 [Oryza sativa (japonica cultivar-group)]	Genetic Information Processing; Folding, Sorting and Degradation; Ubiquitin system [BR:ko04121]	IBR
Unigene9095_All	XP_002437300.1	4e-11	hypothetical protein SORBIDRAFT_10g024460 [Sorghum bicolor]
Unigene9105_All	BAF24589.2	1e-14	Os09g0249900 [Oryza sativa Japonica Group]		FeThRed_B
Unigene9114_All
Unigene9151_All
Unigene9158_All
Unigene9163_All	EEC72154.1	2e-69	hypothetical protein OsI_05188 [Oryza sativa Indica Group]		GRAS
Unigene9164_All	NP_001142177.1	7e-99	hypothetical protein LOC100274345 [Zea mays]		ELMO_CED12
Unigene9167_All	XP_002454211.1	1e-06	hypothetical protein SORBIDRAFT_04g026740 [Sorghum bicolor]
Unigene9181_All						Putative lincRNA genes
Unigene9186_All
Unigene9193_All	XP_002437780.1	5e-07	hypothetical protein SORBIDRAFT_10g002430 [Sorghum bicolor]
Unigene9212_All
Unigene9216_All						Putative lincRNA genes
Unigene9221_All	EEC72838.1	1e-36	hypothetical protein OsI_06571 [Oryza sativa Indica Group]
Unigene9229_All	BAF30186.2	3e-19	Os12g0590500 [Oryza sativa Japonica Group]	Cellular Processes; Cell Motility; Cytoskeleton proteins [BR:ko04812]
Unigene9230_All	XP_002444648.1	1e-31	hypothetical protein SORBIDRAFT_07g025360 [Sorghum bicolor]
Unigene9231_All						Putative lincRNA genes
Unigene9247_All	NP_001152217.1	4e-17	protein YIF1A [Zea mays]
Unigene9250_All
Unigene9252_All
Unigene9253_All
Unigene9254_All
Unigene9256_All
Unigene9262_All
Unigene9266_All
Unigene9271_All
Unigene9281_All
Unigene9282_All	EAZ22893.1	2e-27	hypothetical protein OsJ_06579 [Oryza sativa Japonica Group]
Unigene9285_All
Unigene9289_All
Unigene9290_All
Unigene9296_All	ACN35317.1	1e-07	unknown [Zea mays]
Unigene9297_All
Unigene9305_All						Predicted short peptide or lincRNA
Unigene9310_All
Unigene9311_All
Unigene9315_All	EEC82752.1	1e-56	hypothetical protein OsI_27467 [Oryza sativa Indica Group]	Genetic Information Processing; Folding, Sorting and Degradation; Ubiquitin system [BR:ko04121]
Unigene9322_All
Unigene9325_All						Putative lincRNA genes
Unigene9329_All	XP_002450418.1	4e-22	hypothetical protein SORBIDRAFT_05g005061 [Sorghum bicolor]		Exo_endo_phos
Unigene9330_All						Putative lincRNA genes
Unigene9332_All	ACG31553.1	1e-37	hypothetical protein [Zea mays]
Unigene9337_All
Unigene9342_All
Unigene9346_All						Putative lincRNA genes
Unigene9352_All	XP_002302269.1	2e-20	predicted protein [Populus trichocarpa]	Genetic Information Processing; Transcription; Transcription factors [BR:ko03000]	bZIP_1
Unigene9373_All	NP_001049207.1	2e-57	Os03g0187100 [Oryza sativa (japonica cultivar-group)]
Unigene9377_All						Putative lincRNA genes
Unigene9381_All
Unigene9385_All						Putative lincRNA genes
Unigene9387_All
Unigene9391_All						Putative lincRNA genes
Unigene9396_All	EEC83497.1	5e-18	hypothetical protein OsI_29035 [Oryza sativa Indica Group]		NB-ARC
Unigene9399_All
Unigene9400_All
Unigene9402_All
Unigene9403_All						Putative lincRNA genes
Unigene9410_All
Unigene9412_All
Unigene9415_All
Unigene9438_All	EAY85385.1	4e-70	hypothetical protein OsI_06763 [Oryza sativa Indica Group]		NB-ARC
Unigene9443_All
Unigene9447_All
Unigene9449_All	EEC81690.1	1e-13	hypothetical protein OsI_25280 [Oryza sativa Indica Group]
Unigene9450_All	EEE53976.1	3e-09	hypothetical protein OsJ_00596 [Oryza sativa Japonica Group]		DUF4283
Unigene9456_All
Unigene9457_All	EAZ22594.1	5e-19	hypothetical protein OsJ_06262 [Oryza sativa Japonica Group]
Unigene9462_All						Predicted short peptide or lincRNA
Unigene9467_All						Putative lincRNA genes
Unigene9468_All
Unigene9470_All
Unigene9472_All	EEE61525.1	2e-06	hypothetical protein OsJ_15827 [Oryza sativa Japonica Group]
Unigene9477_All
Unigene9481_All
Unigene9482_All						Putative lincRNA genes
Unigene9483_All						Putative lincRNA genes
Unigene9485_All	XP_002442305.1	1e-20	hypothetical protein SORBIDRAFT_08g017730 [Sorghum bicolor]	Metabolism; Metabolism of Cofactors and Vitamins; Folate biosynthesis [PATH:ko00790]
Unigene9493_All						Putative lincRNA genes
Unigene9505_All
Unigene9508_All	AAU82107.1	7e-10	20S proteasome beta 5 subunit [Triticum aestivum]	Metabolism; Enzyme Families; Peptidases [BR:ko01002] Genetic Information Processing; Folding, Sorting and Degradation; Ubiquitin system [BR:ko04121] Genetic Information Processing; Folding, Sorting and Degradation; Proteasome [PATH:ko03050]
Unigene9509_All	EEE68601.1	2e-29	hypothetical protein OsJ_27133 [Oryza sativa Japonica Group]
Unigene9510_All
Unigene9512_All
Unigene9517_All
Unigene9522_All						Predicted short peptide or lincRNA
Unigene9534_All
Unigene9535_All
Unigene9536_All
Unigene9547_All
Unigene9548_All
Unigene9557_All
Unigene9562_All	NP_001053367.1	4e-09	Os04g0527400 [Oryza sativa (japonica cultivar-group)]
Unigene9568_All
Unigene9581_All
Unigene9588_All					Myb_DNA-binding
Unigene9592_All						Putative lincRNA genes
Unigene9596_All
Unigene9605_All
Unigene9612_All
Unigene9621_All						Putative lincRNA genes
Unigene9626_All
Unigene9627_All	EEE67807.1	2e-32	hypothetical protein OsJ_25559 [Oryza sativa Japonica Group]	Metabolism; Carbohydrate Metabolism; Propanoate metabolism [PATH:ko00640] Metabolism; Lipid Metabolism; Fatty acid metabolism [PATH:ko00071] Metabolism; Amino Acid Metabolism; Valine, leucine and isoleucine degradation [PATH:ko00280] Metabolism; Metabolism of Other Amino Acids; beta-Alanine metabolism [PATH:ko00410] Cellular Processes; Endocrine System; PPAR signaling pathway [PATH:ko03320]	APH
Unigene9630_All
Unigene9631_All
Unigene9637_All
Unigene9641_All
Unigene9645_All
Unigene9646_All
Unigene9648_All
Unigene9651_All						Putative lincRNA genes
Unigene9660_All	XP_002454701.1	2e-08	hypothetical protein SORBIDRAFT_04g035850 [Sorghum bicolor]
Unigene9672_All
Unigene9674_All						Putative lincRNA genes
Unigene9682_All	BAG91189.1	9e-21	unnamed protein product [Oryza sativa Japonica Group]
Unigene9690_All
Unigene9692_All
Unigene9694_All						Putative lincRNA genes
Unigene9697_All	NP_001159133.1	8e-16	hypothetical protein LOC100304211 [Zea mays]		DUF594
Unigene9698_All
Unigene9705_All
Unigene9707_All	AAM94350.1	3e-45	gag-pol polyprotein [Zea mays]
Unigene9708_All
Unigene9710_All	XP_002436768.1	2e-08	hypothetical protein SORBIDRAFT_10g008450 [Sorghum bicolor]
Unigene9715_All
Unigene9723_All
Unigene9725_All						Putative lincRNA genes
Unigene9729_All
Unigene9733_All
Unigene9734_All	EEE55821.1	2e-06	hypothetical protein OsJ_04424 [Oryza sativa Japonica Group]
Unigene9736_All	XP_002464190.1	5e-62	hypothetical protein SORBIDRAFT_01g013840 [Sorghum bicolor]	Genetic Information Processing; Folding, Sorting and Degradation; Chaperones and folding catalysts [BR:ko03110] Human Diseases; Neurodegenerative Diseases; Prion diseases [PATH:ko05020]	Ank_2
Unigene9745_All
Unigene9750_All						Putative lincRNA genes
Unigene9752_All	NP_001063994.1	6e-48	Os09g0571500 [Oryza sativa (japonica cultivar-group)]
Unigene9759_All
Unigene9760_All
Unigene9763_All
Unigene9765_All						Putative lincRNA genes
Unigene9767_All	XP_002447197.1	9e-15	hypothetical protein SORBIDRAFT_06g030290 [Sorghum bicolor]
Unigene9770_All
Unigene9771_All
Unigene9776_All
Unigene9780_All
Unigene9785_All
Unigene9789_All
Unigene9794_All
Unigene9797_All
Unigene9801_All
Unigene9804_All
Unigene9805_All
Unigene9808_All						Predicted short peptide or lincRNA
Unigene9810_All
Unigene9811_All
Unigene9812_All	XP_002457541.1	2e-06	hypothetical protein SORBIDRAFT_03g009105 [Sorghum bicolor]
Unigene9814_All
Unigene9818_All						Putative lincRNA genes
Unigene9820_All						Putative lincRNA genes
Unigene9822_All						Predicted short peptide or lincRNA
Unigene9825_All
Unigene9834_All	EEE51842.1	4e-21	hypothetical protein OsJ_33339 [Oryza sativa Japonica Group]
Unigene9835_All
Unigene9837_All
Unigene9845_All	XP_002489257.1	1e-24	hypothetical protein SORBIDRAFT_0011s003210 [Sorghum bicolor]
Unigene9851_All
Unigene9855_All
Unigene9860_All
Unigene9861_All						Putative lincRNA genes
Unigene9863_All
Unigene9865_All
Unigene9870_All						Putative lincRNA genes
Unigene9873_All						Putative lincRNA genes
Unigene9876_All						Putative lincRNA genes
Unigene9885_All	EEC72124.1	2e-15	hypothetical protein OsI_05113 [Oryza sativa Indica Group]	Metabolism; Biosynthesis of Secondary Metabolites; Terpenoid backbone biosynthesis [PATH:ko00900]
Unigene9898_All						Putative lincRNA genes
Unigene9903_All	EEC67907.1	8e-14	hypothetical protein OsI_35593 [Oryza sativa Indica Group]
Unigene9904_All
Unigene9907_All						Putative lincRNA genes
Unigene9915_All
Unigene9923_All
Unigene9925_All
Unigene9932_All	EAZ42762.1	5e-16	hypothetical protein OsJ_27341 [Oryza sativa Japonica Group]
Unigene9934_All
Unigene9935_All
Unigene9938_All
Unigene9939_All						Putative lincRNA genes
Unigene9940_All
Unigene9943_All	CAC83043.2	3e-90	RACB protein [Hordeum vulgare subsp. vulgare]	Environmental Information Processing; Signal Transduction; MAPK signaling pathway [PATH:ko04010] Environmental Information Processing; Signal Transduction; Wnt signaling pathway [PATH:ko04310] Environmental Information Processing; Signal Transduction; VEGF signaling pathway [PATH:ko04370] Environmental Information Processing; Signaling Molecules and Interaction; GTP-binding proteins [BR:ko04031] …	Ras
Unigene9944_All	EEE58062.1	2e-74	hypothetical protein OsJ_08907 [Oryza sativa Japonica Group]	Unclassified; Metabolism; Others
Unigene9945_All
Unigene9946_All
Unigene9950_All	EEE54353.1	6e-49	hypothetical protein OsJ_01348 [Oryza sativa Japonica Group]	Genetic Information Processing; Transcription; Transcription factors [BR:ko03000] Cellular Processes; Behavior; Circadian rhythm - plant [PATH:ko04712]	HLH
Unigene9952_All						Putative lincRNA genes
Unigene9953_All	ACR37570.1	4e-80	unknown [Zea mays]
Unigene9954_All
Unigene9955_All
Unigene9961_All
Unigene9962_All
Unigene9971_All
Unigene9983_All
Unigene9987_All	EAZ14199.1	2e-11	hypothetical protein OsJ_04123 [Oryza sativa Japonica Group]
Unigene9988_All
Unigene9989_All
Unigene9991_All
Unigene9998_All
Unigene9999_All	XP_002457524.1	5e-18	hypothetical protein SORBIDRAFT_03g008710 [Sorghum bicolor]
Unigene10008_All
Unigene10013_All						Putative lincRNA genes
Unigene10015_All
Unigene10030_All	EAY87251.1	2e-20	hypothetical protein OsI_08653 [Oryza sativa Indica Group]
Unigene10046_All						Putative lincRNA genes
Unigene10056_All	AAT93933.1	6e-12	putative embryo-specific protein Ose731 [Oryza sativa Japonica Group]		DUF1264
Unigene10061_All						Predicted short peptide or lincRNA
Unigene10067_All
Unigene10068_All						Putative lincRNA genes
Unigene10083_All	NP_001068180.1	8e-27	Os11g0590400 [Oryza sativa (japonica cultivar-group)]
Unigene10084_All						Predicted short peptide or lincRNA
Unigene10086_All
Unigene10093_All
Unigene10097_All
Unigene10098_All
Unigene10099_All
Unigene10101_All
Unigene10102_All
Unigene10113_All						Putative lincRNA genes
Unigene10119_All						Putative lincRNA genes
Unigene10121_All
Unigene10136_All
Unigene10137_All
Unigene10139_All
Unigene10144_All	AAB63469.1	4e-18	endosperm lumenal binding protein [Oryza sativa]	Genetic Information Processing; Folding, Sorting and Degradation; Chaperones and folding catalysts [BR:ko03110] Human Diseases; Neurodegenerative Diseases; Prion diseases [PATH:ko05020]	HSP70
Unigene10147_All
Unigene10158_All
Unigene10159_All						Putative lincRNA genes
Unigene10164_All
Unigene10165_All
Unigene10166_All
Unigene10171_All
Unigene10172_All						Putative lincRNA genes
Unigene10173_All
Unigene10188_All
Unigene10189_All
Unigene10192_All						Putative lincRNA genes
Unigene10208_All
Unigene10209_All
Unigene10213_All						Putative lincRNA genes
Unigene10219_All	EEC81167.1	6e-38	hypothetical protein OsI_24139 [Oryza sativa Indica Group]
Unigene10239_All						Putative lincRNA genes
Unigene10265_All	XP_002460843.1	2e-08	hypothetical protein SORBIDRAFT_02g036090 [Sorghum bicolor]
Unigene10282_All	XP_002439074.1	5e-27	hypothetical protein SORBIDRAFT_10g031110 [Sorghum bicolor]		DUF789
Unigene10284_All
Unigene10295_All
Unigene10319_All	XP_002438228.1	1e-22	hypothetical protein SORBIDRAFT_10g009950 [Sorghum bicolor]
Unigene10328_All
Unigene10332_All						Putative lincRNA genes
Unigene10334_All
Unigene10338_All	EAZ25089.1	3e-17	hypothetical protein OsJ_08881 [Oryza sativa Japonica Group]
Unigene10342_All
Unigene10349_All	XP_721574.1	1e-06	hypothetical protein CaO19.9183 [Candida albicans SC5314]
Unigene10352_All	BAF21934.2	3e-14	Os07g0567300 [Oryza sativa Japonica Group]
Unigene10371_All
Unigene10383_All
Unigene10386_All
Unigene10395_All
Unigene10406_All	NP_001147735.1	1e-90	BGGP Beta-1-3-galactosyl-O-glycosyl-glycoprotein [Zea mays]		Branch
Unigene10407_All
Unigene10417_All
Unigene10442_All
Unigene10455_All	XP_002450027.1	7e-70	hypothetical protein SORBIDRAFT_05g027230 [Sorghum bicolor]	Unclassified; Cellular Processes and Signaling; Signal transduction mechanisms	Pkinase_Tyr
Unigene10460_All
Unigene10469_All
Unigene10477_All						Putative lincRNA genes
Unigene10486_All						Putative lincRNA genes
Unigene10491_All	ACS36248.1	2e-35	glucan synthase-like 2 [Hordeum vulgare]	Metabolism; Glycan Biosynthesis and Metabolism; Glycosyltransferases [BR:ko01003]
Unigene10495_All
Unigene10497_All
Unigene10498_All						Putative lincRNA genes
Unigene10499_All						Putative lincRNA genes
Unigene10528_All
Unigene10531_All
Unigene10550_All	EEE53074.1	5e-48	hypothetical protein OsJ_35828 [Oryza sativa Japonica Group]		CBM_20
Unigene10558_All
Unigene10560_All
Unigene10562_All	AAW50981.1	6e-44	ribosomal protein L6 [Triticum aestivum]	Genetic Information Processing; Translation; Ribosome [PATH:ko03010] Genetic Information Processing; Translation; Ribosome [BR:ko03011]	Ribosomal_L6e
Unigene10565_All
Unigene10569_All
Unigene10575_All
Unigene10582_All	EAZ11664.1	2e-48	hypothetical protein OsJ_01526 [Oryza sativa Japonica Group]	Environmental Information Processing; Membrane Transport; Bacterial secretion system [PATH:ko03070] Environmental Information Processing; Membrane Transport; Secretion system [BR:ko02044] Environmental Information Processing; Membrane Transport; Protein export [PATH:ko03060]	SecA_DEAD
Unigene10584_All						Putative lincRNA genes
Unigene10585_All
Unigene10587_All
Unigene10589_All						Putative lincRNA genes
Unigene10590_All	NP_001055762.1	2e-25	Os05g0461400 [Oryza sativa (japonica cultivar-group)]	Genetic Information Processing; Replication and Repair; Chromosome [BR:ko03036] Human Diseases; Immune Disorders; Systemic lupus erythematosus [PATH:ko05322]	Histone
Unigene10593_All
Unigene10594_All						Putative lincRNA genes
Unigene10602_All
Unigene10606_All						Putative lincRNA genes
Unigene10611_All	XP_002326564.1	3e-10	NBS resistance protein [Populus trichocarpa]		NB-ARC
Unigene10614_All						Putative lincRNA genes
Unigene10617_All						Putative lincRNA genes
Unigene10618_All
Unigene10627_All
Unigene10632_All
Unigene10637_All	ABC65857.1	2e-22	ethylene-responsive factor-like transcription factor ERFL2c [Triticum aestivum]
Unigene10643_All
Unigene10644_All
Unigene10645_All
Unigene10646_All
Unigene10651_All	XP_002456435.1	2e-49	hypothetical protein SORBIDRAFT_03g036255 [Sorghum bicolor]	Genetic Information Processing; Replication and Repair; DNA replication proteins [BR:ko03032] Genetic Information Processing; Replication and Repair; Mismatch repair [PATH:ko03430] Genetic Information Processing; Replication and Repair; DNA repair and recombination proteins [BR:ko03400]	XPG_I
Unigene10657_All
Unigene10666_All
Unigene10686_All	EEE58004.1	3e-14	hypothetical protein OsJ_08775 [Oryza sativa Japonica Group]	Cellular Processes; Transport and Catabolism; Lysosome [PATH:ko04142]	Adaptin_N
Unigene10691_All
Unigene10694_All
Unigene10695_All
Unigene10700_All						Putative lincRNA genes
Unigene10701_All						Putative lincRNA genes
Unigene10705_All
Unigene10708_All
Unigene10729_All	NP_001141449.1	7e-16	hypothetical protein LOC100273559 [Zea mays]
Unigene10741_All						Putative lincRNA genes
Unigene10750_All
Unigene10757_All	EAZ40532.1	1e-113	hypothetical protein OsJ_24988 [Oryza sativa Japonica Group]
Unigene10763_All
Unigene10775_All	AAU82113.1	3e-22	histone deacetylase [Triticum aestivum]	Genetic Information Processing; Replication and Repair; Chromosome [BR:ko03036] Environmental Information Processing; Signal Transduction; Notch signaling pathway [PATH:ko04330] Cellular Processes; Cell Growth and Death; Cell cycle [PATH:ko04110] Human Diseases; Cancers; Pathways in cancer [PATH:ko05200] Human Diseases; Cancers; Chronic myeloid leukemia [PATH:ko05220] Human Diseases; Neurodegener…
Unigene10781_All
Unigene10798_All
Unigene10803_All
Unigene10808_All
Unigene10819_All						Putative lincRNA genes
Unigene10846_All
Unigene10850_All
Unigene10858_All
Unigene10867_All						Putative lincRNA genes
Unigene10874_All
Unigene10899_All						Putative lincRNA genes
Unigene10901_All
Unigene10914_All
Unigene10935_All
Unigene10943_All	ABA94966.1	1e-17	transposon protein, putative, unclassified, expressed [Oryza sativa (japonica cultivar-group)]
Unigene10944_All
Unigene10954_All
Unigene10956_All						Putative lincRNA genes
Unigene10958_All						Putative lincRNA genes
Unigene10968_All						Putative lincRNA genes
Unigene10974_All	EAZ43179.1	2e-07	hypothetical protein OsJ_27771 [Oryza sativa Japonica Group]
Unigene10975_All	EAY78087.1	4e-06	hypothetical protein OsI_33133 [Oryza sativa Indica Group]
Unigene10979_All	NP_001146492.1	9e-21	hypothetical protein LOC100280082 [Zea mays]	Unclassified; Metabolism; Others
Unigene10984_All						Putative lincRNA genes
Unigene10988_All						Putative lincRNA genes
Unigene10999_All						Putative lincRNA genes
Unigene11005_All				Metabolism; Enzyme Families; Peptidases [BR:ko01002]
Unigene11012_All	ACN34322.1	4e-07	unknown [Zea mays]
Unigene11017_All						Putative lincRNA genes
Unigene11023_All	EEE56079.1	1e-61	hypothetical protein OsJ_04907 [Oryza sativa Japonica Group]
Unigene11039_All
Unigene11049_All						Putative lincRNA genes
Unigene11064_All
Unigene11072_All	EEE60030.1	2e-23	hypothetical protein OsJ_12793 [Oryza sativa Japonica Group]		Calmodulin_bind
Unigene11074_All
Unigene11075_All						Putative lincRNA genes
Unigene11083_All						Putative lincRNA genes
Unigene11085_All						Putative lincRNA genes
Unigene11105_All						Putative lincRNA genes
Unigene11124_All	XP_002463057.1	8e-33	hypothetical protein SORBIDRAFT_02g036890 [Sorghum bicolor]
Unigene11126_All
Unigene11130_All	EEE70001.1	1e-65	hypothetical protein OsJ_29914 [Oryza sativa Japonica Group]
Unigene11131_All						Putative lincRNA genes
Unigene11140_All						Putative lincRNA genes
Unigene11142_All						Putative lincRNA genes
Unigene11150_All
Unigene11153_All
Unigene11158_All						Putative lincRNA genes
Unigene11163_All						Putative lincRNA genes
Unigene11170_All
Unigene11175_All	XP_002447197.1	1e-121	hypothetical protein SORBIDRAFT_06g030290 [Sorghum bicolor]
Unigene11186_All
Unigene11187_All	AAX92993.1	1e-179	signal peptide peptidase, putative [Oryza sativa Japonica Group]	Metabolism; Enzyme Families; Peptidases [BR:ko01002]	PA
Unigene11206_All
Unigene11214_All	NP_001146604.1	8e-09	hypothetical protein LOC100280201 [Zea mays]
Unigene11216_All	XP_002440133.1	3e-41	hypothetical protein SORBIDRAFT_09g026620 [Sorghum bicolor]	Genetic Information Processing; Folding, Sorting and Degradation; Chaperones and folding catalysts [BR:ko03110]	ClpB_D2-small
Unigene11233_All
Unigene11237_All
Unigene11246_All
Unigene11248_All	P93329.1	6e-06	RecName: Full=Early nodulin-20; Short=N-20; Flags: Precursor
Unigene11252_All
Unigene11255_All
Unigene11259_All	ABF57924.1	3e-19	MADS-box transcription factor TaAGL23 [Triticum aestivum]
Unigene11261_All	EEE64570.1	1e-27	hypothetical protein OsJ_19422 [Oryza sativa Japonica Group]
Unigene11280_All
Unigene11283_All
Unigene11295_All
Unigene11300_All						Putative lincRNA genes
Unigene11301_All
Unigene11323_All
Unigene11324_All
Unigene11330_All	AAB99745.1	3e-13	HSP70 [Triticum aestivum]	Genetic Information Processing; Transcription; Spliceosome [PATH:ko03040] Genetic Information Processing; Folding, Sorting and Degradation; Chaperones and folding catalysts [BR:ko03110] Genetic Information Processing; Folding, Sorting and Degradation; Ubiquitin system [BR:ko04121] Environmental Information Processing; Signal Transduction; MAPK signaling pathway [PATH:ko04010] Cellular Processes; …
Unigene11337_All
Unigene11359_All						Putative lincRNA genes
Unigene11360_All
Unigene11365_All	XP_002455224.1	4e-07	hypothetical protein SORBIDRAFT_03g006550 [Sorghum bicolor]	Genetic Information Processing; Folding, Sorting and Degradation; Ubiquitin mediated proteolysis [PATH:ko04120] Genetic Information Processing; Folding, Sorting and Degradation; Ubiquitin system [BR:ko04121] Genetic Information Processing; Replication and Repair; Nucleotide excision repair [PATH:ko03420] Genetic Information Processing; Replication and Repair; DNA repair and recombination proteins…
Unigene11372_All	BAF26201.2	1e-32	Os10g0195100 [Oryza sativa Japonica Group]		Transposase_24
Unigene11378_All	XP_002440969.1	2e-11	hypothetical protein SORBIDRAFT_09g018030 [Sorghum bicolor]
Unigene11380_All
Unigene11389_All
Unigene11409_All						Putative lincRNA genes
Unigene11426_All	NP_001136535.1	5e-23	hypothetical protein LOC100216652 [Zea mays]	Unclassified; Cellular Processes and Signaling; Other ion-coupled transporters
Unigene11429_All
Unigene11436_All	EAY85138.1	1e-19	hypothetical protein OsI_06493 [Oryza sativa Indica Group]		NAM-associated
Unigene11440_All
Unigene11442_All
Unigene11456_All	NP_001142003.1	2e-06	hypothetical protein LOC100274153 [Zea mays]	Environmental Information Processing; Membrane Transport; Bacterial secretion system [PATH:ko03070] Environmental Information Processing; Membrane Transport; Secretion system [BR:ko02044] Environmental Information Processing; Membrane Transport; Protein export [PATH:ko03060]
Unigene11457_All
Unigene11463_All						Putative lincRNA genes
Unigene11469_All
Unigene11485_All	ABO15892.1	2e-33	translation initiation factor eIF5 [Triticum aestivum]	Genetic Information Processing; Translation; Translation factors [BR:ko03012]
Unigene11490_All
Unigene11492_All	XP_002452035.1	2e-07	hypothetical protein SORBIDRAFT_04g017180 [Sorghum bicolor]
Unigene11496_All	ABG22371.1	2e-08	40S ribosomal protein S25, putative, expressed [Oryza sativa (japonica cultivar-group)]	Genetic Information Processing; Translation; Ribosome [PATH:ko03010] Genetic Information Processing; Translation; Ribosome [BR:ko03011]	Ribosomal_S25
Unigene11497_All	XP_002440638.1	3e-20	hypothetical protein SORBIDRAFT_09g004410 [Sorghum bicolor]
Unigene11503_All
Unigene11507_All
Unigene11512_All	XP_002457280.1	3e-15	hypothetical protein SORBIDRAFT_03g004790 [Sorghum bicolor]	Metabolism; Glycan Biosynthesis and Metabolism; Glycosylphosphatidylinositol(GPI)-anchor biosynthesis [PATH:ko00563]
Unigene11525_All
Unigene11526_All
Unigene11537_All
Unigene11539_All
Unigene11544_All
Unigene11547_All
Unigene11558_All	XP_002454883.1	1e-15	hypothetical protein SORBIDRAFT_03g000725 [Sorghum bicolor]
Unigene11562_All
Unigene11564_All						Putative lincRNA genes
Unigene11572_All
Unigene11576_All
Unigene11577_All	AAM93217.1	9e-23	nucleasome/chromatin assembly factor D protein NFD101 [Zea mays]	Genetic Information Processing; Replication and Repair; Chromosome [BR:ko03036] Genetic Information Processing; Replication and Repair; Base excision repair [PATH:ko03410] Genetic Information Processing; Replication and Repair; DNA repair and recombination proteins [BR:ko03400]	HMG_box
Unigene11579_All
Unigene11592_All						Predicted short peptide or lincRNA
Unigene11599_All	XP_002451488.1	5e-19	hypothetical protein SORBIDRAFT_04g002740 [Sorghum bicolor]
Unigene11600_All	EEC77454.1	1e-150	hypothetical protein OsI_16267 [Oryza sativa Indica Group]
Unigene11603_All						Putative lincRNA genes
Unigene11604_All						Putative lincRNA genes
Unigene11611_All
Unigene11625_All						Putative lincRNA genes
Unigene11627_All						Putative lincRNA genes
Unigene11634_All
Unigene11636_All
Unigene11637_All						Putative lincRNA genes
Unigene11648_All
Unigene11655_All	EAZ04132.1	1e-79	hypothetical protein OsI_26276 [Oryza sativa Indica Group]		Ank_2
Unigene11668_All	BAF30196.2	1e-71	Os12g0594200 [Oryza sativa Japonica Group]
Unigene11670_All	XP_002456737.1	1e-64	hypothetical protein SORBIDRAFT_03g041670 [Sorghum bicolor]
Unigene11671_All
Unigene11675_All						Putative lincRNA genes
Unigene11677_All
Unigene11679_All
Unigene11691_All
Unigene11698_All
Unigene11706_All					XET_C
Unigene11710_All
Unigene11724_All
Unigene11725_All
Unigene11728_All
Unigene11736_All						Putative lincRNA genes
Unigene11742_All
Unigene11747_All
Unigene11754_All
Unigene11758_All	AAV71150.1	3e-25	plasma membrane H+-ATPase [Triticum aestivum]	Metabolism; Energy Metabolism; Oxidative phosphorylation [PATH:ko00190]
Unigene11763_All	AAP54043.2	4e-25	GRF zinc finger family protein, expressed [Oryza sativa (japonica cultivar-group)]		zf-GRF
Unigene11777_All						Putative lincRNA genes
Unigene11779_All	NP_001152304.1	9e-31	mTERF family protein [Zea mays]
Unigene11795_All						Putative lincRNA genes
Unigene11796_All
Unigene11798_All						Putative lincRNA genes
Unigene11801_All						Putative lincRNA genes
Unigene11824_All						Putative lincRNA genes
Unigene11826_All
Unigene11833_All	EEE56079.1	3e-14	hypothetical protein OsJ_04907 [Oryza sativa Japonica Group]
Unigene11843_All						Putative lincRNA genes
Unigene11845_All	EEE65203.1	2e-13	hypothetical protein OsJ_20332 [Oryza sativa Japonica Group]
Unigene11852_All
Unigene11869_All	CAD40278.2	4e-49	OSJNBb0062H02.17 [Oryza sativa (japonica cultivar-group)]
Unigene11872_All
Unigene11888_All	EEE59086.1	4e-21	hypothetical protein OsJ_10916 [Oryza sativa Japonica Group]
Unigene11893_All
Unigene11905_All	AAM94534.1	3e-86	putative transposon protein [Oryza sativa Japonica Group]		MULE
Unigene11920_All
Unigene11921_All
Unigene11930_All						Putative lincRNA genes
Unigene11938_All
Unigene11948_All						Predicted short peptide or lincRNA
Unigene11958_All	XP_002453160.1	4e-33	hypothetical protein SORBIDRAFT_04g001010 [Sorghum bicolor]
Unigene11966_All						Putative lincRNA genes
Unigene11968_All
Unigene11978_All
Unigene11981_All	XP_002438523.1	5e-21	hypothetical protein SORBIDRAFT_10g021350 [Sorghum bicolor]
Unigene11984_All	EAY93823.1	3e-38	hypothetical protein OsI_15602 [Oryza sativa Indica Group]
Unigene11992_All
Unigene11994_All						Predicted short peptide or lincRNA
Unigene11995_All	NP_001146420.1	2e-27	hypothetical protein LOC100280000 [Zea mays]
Unigene11999_All
Unigene12000_All
Unigene12001_All
Unigene12002_All						Putative lincRNA genes
Unigene12021_All
Unigene12027_All
Unigene12028_All	CAL56005.1	2e-08	Predicted membrane protein (patched superfamily) (ISS) [Ostreococcus tauri]	Genetic Information Processing; Transcription; Spliceosome [PATH:ko03040]
Unigene12032_All
Unigene12037_All						Putative lincRNA genes
Unigene12042_All						Predicted short peptide or lincRNA
Unigene12053_All
Unigene12085_All
Unigene12096_All
Unigene12098_All
Unigene12099_All						Putative lincRNA genes
Unigene12106_All						Putative lincRNA genes
Unigene12116_All	XP_002171703.1	8e-09	conserved hypothetical protein [Schizosaccharomyces japonicus yFS275]
Unigene12119_All
Unigene12120_All
Unigene12122_All
Unigene12128_All	EEE53976.1	1e-24	hypothetical protein OsJ_00596 [Oryza sativa Japonica Group]		DUF4283
Unigene12129_All
Unigene12133_All	EEE57896.1	1e-101	hypothetical protein OsJ_08573 [Oryza sativa Japonica Group]	Genetic Information Processing; Replication and Repair; Chromosome [BR:ko03036]	Kinesin
Unigene12140_All						Putative lincRNA genes
Unigene12146_All
Unigene12148_All
Unigene12158_All	ABA93999.1	3e-41	retrotransposon protein, putative, Ty3-gypsy subclass [Oryza sativa (japonica cultivar-group)]
Unigene12165_All
Unigene12168_All	XP_002444676.1	8e-79	hypothetical protein SORBIDRAFT_07g025880 [Sorghum bicolor]	Cellular Processes; Transport and Catabolism; Endocytosis [PATH:ko04144]	BAR
Unigene12170_All
Unigene12178_All
Unigene12181_All						Putative lincRNA genes
Unigene12186_All
Unigene12196_All	NP_001143025.1	8e-40	hypothetical protein LOC100275492 [Zea mays]		Tub_2
Unigene12199_All						Putative lincRNA genes
Unigene12207_All
Unigene12212_All
Unigene12225_All	CAD45027.1	1e-13	NBS-LRR disease resistance protein homologue [Hordeum vulgare]
Unigene12234_All
Unigene12239_All	CAQ00109.1	1e-15	papain-like cysteine proteinase [Hordeum vulgare subsp. vulgare]	Unclassified; Metabolism; Others
Unigene12241_All						Predicted short peptide or lincRNA
Unigene12244_All
Unigene12250_All
Unigene12257_All
Unigene12260_All
Unigene12262_All						Putative lincRNA genes
Unigene12284_All						Predicted short peptide or lincRNA
Unigene12299_All
Unigene12301_All	EEE54513.1	9e-31	hypothetical protein OsJ_01656 [Oryza sativa Japonica Group]
Unigene12306_All	EAZ39499.1	6e-09	hypothetical protein OsJ_23934 [Oryza sativa Japonica Group]
Unigene12310_All	EEE58803.1	1e-42	hypothetical protein OsJ_10354 [Oryza sativa Japonica Group]		DDE_Tnp_4
Unigene12319_All						Putative lincRNA genes
Unigene12334_All
Unigene12339_All						Putative lincRNA genes
Unigene12357_All
Unigene12361_All
Unigene12367_All	EEC74379.1	6e-20	hypothetical protein OsI_09704 [Oryza sativa Indica Group]
Unigene12375_All
Unigene12380_All						Putative lincRNA genes
Unigene12382_All	EAZ21969.1	1e-158	hypothetical protein OsJ_05623 [Oryza sativa Japonica Group]	Metabolism; Enzyme Families; Peptidases [BR:ko01002] Genetic Information Processing; Folding, Sorting and Degradation; Ubiquitin system [BR:ko04121]	Peptidase_C12
Unigene12386_All
Unigene12391_All	ACM17561.1	3e-28	protein kinase domain containing protein [Oryza brachyantha]	Metabolism; Enzyme Families; Protein kinases [BR:ko01001] Cellular Processes; Cell Growth and Death; Apoptosis [PATH:ko04210] Cellular Processes; Immune System; Toll-like receptor signaling pathway [PATH:ko04620] Cellular Processes; Nervous System; Neurotrophin signaling pathway [PATH:ko04722]	Pkinase
Unigene12401_All	XP_002439832.1	3e-09	hypothetical protein SORBIDRAFT_09g020933 [Sorghum bicolor]
Unigene12409_All
Unigene12414_All	EAZ09172.1	1e-18	hypothetical protein OsI_31444 [Oryza sativa Indica Group]		NB-ARC
Unigene12416_All						Putative lincRNA genes
Unigene12420_All
Unigene12421_All	EAY95356.1	1e-145	hypothetical protein OsI_17188 [Oryza sativa Indica Group]		GRAS
Unigene12423_All
Unigene12443_All						Putative lincRNA genes
Unigene12451_All
Unigene12458_All
Unigene12479_All	EEC79058.1	1e-118	hypothetical protein OsI_19623 [Oryza sativa Indica Group]	Metabolism; Lipid Metabolism; Glycerophospholipid metabolism [PATH:ko00564] Metabolism; Lipid Metabolism; Ether lipid metabolism [PATH:ko00565] Cellular Processes; Transport and Catabolism; Endocytosis [PATH:ko04144] Cellular Processes; Endocrine System; GnRH signaling pathway [PATH:ko04912] Cellular Processes; Immune System; Fc gamma R-mediated phagocytosis [PATH:ko04666]
Unigene12480_All
Unigene12486_All						Putative lincRNA genes
Unigene12504_All
Unigene12510_All						Putative lincRNA genes
Unigene12521_All						Putative lincRNA genes
Unigene12523_All
Unigene12529_All						Putative lincRNA genes
Unigene12541_All	ACN85201.1	1e-111	calcium ion binding protein [Oryza glaberrima]		EF-hand_7
Unigene12562_All	EEH55010.1	7e-07	predicted protein [Micromonas pusilla CCMP1545]
Unigene12564_All						Predicted short peptide or lincRNA
Unigene12567_All
Unigene12572_All	XP_002460118.1	2e-14	hypothetical protein SORBIDRAFT_02g023020 [Sorghum bicolor]
Unigene12578_All						Putative lincRNA genes
Unigene12584_All						Putative lincRNA genes
Unigene12589_All	NP_001044125.1	1e-08	Os01g0727900 [Oryza sativa (japonica cultivar-group)]
Unigene12592_All
Unigene12596_All						Putative lincRNA genes
Unigene12605_All
Unigene12614_All
Unigene12617_All	NP_001051830.1	4e-07	Os03g0837100 [Oryza sativa (japonica cultivar-group)]	Metabolism; Glycan Biosynthesis and Metabolism; Glycosyltransferases [BR:ko01003]
Unigene12619_All
Unigene12622_All	ACN26935.1	1e-50	unknown [Zea mays]		Sec1
Unigene12623_All
Unigene12649_All	NP_001058008.1	6e-44	Os06g0602600 [Oryza sativa (japonica cultivar-group)]		Alba
Unigene12684_All	AAS48544.1	4e-26	WRKY transcription factor [Hordeum vulgare]
Unigene12702_All
Unigene12712_All						Putative lincRNA genes
Unigene12745_All				Metabolism; Glycan Biosynthesis and Metabolism; Glycosyltransferases [BR:ko01003]
Unigene12752_All
Unigene12753_All	EEC67979.1	4e-20	hypothetical protein OsI_35742 [Oryza sativa Indica Group]		NB-ARC
Unigene12773_All	EEC67018.1	3e-08	hypothetical protein OsI_33738 [Oryza sativa Indica Group]	Unclassified; Poorly Characterized; General function prediction only
Unigene12777_All
Unigene12793_All	EEE60281.1	5e-51	hypothetical protein OsJ_13335 [Oryza sativa Japonica Group]	Metabolism; Enzyme Families; Peptidases [BR:ko01002] Genetic Information Processing; Folding, Sorting and Degradation; Chaperones and folding catalysts [BR:ko03110]
Unigene12799_All
Unigene12808_All
Unigene12815_All						Putative lincRNA genes
Unigene12837_All
Unigene12840_All						Putative lincRNA genes
Unigene12849_All	XP_002436473.1	3e-31	hypothetical protein SORBIDRAFT_10g003340 [Sorghum bicolor]
Unigene12857_All						Putative lincRNA genes
Unigene12861_All
Unigene12865_All	NP_001059966.1	4e-67	Os07g0557200 [Oryza sativa (japonica cultivar-group)]
Unigene12868_All	EEE56150.1	2e-49	hypothetical protein OsJ_05035 [Oryza sativa Japonica Group]	Genetic Information Processing; Transcription; Spliceosome [PATH:ko03040]
Unigene12875_All
Unigene12907_All
Unigene12909_All						Putative lincRNA genes
Unigene12962_All	XP_002449911.1	8e-19	hypothetical protein SORBIDRAFT_05g025520 [Sorghum bicolor]
Unigene12963_All						Putative lincRNA genes
Unigene12972_All	XP_002445778.1	1e-15	hypothetical protein SORBIDRAFT_07g025650 [Sorghum bicolor]		NB-ARC
Unigene12989_All	EEE66783.1	1e-18	hypothetical protein OsJ_23522 [Oryza sativa Japonica Group]	Metabolism; Glycan Biosynthesis and Metabolism; N-Glycan biosynthesis [PATH:ko00510]	DDOST_48kD
Unigene12994_All	XP_002448806.1	7e-12	hypothetical protein SORBIDRAFT_06g033600 [Sorghum bicolor]	Cellular Processes; Endocrine System; Insulin signaling pathway [PATH:ko04910]
Unigene13000_All
Unigene13017_All
Unigene13029_All
Unigene13042_All						Putative lincRNA genes
Unigene13048_All
Unigene13052_All						Putative lincRNA genes
Unigene13056_All
Unigene13058_All
Unigene13070_All
Unigene13075_All
Unigene13107_All
Unigene13108_All						Putative lincRNA genes
Unigene13119_All
Unigene13120_All
Unigene13125_All	CAC36986.1	6e-08	thioredoxin h [Pisum sativum]	Genetic Information Processing; Folding, Sorting and Degradation; Chaperones and folding catalysts [BR:ko03110]	Thioredoxin
Unigene13130_All	NP_001056336.1	2e-07	Os05g0565100 [Oryza sativa (japonica cultivar-group)]
Unigene13133_All
Unigene13134_All
Unigene13143_All						Predicted short peptide or lincRNA
Unigene13145_All	NP_001048880.1	3e-25	Os03g0134000 [Oryza sativa (japonica cultivar-group)]		DBD_Tnp_Mut
Unigene13156_All	EEE68228.1	5e-32	hypothetical protein OsJ_26412 [Oryza sativa Japonica Group]		MBD
Unigene13167_All
Unigene13170_All
Unigene13175_All	XP_002448269.1	1e-130	hypothetical protein SORBIDRAFT_06g024230 [Sorghum bicolor]		ELMO_CED12
Unigene13176_All
Unigene13179_All
Unigene13180_All
Unigene13183_All
Unigene13186_All
Unigene13190_All
Unigene13191_All
Unigene13200_All
Unigene13201_All
Unigene13220_All
Unigene13230_All
Unigene13238_All						Putative lincRNA genes
Unigene13250_All	XP_002450478.1	3e-13	hypothetical protein SORBIDRAFT_05g005885 [Sorghum bicolor]	Genetic Information Processing; Folding, Sorting and Degradation; Ubiquitin system [BR:ko04121] Cellular Processes; Endocrine System; PPAR signaling pathway [PATH:ko03320]	ubiquitin
Unigene13254_All	XP_002453541.1	2e-08	hypothetical protein SORBIDRAFT_04g007670 [Sorghum bicolor]
Unigene13258_All	XP_002451316.1	3e-21	hypothetical protein SORBIDRAFT_05g027630 [Sorghum bicolor]
Unigene13261_All	ABA94966.1	4e-07	transposon protein, putative, unclassified, expressed [Oryza sativa (japonica cultivar-group)]
Unigene13282_All	EEC68641.1	1e-14	hypothetical protein OsI_37051 [Oryza sativa Indica Group]
Unigene13288_All	EEE54791.1	1e-46	hypothetical protein OsJ_02193 [Oryza sativa Japonica Group]
Unigene13290_All						Putative lincRNA genes
Unigene13294_All						Predicted short peptide or lincRNA
Unigene13295_All
Unigene13304_All						Predicted short peptide or lincRNA
Unigene13305_All
Unigene13307_All						Putative lincRNA genes
Unigene13319_All	AAO43310.1	1e-21	putative polyubiquitin [Arabidopsis thaliana]	Genetic Information Processing; Folding, Sorting and Degradation; Ubiquitin system [BR:ko04121] Cellular Processes; Endocrine System; PPAR signaling pathway [PATH:ko03320]	ubiquitin
Unigene13329_All
Unigene13330_All						Predicted short peptide or lincRNA
Unigene13331_All
Unigene13340_All	BAB11454.1	2e-07	unnamed protein product [Arabidopsis thaliana]	Metabolism; Carbohydrate Metabolism; Pyruvate metabolism [PATH:ko00620] Metabolism; Carbohydrate Metabolism; Propanoate metabolism [PATH:ko00640] Metabolism; Lipid Metabolism; Fatty acid biosynthesis [PATH:ko00061] Metabolism; Biosynthesis of Secondary Metabolites; Tetracycline biosynthesis [PATH:ko00253]
Unigene13348_All
Unigene13363_All						Putative lincRNA genes
Unigene13366_All
Unigene13372_All	EAZ24218.1	1e-58	hypothetical protein OsJ_07967 [Oryza sativa Japonica Group]		F-box-like
Unigene13373_All	EEC83186.1	1e-69	hypothetical protein OsI_28433 [Oryza sativa Indica Group]		Pkinase_Tyr
Unigene13375_All
Unigene13385_All
Unigene13395_All
Unigene13397_All	EAY79475.1	5e-30	hypothetical protein OsI_34603 [Oryza sativa Indica Group]	Unclassified; Genetic Information Processing; Replication, recombination and repair proteins	UPF0081
Unigene13419_All
Unigene13420_All
Unigene13425_All
Unigene13433_All						Putative lincRNA genes
Unigene13438_All	EEC71304.1	7e-58	hypothetical protein OsI_03330 [Oryza sativa Indica Group]		Hemerythrin
Unigene13448_All	BAH01410.1	1e-72	unnamed protein product [Oryza sativa Japonica Group]		DUF1637
Unigene13449_All						Predicted short peptide or lincRNA
Unigene13478_All
Unigene13509_All
Unigene13521_All
Unigene13527_All
Unigene13532_All	XP_002453516.1	0	hypothetical protein SORBIDRAFT_04g007170 [Sorghum bicolor]	Genetic Information Processing; Folding, Sorting and Degradation; Ubiquitin system [BR:ko04121] Genetic Information Processing; Folding, Sorting and Degradation; Proteasome [PATH:ko03050]	AAA
Unigene13534_All
Unigene13550_All
Unigene13562_All						Putative lincRNA genes
Unigene13567_All
Unigene13584_All
Unigene13606_All	XP_002439919.1	3e-07	hypothetical protein SORBIDRAFT_09g022533 [Sorghum bicolor]
Unigene13613_All	EEC82642.1	1e-15	hypothetical protein OsI_27244 [Oryza sativa Indica Group]
Unigene13616_All	CAR85688.1	8e-16	putative kinesin heavy chain isoform [Triticum aestivum]
Unigene13633_All
Unigene13641_All
Unigene13689_All	XP_002460103.1	9e-45	hypothetical protein SORBIDRAFT_02g022810 [Sorghum bicolor]
Unigene13690_All
Unigene13702_All	XP_002437768.1	4e-07	hypothetical protein SORBIDRAFT_10g002290 [Sorghum bicolor]
Unigene13703_All						Predicted short peptide or lincRNA
Unigene13708_All						Putative lincRNA genes
Unigene13714_All	EAY90344.1	1e-112	hypothetical protein OsI_11921 [Oryza sativa Indica Group]	Metabolism; Carbohydrate Metabolism; Starch and sucrose metabolism [PATH:ko00500]	Glyco_hydro_17
Unigene13727_All	AAY34260.1	3e-25	NBS-LRR resistance-like protein [Hordeum vulgare]
Unigene13729_All
Unigene13751_All	NP_001065324.1	3e-08	Os10g0551400 [Oryza sativa (japonica cultivar-group)]
Unigene13759_All	NP_001045672.1	1e-82	Os02g0115600 [Oryza sativa (japonica cultivar-group)]		S1
Unigene13768_All
Unigene13771_All						Putative lincRNA genes
Unigene13782_All						Putative lincRNA genes
Unigene13789_All						Putative lincRNA genes
Unigene13791_All	BAD22056.1	4e-08	NBS-LRR type resistance protein-like [Oryza sativa Japonica Group]
Unigene13793_All
Unigene13795_All
Unigene13822_All
Unigene13842_All
Unigene13857_All	EEE56266.1	2e-25	hypothetical protein OsJ_05304 [Oryza sativa Japonica Group]	Genetic Information Processing; Transcription; Transcription factors [BR:ko03000] Genetic Information Processing; Replication and Repair; Chromosome [BR:ko03036] Environmental Information Processing; Signal Transduction; Wnt signaling pathway [PATH:ko04310] Environmental Information Processing; Signal Transduction; Notch signaling pathway [PATH:ko04330] Environmental Information Processing; Signa…
Unigene13862_All	EEC71425.1	8e-22	hypothetical protein OsI_03616 [Oryza sativa Indica Group]	Metabolism; Carbohydrate Metabolism; Starch and sucrose metabolism [PATH:ko00500]
Unigene13870_All
Unigene13874_All
Unigene13882_All						Predicted short peptide or lincRNA
Unigene13920_All
Unigene13928_All						Putative lincRNA genes
Unigene13934_All	AAT37168.1	7e-75	transcription factor Myb2 [Triticum aestivum]	Genetic Information Processing; Transcription; Transcription factors [BR:ko03000]
Unigene13942_All
Unigene13943_All	NP_001149098.1	3e-23	nuclear transcription factor Y subunit A-1 [Zea mays]
Unigene13981_All	XP_002460844.1	2e-25	hypothetical protein SORBIDRAFT_02g036100 [Sorghum bicolor]
Unigene13992_All
Unigene13995_All	ACD03248.1	8e-56	UDP-glycosyltransferase UGT85B2 [Avena strigosa]	Metabolism; Metabolism of Other Amino Acids; Cyanoamino acid metabolism [PATH:ko00460]	UDPGT
Unigene14000_All
Unigene14001_All	CAH65930.1	1e-35	OSIGBa0131J24.8 [Oryza sativa (indica cultivar-group)]	Cellular Processes; Transport and Catabolism; Endocytosis [PATH:ko04144] Cellular Processes; Immune System; Fc gamma R-mediated phagocytosis [PATH:ko04666]	Dynamin_N
Unigene14009_All
Unigene14014_All	ABA97183.1	3e-09	retrotransposon protein, putative, unclassified [Oryza sativa (japonica cultivar-group)]
Unigene14031_All
Unigene14037_All
Unigene14051_All
Unigene14054_All
Unigene14082_All	AAK20742.1	7e-18	LRR14 [Triticum aestivum]
Unigene14087_All	NP_001051092.1	2e-06	Os03g0719100 [Oryza sativa (japonica cultivar-group)]
Unigene14118_All
Unigene14129_All						Putative lincRNA genes
Unigene14142_All
Unigene14143_All
Unigene14153_All
Unigene14184_All	NP_001043945.1	7e-23	Os01g0693300 [Oryza sativa (japonica cultivar-group)]
Unigene14191_All						Putative lincRNA genes
Unigene14199_All	AAY34260.1	9e-52	NBS-LRR resistance-like protein [Hordeum vulgare]
Unigene14232_All	NP_001151032.1	1e-13	glucan endo-1,3-beta-glucosidase 6 [Zea mays]
Unigene14242_All
Unigene14256_All	EEY19855.1	2e-06	synaptojanin-1 [Verticillium albo-atrum VaMs.102]
Unigene14259_All
Unigene14271_All	NP_001061963.1	2e-20	Os08g0455800 [Oryza sativa (japonica cultivar-group)]	Unclassified; Poorly Characterized; Function unknown	Cupin_5
Unigene14277_All
Unigene14299_All
Unigene14301_All	EAY88655.1	1e-14	hypothetical protein OsI_10129 [Oryza sativa Indica Group]
Unigene14304_All	XP_444741.1	2e-12	hypothetical protein CaO19.63 [Candida albicans SC5314]	Genetic Information Processing; Translation; Translation factors [BR:ko03012]
Unigene14308_All
Unigene14314_All	NP_001059149.1	3e-36	Os07g0205700 [Oryza sativa (japonica cultivar-group)]	Metabolism; Enzyme Families; Peptidases [BR:ko01002]
Unigene14320_All						Putative lincRNA genes
Unigene14340_All
Unigene14348_All
Unigene14351_All	EEH21584.1	5e-06	conserved hypothetical protein [Paracoccidioides brasiliensis Pb03]
Unigene14363_All	EEE70001.1	4e-34	hypothetical protein OsJ_29914 [Oryza sativa Japonica Group]
Unigene14366_All	XP_002450620.1	4e-22	hypothetical protein SORBIDRAFT_05g008310 [Sorghum bicolor]		NB-ARC
Unigene14389_All
Unigene14410_All
Unigene14413_All	EEE57793.1	1e-135	hypothetical protein OsJ_08344 [Oryza sativa Japonica Group]		PDZ_2
Unigene14418_All
Unigene14421_All
Unigene14430_All
Unigene14439_All						Putative lincRNA genes
Unigene14443_All	EAY87274.1	7e-08	hypothetical protein OsI_08676 [Oryza sativa Indica Group]
Unigene14448_All	NP_001054829.1	1e-47	Os05g0185800 [Oryza sativa (japonica cultivar-group)]
Unigene14457_All	EAZ24951.1	5e-89	hypothetical protein OsJ_08732 [Oryza sativa Japonica Group]		EMP70
Unigene14459_All	NP_001144610.1	1e-10	hypothetical protein LOC100277626 [Zea mays]		Pkinase
Unigene14460_All	XP_002455613.1	3e-09	hypothetical protein SORBIDRAFT_03g014221 [Sorghum bicolor]
Unigene14482_All
Unigene14501_All
Unigene14503_All	CAB96869.1	2e-09	ubiquitin [Glomus mosseae]	Genetic Information Processing; Translation; Ribosome [PATH:ko03010] Genetic Information Processing; Translation; Ribosome [BR:ko03011]	ubiquitin
Unigene14513_All
Unigene14540_All
Unigene14544_All
Unigene14554_All	AAV44162.1	2e-06	hypothetical protein [Oryza sativa Japonica Group]
Unigene14558_All
Unigene14559_All
Unigene14569_All	XP_002443538.1	2e-16	hypothetical protein SORBIDRAFT_08g021230 [Sorghum bicolor]
Unigene14574_All	ACN34709.1	3e-21	unknown [Zea mays]	Genetic Information Processing; Folding, Sorting and Degradation; Chaperones and folding catalysts [BR:ko03110] Genetic Information Processing; Folding, Sorting and Degradation; RNA degradation [PATH:ko03018] Human Diseases; Metabolic Disorders; Type I diabetes mellitus [PATH:ko04940]	Cpn60_TCP1
Unigene14576_All
Unigene14578_All
Unigene14582_All	NP_001045781.1	1e-30	Os02g0130000 [Oryza sativa (japonica cultivar-group)]	Genetic Information Processing; Folding, Sorting and Degradation; RNA degradation [PATH:ko03018]	SWIB
Unigene14585_All	XP_002452964.1	4e-69	hypothetical protein SORBIDRAFT_04g035630 [Sorghum bicolor]	Metabolism; Carbohydrate Metabolism; Starch and sucrose metabolism [PATH:ko00500] Metabolism; Carbohydrate Metabolism; Amino sugar and nucleotide sugar metabolism [PATH:ko00520]	Epimerase
Unigene14587_All
Unigene14590_All
Unigene14600_All	XP_002442240.1	0	hypothetical protein SORBIDRAFT_08g016780 [Sorghum bicolor]	Genetic Information Processing; Folding, Sorting and Degradation; Ubiquitin system [BR:ko04121]
Unigene14609_All
Unigene14648_All
Unigene14658_All						Putative lincRNA genes
Unigene14660_All	XP_002442299.1	1e-15	hypothetical protein SORBIDRAFT_08g017650 [Sorghum bicolor]
Unigene14667_All	XP_002452633.1	2e-22	hypothetical protein SORBIDRAFT_04g029450 [Sorghum bicolor]
Unigene14680_All	ACH69774.1	2e-21	NBS-LRR-S/TPK stem rust resistance protein [Hordeum vulgare subsp. vulgare]
Unigene14696_All
Unigene14699_All	BAF04650.2	5e-67	Os01g0277600 [Oryza sativa Japonica Group]	Unclassified; Metabolism; Others
Unigene14705_All						Putative lincRNA genes
Unigene14707_All
Unigene14713_All						Putative lincRNA genes
Unigene14720_All	ABK42021.1	3e-08	vegetative cell wall protein [Chlamydomonas incerta]
Unigene14721_All
Unigene14750_All
Unigene14769_All						Predicted short peptide or lincRNA
Unigene14800_All	XP_002437366.1	2e-10	hypothetical protein SORBIDRAFT_10g025640 [Sorghum bicolor]
Unigene14816_All
Unigene14826_All	EEE58259.1	1e-61	hypothetical protein OsJ_09259 [Oryza sativa Japonica Group]
Unigene14845_All
Unigene14847_All						Putative lincRNA genes
Unigene14853_All
Unigene14858_All
Unigene14861_All
Unigene14874_All
Unigene14882_All
Unigene14895_All	NP_001054810.1	3e-06	Os05g0180600 [Oryza sativa (japonica cultivar-group)]	Metabolism; Carbohydrate Metabolism; Inositol phosphate metabolism [PATH:ko00562] Environmental Information Processing; Signal Transduction; Phosphatidylinositol signaling system [PATH:ko04070] Cellular Processes; Transport and Catabolism; Regulation of autophagy [PATH:ko04140]
Unigene14901_All
Unigene14905_All
Unigene14910_All
Unigene14918_All	EEC70641.1	3e-63	hypothetical protein OsI_01918 [Oryza sativa Indica Group]
Unigene14924_All
Unigene14949_All
Unigene14951_All
Unigene14957_All	BAF02838.1	1e-154	putative 9-cis-epoxycarotenoid dioxygenase [Hordeum vulgare]	Metabolism; Biosynthesis of Secondary Metabolites; Carotenoid biosynthesis [PATH:ko00906]	RPE65
Unigene14962_All	EAY95752.1	2e-90	hypothetical protein OsI_17619 [Oryza sativa Indica Group]
Unigene14973_All	EEC84928.1	6e-11	hypothetical protein OsI_32136 [Oryza sativa Indica Group]
Unigene14984_All	EAY88089.1	8e-46	hypothetical protein OsI_09521 [Oryza sativa Indica Group]
Unigene14987_All	EEE69455.1	2e-45	hypothetical protein OsJ_28857 [Oryza sativa Japonica Group]		NB-ARC
Unigene14990_All						Putative lincRNA genes
Unigene14996_All
Unigene14997_All	AAM22834.1	2e-56	Sukkula-1b polyprotein [Hordeum vulgare subsp. vulgare]		Retrotrans_gag
Unigene15008_All
Unigene15019_All
Unigene15021_All	ABF96786.1	9e-39	transposon protein, putative, Pong sub-class [Oryza sativa (japonica cultivar-group)]		Plant_tran
Unigene15035_All	ACG63519.1	1e-34	resistance protein RGA2 [Triticum turgidum subsp. dicoccoides]		NB-ARC
Unigene15053_All
Unigene15101_All						Putative lincRNA genes
Unigene15110_All
Unigene15115_All	ABG65920.1	4e-31	NB-ARC domain containing protein, expressed [Oryza sativa (japonica cultivar-group)]		NB-ARC
Unigene15172_All	EEC77129.1	8e-11	hypothetical protein OsI_15563 [Oryza sativa Indica Group]
Unigene15173_All
Unigene15175_All	EEC70063.1	1e-76	hypothetical protein OsI_00665 [Oryza sativa Indica Group]
Unigene15181_All
Unigene15247_All						Putative lincRNA genes
Unigene15248_All
Unigene15289_All	NP_001151005.1	3e-28	PIF-like orf1 [Zea mays]
Unigene15293_All	XP_002459543.1	3e-49	hypothetical protein SORBIDRAFT_02g006360 [Sorghum bicolor]
Unigene15296_All	EEE58260.1	9e-63	hypothetical protein OsJ_09261 [Oryza sativa Japonica Group]	Metabolism; Glycan Biosynthesis and Metabolism; Glycosyltransferases [BR:ko01003]
Unigene15312_All						Putative lincRNA genes
Unigene15315_All	XP_658724.1	1e-06	hypothetical protein AN1120.2 [Aspergillus nidulans FGSC A4]
Unigene15317_All
Unigene15329_All						Putative lincRNA genes
Unigene15348_All						Putative lincRNA genes
Unigene15376_All
Unigene15397_All	EEC83646.1	1e-47	hypothetical protein OsI_29391 [Oryza sativa Indica Group]
Unigene15411_All	EAZ38855.1	4e-21	hypothetical protein OsJ_23272 [Oryza sativa Japonica Group]
Unigene15435_All	XP_002456351.1	9e-68	hypothetical protein SORBIDRAFT_03g034470 [Sorghum bicolor]
Unigene15460_All	EEE66649.1	4e-87	hypothetical protein OsJ_23264 [Oryza sativa Japonica Group]
Unigene15490_All	AAW66005.1	5e-28	Ca2+ binding protein cbp1 [Triticum aestivum]
Unigene15534_All	ACI24357.2	7e-13	MADS-box transcriptional factor VRN1 [Triticum monococcum]
Unigene15574_All						Putative lincRNA genes
Unigene15591_All	NP_001043786.1	9e-74	Os01g0663400 [Oryza sativa (japonica cultivar-group)]	Metabolism; Enzyme Families; Peptidases [BR:ko01002]	Asp
Unigene15602_All	XP_002437930.1	2e-13	hypothetical protein SORBIDRAFT_10g004990 [Sorghum bicolor]
Unigene15636_All	NP_001060745.1	2e-33	Os07g0695400 [Oryza sativa (japonica cultivar-group)]
Unigene15645_All
Unigene15660_All						Putative lincRNA genes
Unigene15691_All	BAC24961.1	4e-49	putative zinc transporter [Oryza sativa Japonica Group]
Unigene15703_All	AAM08567.1	7e-30	Putative retroelement [Oryza sativa Japonica Group]		Chromo
Unigene15738_All	NP_001048053.1	0	Os02g0736400 [Oryza sativa (japonica cultivar-group)]	Metabolism; Nucleotide Metabolism; Pyrimidine metabolism [PATH:ko00240] Metabolism; Metabolism of Other Amino Acids; beta-Alanine metabolism [PATH:ko00410] Metabolism; Metabolism of Cofactors and Vitamins; Pantothenate and CoA biosynthesis [PATH:ko00770] Metabolism; Xenobiotics Biodegradation and Metabolism; Drug metabolism - other enzymes [PATH:ko00983]	DHO_dh
Unigene15771_All	XP_002454528.1	1e-21	hypothetical protein SORBIDRAFT_04g032690 [Sorghum bicolor]		Motile_Sperm
Unigene15775_All
Unigene15791_All	NP_001057281.1	2e-65	Os06g0246500 [Oryza sativa (japonica cultivar-group)]	Metabolism; Carbohydrate Metabolism; Glycolysis / Gluconeogenesis [PATH:ko00010] Metabolism; Carbohydrate Metabolism; Citrate cycle (TCA cycle) [PATH:ko00020] Metabolism; Carbohydrate Metabolism; Pyruvate metabolism [PATH:ko00620] Metabolism; Carbohydrate Metabolism; Butanoate metabolism [PATH:ko00650] Metabolism; Amino Acid Metabolism; Valine, leucine and isoleucine biosynthesis [PATH:ko00290]	E1_dh
Unigene15840_All	XP_002452894.1	2e-40	hypothetical protein SORBIDRAFT_04g034520 [Sorghum bicolor]	Metabolism; Amino Acid Metabolism; Cysteine and methionine metabolism [PATH:ko00270]	2OG-FeII_Oxy
Unigene15854_All
Unigene15861_All	XP_002462029.1	1e-107	hypothetical protein SORBIDRAFT_02g013010 [Sorghum bicolor]	Genetic Information Processing; Transcription; Transcription factors [BR:ko03000]	Myb_DNA-binding
Unigene15870_All
Unigene15891_All	ACG30298.1	2e-49	WD-repeat protein-like [Zea mays]
Unigene15911_All
Unigene15954_All
Unigene15968_All
Unigene16008_All	EAZ29152.1	3e-50	hypothetical protein OsJ_13213 [Oryza sativa Japonica Group]	Genetic Information Processing; Transcription; Spliceosome [PATH:ko03040]	Abhydrolase_6
Unigene16082_All	EAY93961.1	9e-07	hypothetical protein OsI_15739 [Oryza sativa Indica Group]
Unigene16135_All	NP_001053120.1	6e-55	Os04g0482900 [Oryza sativa (japonica cultivar-group)]
Unigene16152_All	XP_002453390.1	1e-149	hypothetical protein SORBIDRAFT_04g005170 [Sorghum bicolor]		Aldose_epim
Unigene16167_All
Unigene16234_All	EEC76852.1	1e-102	hypothetical protein OsI_15022 [Oryza sativa Indica Group]
Unigene16241_All						Putative lincRNA genes
Unigene16270_All
Unigene16329_All	NP_001044672.1	1e-65	Os01g0825800 [Oryza sativa (japonica cultivar-group)]		Aa_trans
Unigene16371_All	EEC82014.1	1e-115	hypothetical protein OsI_25968 [Oryza sativa Indica Group]	Metabolism; Enzyme Families; Protein kinases [BR:ko01001] Environmental Information Processing; Signal Transduction; MAPK signaling pathway [PATH:ko04010] Cellular Processes; Cell Communication; Tight junction [PATH:ko04530]	Pkinase
Unigene16388_All	NP_001047528.1	1e-101	Os02g0637700 [Oryza sativa (japonica cultivar-group)]	Metabolism; Carbohydrate Metabolism; Glycolysis / Gluconeogenesis [PATH:ko00010] Metabolism; Lipid Metabolism; Fatty acid metabolism [PATH:ko00071] Metabolism; Amino Acid Metabolism; Tyrosine metabolism [PATH:ko00350] Metabolism; Metabolism of Cofactors and Vitamins; Retinol metabolism [PATH:ko00830] Metabolism; Xenobiotics Biodegradation and Metabolism; 3-Chloroacrylic acid degradation [PATH:ko0…	ADH_N
Unigene16399_All
Unigene16436_All	NP_001063430.1	4e-69	Os09g0468900 [Oryza sativa (japonica cultivar-group)]
Unigene16468_All	EAZ24557.1	2e-93	hypothetical protein OsJ_08319 [Oryza sativa Japonica Group]		Glyco_transf_8
Unigene16471_All
Unigene16481_All	ACH53360.1	1e-106	RNA-directed RNA polymerase 1a [Hordeum vulgare]
Unigene16486_All
Unigene16517_All						Predicted short peptide or lincRNA
Unigene16524_All
Unigene16541_All	XP_002445462.1	6e-89	hypothetical protein SORBIDRAFT_07g019880 [Sorghum bicolor]		Transpos_assoc
Unigene16563_All	EEE64970.1	1e-152	hypothetical protein OsJ_19875 [Oryza sativa Japonica Group]	Metabolism; Glycan Biosynthesis and Metabolism; Glycosyltransferases [BR:ko01003]	FKS1_dom1
Unigene16572_All						Putative lincRNA genes
Unigene16587_All	XP_002452409.1	2e-68	hypothetical protein SORBIDRAFT_04g025220 [Sorghum bicolor]		Got1
Unigene16598_All
Unigene16659_All	EEE58485.1	4e-08	hypothetical protein OsJ_09744 [Oryza sativa Japonica Group]
Unigene16660_All
Unigene16707_All	XP_002461232.1	2e-45	hypothetical protein SORBIDRAFT_02g043240 [Sorghum bicolor]
Unigene16788_All	BAD15463.1	0	ranBPM-like [Oryza sativa Japonica Group]	Genetic Information Processing; Folding, Sorting and Degradation; Ubiquitin system [BR:ko04121]	CLTH
Unigene16829_All	ABD84026.1	0	putative chitin-inducible gibberellin-responsive protein [Bambusa ventricosa]		GRAS
Unigene16836_All
Unigene16853_All	EAZ13257.1	2e-26	hypothetical protein OsJ_03182 [Oryza sativa Japonica Group]
Unigene16855_All	BAF09250.2	4e-88	Os02g0599100 [Oryza sativa Japonica Group]
Unigene16938_All	EEC79165.1	5e-85	hypothetical protein OsI_19840 [Oryza sativa Indica Group]
Unigene16943_All	EEE62455.1	7e-78	hypothetical protein OsJ_17248 [Oryza sativa Japonica Group]		Zip
Unigene16975_All
Unigene16979_All	NP_001045887.1	1e-75	Os02g0147800 [Oryza sativa (japonica cultivar-group)]		Homeobox
Unigene16993_All	ABC74510.1	6e-80	DRF-like transcription factor DRFL2a [Triticum aestivum]
Unigene17046_All	EAY90887.1	5e-41	hypothetical protein OsI_12496 [Oryza sativa Indica Group]		DUF1618
Unigene17050_All						Putative lincRNA genes
Unigene17056_All	NP_001053166.1	2e-72	Os04g0490700 [Oryza sativa (japonica cultivar-group)]
Unigene17068_All	EAY87490.1	1e-104	hypothetical protein OsI_08898 [Oryza sativa Indica Group]	Unclassified; Metabolism; Amino acid metabolism	Trypsin
Unigene17095_All						Predicted short peptide or lincRNA
Unigene17105_All
Unigene17126_All	EAY76767.1	8e-62	hypothetical protein OsI_04723 [Oryza sativa Indica Group]	Metabolism; Nucleotide Metabolism; Purine metabolism [PATH:ko00230]
Unigene17140_All	XP_002465986.1	8e-24	hypothetical protein SORBIDRAFT_01g049590 [Sorghum bicolor]
Unigene17152_All	EAY88066.1	3e-94	hypothetical protein OsI_09496 [Oryza sativa Indica Group]		NAM
Unigene17154_All	ABF57950.1	3e-73	MADS-box transcription factor TaAGL33 [Triticum aestivum]	Genetic Information Processing; Transcription; Transcription factors [BR:ko03000]	SRF-TF
Unigene17168_All	XP_002438851.1	4e-82	hypothetical protein SORBIDRAFT_10g027220 [Sorghum bicolor]
Unigene17202_All	XP_002456739.1	3e-68	hypothetical protein SORBIDRAFT_03g041730 [Sorghum bicolor]
Unigene17205_All	EEE61575.1	1e-100	hypothetical protein OsJ_15949 [Oryza sativa Japonica Group]	Environmental Information Processing; Membrane Transport; Transporters [BR:ko02000] Environmental Information Processing; Membrane Transport; ABC transporters [PATH:ko02010]	ABC_membrane
Unigene17232_All	EEC72551.1	3e-10	hypothetical protein OsI_05970 [Oryza sativa Indica Group]
Unigene17235_All
Unigene17266_All	Q6AV21.1	9e-35	RecName: Full=B3 domain-containing protein Os03g0619825		B3
Unigene17290_All
Unigene17385_All	NP_001060669.1	3e-50	Os07g0684100 [Oryza sativa (japonica cultivar-group)]
Unigene17406_All	XP_002466963.1	4e-21	hypothetical protein SORBIDRAFT_01g017460 [Sorghum bicolor]
Unigene17413_All	EAY86741.1	1e-103	hypothetical protein OsI_08123 [Oryza sativa Indica Group]		RRM_1
Unigene17432_All	XP_002440822.1	2e-61	hypothetical protein SORBIDRAFT_09g007400 [Sorghum bicolor]
Unigene17451_All	EEH52196.1	1e-06	predicted protein [Micromonas pusilla CCMP1545]
Unigene17475_All
Unigene17507_All	EAZ23360.1	9e-35	hypothetical protein OsJ_07056 [Oryza sativa Japonica Group]	Metabolism; Energy Metabolism; Oxidative phosphorylation [PATH:ko00190] Cellular Processes; Circulatory System; Cardiac muscle contraction [PATH:ko04260] Human Diseases; Neurodegenerative Diseases; Alzheimer's disease [PATH:ko05010] Human Diseases; Neurodegenerative Diseases; Parkinson's disease [PATH:ko05012] Human Diseases; Neurodegenerative Diseases; Huntington's disease [PATH:ko05016]	UCR_hinge
Unigene17553_All						Predicted short peptide or lincRNA
Unigene17583_All	EAY83053.1	3e-76	hypothetical protein OsI_38270 [Oryza sativa Indica Group]		MtN3_slv
Unigene17604_All
Unigene17636_All	XP_002436738.1	2e-56	hypothetical protein SORBIDRAFT_10g007900 [Sorghum bicolor]		Rad60-SLD_2
Unigene17641_All
Unigene17643_All
Unigene17646_All	EEE69968.1	3e-19	hypothetical protein OsJ_29860 [Oryza sativa Japonica Group]	Metabolism; Biosynthesis of Secondary Metabolites; Terpenoid backbone biosynthesis [PATH:ko00900]	HMG-CoA_red
Unigene17707_All	EEC82157.1	1e-118	hypothetical protein OsI_26224 [Oryza sativa Indica Group]
Unigene17741_All	EAZ24529.1	3e-70	hypothetical protein OsJ_08290 [Oryza sativa Japonica Group]		Caleosin
Unigene17793_All
Unigene17825_All	AAM01070.1	1e-28	Hypothetical protein with similarity to putative retroelement [Oryza sativa Japonica Group]		Chromo
Unigene17842_All	EEC79087.1	7e-69	hypothetical protein OsI_19699 [Oryza sativa Indica Group]
Unigene17862_All	NP_001142477.1	1e-87	hypothetical protein LOC100274691 [Zea mays]	Genetic Information Processing; Replication and Repair; Chromosome [BR:ko03036] Cellular Processes; Cell Growth and Death; Cell cycle [PATH:ko04110]
Unigene17911_All	NP_001047178.1	0	Os02g0567200 [Oryza sativa (japonica cultivar-group)]	Unclassified; Metabolism; Others	PP2C
Unigene17913_All	EEE52236.1	1e-103	hypothetical protein OsJ_34174 [Oryza sativa Japonica Group]
Unigene17930_All	NP_001151032.1	0	glucan endo-1,3-beta-glucosidase 6 [Zea mays]	Metabolism; Carbohydrate Metabolism; Starch and sucrose metabolism [PATH:ko00500]	Glyco_hydro_17
Unigene17941_All	EEE52294.1	1e-139	hypothetical protein OsJ_34289 [Oryza sativa Japonica Group]	Genetic Information Processing; Folding, Sorting and Degradation; Ubiquitin system [BR:ko04121]	RWD
Unigene17963_All	NP_001145707.1	5e-91	hypothetical protein LOC100279211 [Zea mays]
Unigene17985_All	NP_001058489.1	3e-48	Os06g0702200 [Oryza sativa (japonica cultivar-group)]
Unigene18123_All
Unigene18131_All
Unigene18177_All						Putative lincRNA genes
Unigene18184_All
Unigene18197_All	BAH00904.1	1e-106	unnamed protein product [Oryza sativa Japonica Group]
Unigene18238_All	XP_002456390.1	1e-86	hypothetical protein SORBIDRAFT_03g035340 [Sorghum bicolor]	Metabolism; Enzyme Families; Peptidases [BR:ko01002]	Rhomboid
Unigene18273_All	ABA54554.2	1e-120	disease resistance protein [Triticum aestivum]		NB-ARC
Unigene18280_All
Unigene18359_All	Q41365.1	1e-169	RecName: Full=26S protease regulatory subunit 7; AltName: Full=26S proteasome subunit 7; AltName: Full=26S proteasome AAA-ATPase subunit RPT1; AltName: Full=Regulatory particle triple-A ATPase subunit 1	Genetic Information Processing; Folding, Sorting and Degradation; Ubiquitin system [BR:ko04121] Genetic Information Processing; Folding, Sorting and Degradation; Proteasome [PATH:ko03050]	AAA
Unigene18473_All	NP_001044348.1	1e-132	Os01g0765200 [Oryza sativa (japonica cultivar-group)]
Unigene18559_All	EEC68876.1	7e-16	hypothetical protein OsI_37498 [Oryza sativa Indica Group]
[truncated: 4,065 more rows]
