# Supplementary material for: A resource of large-scale molecular markers for monitoring Agropyron cristatum chromatin introgression in wheat background based on transcriptome sequences
Source: Sci Rep. 2017 Sep 20;7:11942. doi: 10.1038/s41598-017-12219-4 (PMC5607264; doi:10.1038/s41598-017-12219-4)
Supplement: Supplementary file 4 — Supplementary Table 3 [file 41598_2017_12219_MOESM4_ESM.xls]

## Sheet: G1
Supplementary Table 3 The lists of EST-STS markers anchored on the homologous group 1 of the wheat POPSEQ genetic map
Unigene ID	Wheat genome contig	POPSEQ genetic distance(cM)
Chr 1A
Unigene71669_All	1AS_3287793	0
Unigene63074_All	1AS_3289600	0
Unigene37697_All	1AS_3260503	1.79
Unigene9510_All	1AS_3275430	1.79
Unigene63867_All	1AS_3314689	1.96
Unigene69174_All	1AS_1497163	26.48
Unigene24208_All	1AS_3274088	26.48
Unigene4091_All	1AS_3305942	27.235
Unigene38044_All	1AS_152605	27.99
Unigene13791_All	1AS_2196745	27.99
Unigene29634_All	1AS_3259625	27.99
Unigene8189_All	1AS_3268585	27.99
Unigene21465_All	1AS_3285123	27.99
Unigene7171_All	1AS_3285904	27.99
Unigene5870_All	1AS_3315296	27.99
Unigene71333_All	1AS_3264163	53.14
Unigene72725_All	1AS_3281370	53.14
Unigene21583_All	1AS_3294685	53.14
Unigene70398_All	1AS_3310348	53.14
Unigene50996_All	1AS_3285956	54.785
Unigene55475_All	1AS_3065877	55.56
Unigene33737_All	1AS_3300062	55.56
Unigene15173_All	1AS_3274398	64.67
Unigene31615_All	1AS_3307066	64.67
Unigene2233_All	1AS_3265704	68.29
Unigene34192_All	1AS_3281105	68.29
Unigene17406_All	1AL_3944613	78.11
Unigene42929_All	1AL_3944613	78.11
Unigene27395_All	1AS_3282840	78.11
Unigene12085_All	1AL_3886648	78.56
Unigene34393_All	1AL_3897631	78.56
Unigene22246_All	1AL_3900709	78.56
Unigene9770_All	1AL_3910842	78.56
Unigene11724_All	1AL_3914188	78.56
Unigene4379_All	1AL_3916263	78.56
Unigene4677_All	1AL_3918481	78.56
Unigene5501_All	1AL_3928221	78.56
Unigene34109_All	1AL_3943793	78.56
Unigene72448_All	1AL_3974688	78.56
Unigene30704_All	1AL_3976502	78.56
Unigene24745_All	1AS_1081129	78.56
Unigene672_All	1AS_1715237	78.56
Unigene21228_All	1AS_2470305	78.56
Unigene10101_All	1AS_3257730	78.56
Unigene16943_All	1AS_3266067	78.56
Unigene3947_All	1AS_3269834	78.56
Unigene3994_All	1AS_3283712	78.56
Unigene10798_All	1AS_3283750	78.56
Unigene33522_All	1AS_3289504	78.56
Unigene14448_All	1AS_3293400	78.56
Unigene65467_All	1AS_3294222	78.56
Unigene1233_All	1AS_3297571	78.56
Unigene7414_All	1AS_3300804	78.56
Unigene65483_All	1AS_3306299	78.56
Unigene508_All	1AS_3307821	78.56
Unigene70653_All	1AS_3309439	78.56
Unigene14_All	1AS_3317027	78.56
Unigene627_All	1AL_2879484	80.36
Unigene12479_All	1AL_3892054	80.36
Unigene72943_All	1AL_3910479	80.36
Unigene21655_All	1AL_3932392	80.36
Unigene24747_All	1AL_3933129	80.36
Unigene68747_All	1AL_3937717	80.36
Unigene904_All	1AL_3965302	80.36
Unigene2142_All	1AL_3971426	80.36
Unigene70948_All	1AS_1967007	80.36
Unigene9938_All	1AL_3890724	81.7
Unigene21000_All	1AL_3840877	83.04
Unigene23482_All	1AL_3917865	83.04
Unigene33230_All	1AL_3967246	83.04
Unigene25526_All	1AL_3958149	83.97
Unigene3079_All	1AL_3960823	83.97
Unigene23619_All	1AL_3960823	83.97
Unigene4551_All	1AL_2748580	84.855
Unigene13180_All	1AL_3844371	85.74
Unigene20393_All	1AL_3880611	85.74
Unigene26733_All	1AL_3903521	86.58
Unigene46715_All	1AL_3890824	87.4
Unigene248_All	1AL_3887857	88.22
Unigene22747_All	1AL_3947776	88.22
Unigene5827_All	1AL_3980686	88.22
Unigene14554_All	1AL_3917533	96.19
Unigene73168_All	1AL_3018007	101.65
Unigene14277_All	1AL_3888935	101.65
Unigene15602_All	1AL_3888935	101.65
Unigene9682_All	1AL_3937230	101.65
Unigene67608_All	1AL_3975934	101.65
Unigene72643_All	1AL_3975934	101.65
Unigene11938_All	1AL_3950844	107.49
Unigene11921_All	1AL_3963161	107.49
Unigene238_All	1AL_3932013	121
Unigene70915_All	1AL_3940394	121
Unigene41680_All	1AL_3942535	121
Unigene9626_All	1AL_3978429	121
Unigene872_All	1AL_3978360	153.51
Unigene2529_All	1AL_3929523	156.58
Unigene25885_All	1AL_3943907	156.58
Unigene71011_All	1AL_3960082	156.58
Unigene24722_All	1AL_3975850	156.58
Unigene2242_All	1AL_3907517	164.59
Unigene9509_All	1AL_3909292	165.46
Unigene25961_All	1AL_3913630	167.81
Unigene68983_All	1AL_3951215	167.81
Unigene27311_All	1AL_3876661	170.12
Unigene5875_All	1AL_3880852	170.12
Unigene6043_All	1AL_3880852	170.12
Chr 1B
Unigene34091_All	1BS_3439575	1.96
Unigene4588_All	1BS_3480471	1.96
Unigene23256_All	1BS_3422051	2.445
Unigene34120_All	1BS_3458406	2.445
Unigene9510_All	1BS_3467701	2.445
Unigene69174_All	1BS_3463122	8.94
Unigene20763_All	1BS_3479476	13.75
Unigene5870_All	1BS_3445714	16.72
Unigene6462_All	1BS_3460669	16.72
Unigene62806_All	1BS_3460669	16.72
Unigene24754_All	1BS_3466306	16.72
Unigene29806_All	1BS_3449801	26.86
Unigene64023_All	1BS_3438578	35.21
Unigene10165_All	1BS_3427342	37.42
Unigene22989_All	1BS_3427342	37.42
Unigene37697_All	1BS_3438827	37.42
Unigene69388_All	1BS_3451628	37.42
Unigene14895_All	1BS_3478540	37.42
Unigene31531_All	1BS_901182	37.42
Unigene29588_All	1BS_3475762	39.045
Unigene32156_All	1BS_3475762	39.045
Unigene24325_All	1BS_2040764	40.67
Unigene17266_All	1BS_3400391	40.67
Unigene21583_All	1BS_3426004	40.67
Unigene72725_All	1BS_3436254	40.67
Unigene29634_All	1BS_3462230	40.67
Unigene7644_All	1BS_3481833	40.67
Unigene2186_All	1BS_3419688	44.41
Unigene1578_All	1BS_3484718	44.41
Unigene31615_All	1BS_3451964	63.12
Unigene23234_All	1BS_3472667	63.12
Unigene55475_All	1BS_3472667	63.12
Unigene34192_All	1BS_3476675	63.12
Unigene9770_All	1BL_3837062	64.04
Unigene7191_All	1BL_3891989	64.04
Unigene28069_All	1BL_3921900	64.04
Unigene65483_All	1BS_1491348	64.04
Unigene39370_All	1BS_2096413	64.04
Unigene16943_All	1BS_3300643	64.04
Unigene7414_All	1BS_3429171	64.04
Unigene61481_All	1BS_3430394	64.04
Unigene7402_All	1BS_3436499	64.04
Unigene65467_All	1BS_3440245	64.04
Unigene26797_All	1BS_3447018	64.04
Unigene14448_All	1BS_3453731	64.04
Unigene6663_All	1BS_3454291	64.04
Unigene27774_All	1BS_3458802	64.04
Unigene70948_All	1BS_3461713	64.04
Unigene27395_All	1BS_3467504	64.04
Unigene3994_All	1BS_3470582	64.04
Unigene10798_All	1BS_3474908	64.04
Unigene32962_All	1BS_3475709	64.04
Unigene35212_All	1BS_3477327	64.04
Unigene508_All	1BS_3478977	64.04
Unigene11754_All	1BS_994176	64.04
Unigene17406_All	1BL_3803462	64.465
Unigene42929_All	1BL_3803462	64.465
Unigene9387_All	1BL_3858385	64.465
Unigene5501_All	1BL_3878605	64.465
Unigene2142_All	1BL_3892545	64.465
Unigene9953_All	1BL_3893398	64.465
Unigene5419_All	1BL_3912456	64.465
Unigene72943_All	1BL_3917741	64.465
Unigene12479_All	1BL_3790873	64.89
Unigene58910_All	1BL_3793400	64.89
Unigene34109_All	1BL_3797455	64.89
Unigene14314_All	1BL_3807436	64.89
Unigene9281_All	1BL_3830768	64.89
Unigene14000_All	1BL_3831294	64.89
Unigene1534_All	1BL_3858896	64.89
Unigene9865_All	1BL_3868625	64.89
Unigene7555_All	1BL_3871807	64.89
Unigene9271_All	1BL_3875358	64.89
Unigene13397_All	1BL_3896848	64.89
Unigene904_All	1BL_3897372	64.89
Unigene24861_All	1BL_3825960	69.465
Unigene21672_All	1BL_3874404	69.88
Unigene12128_All	1BL_3874404	69.88
Unigene71770_All	1BL_3875973	69.88
Unigene29347_All	1BL_3836956	71.155
Unigene11710_All	1BL_3887571	72.43
Unigene9855_All	1BL_1977120	76.31
Unigene21000_All	1BL_3856210	76.31
Unigene33230_All	1BL_3867581	76.31
Unigene3079_All	1BL_3793319	76.71
Unigene20393_All	1BL_3801167	76.71
Unigene13180_All	1BL_3812100	76.71
Unigene20133_All	1BL_3816036	76.71
Unigene37016_All	1BL_3853915	76.71
Unigene65293_All	1BL_3870897	76.71
Unigene13567_All	1BL_3878546	76.71
Unigene25526_All	1BL_3916964	76.71
Unigene12148_All	1BL_3921356	76.71
Unigene21275_All	1BL_3892254	79.19
Unigene26733_All	1BL_3876589	81.505
Unigene28214_All	1BL_3843146	83.82
Unigene46715_All	1BL_3898305	83.82
Unigene15602_All	1BL_3802100	90.46
Unigene72643_All	1BL_3857804	90.46
Unigene67608_All	1BL_3871822	90.46
Unigene14277_All	1BL_3437329	91.99
Unigene11526_All	1BL_1957211	97.83
Unigene2886_All	1BL_3880824	97.83
Unigene28830_All	1BL_3820055	106.59
Unigene70915_All	1BL_3876193	106.59
Unigene41680_All	1BL_3917344	110.16
Unigene11728_All	1BL_3818479	111.09
Unigene71011_All	1BL_3918569	126.82
Unigene24722_All	1BL_1220947	130.33
Unigene2529_All	1BL_3917844	130.33
Unigene9812_All	1BL_3864046	133.04
Unigene27311_All	1BL_1183117	145.73
Unigene22071_All	1BL_3896400	145.73
Unigene5875_All	1BL_3839974	146.125
Unigene6043_All	1BL_3839974	146.125
Unigene52299_All	1BL_3853871	146.52
Unigene68983_All	1BL_3820037	147.25
Unigene33542_All	1BL_3839622	147.25
Unigene3102_All	1BL_3795589	147.645
Unigene11442_All	1BL_3838563	148.04
Unigene2242_All	1BL_3880829	148.04
Unigene9315_All	1BL_3882508	148.04
Unigene9509_All	1BL_3918172	148.04
Chr 1D
Unigene9510_All	1DS_1320136	0
Unigene23256_All	1DS_1888709	5.46
Unigene37697_All	1DS_749778	5.46
Unigene24172_All	1DS_1902649	5.46
Unigene68950_All	1DS_113325	11.02
Unigene21465_All	1DS_1879687	11.02
Unigene20757_All	1DS_1879687	11.02
Unigene25818_All	1DS_1879687	11.02
Unigene69174_All	1DS_1899242	11.02
Unigene23863_All	1DS_1903071	11.02
Unigene46552_All	1DS_1910906	11.02
Unigene8189_All	1DS_1914681	11.02
Unigene5870_All	1DS_1904935	15.79
Unigene64023_All	1DS_1915304	15.79
Unigene26306_All	1DS_1903567	19.04
Unigene577_All	1DS_1903567	19.04
Unigene38242_All	1DS_1464260	25.35
Unigene24325_All	1DS_1881199	25.35
Unigene29588_All	1DS_1881199	25.35
Unigene69388_All	1DS_1881199	25.35
Unigene37626_All	1DS_1881199	25.35
Unigene72725_All	1DS_1884926	25.35
Unigene21583_All	1DS_1886316	25.35
Unigene17266_All	1DS_1886998	25.35
Unigene11389_All	1DS_1905111	25.35
Unigene29634_All	1DS_1911770	25.35
Unigene35637_All	1DS_566935	25.35
Unigene9105_All	1DS_1876517	37.17
Unigene2638_All	1DS_1887051	37.17
Unigene25995_All	1DS_603201	37.17
Unigene58910_All	1DL_1106224	55.37
Unigene24747_All	1DL_1515313	55.37
Unigene13397_All	1DL_1602169	55.37
Unigene7191_All	1DL_1644465	55.37
Unigene21222_All	1DL_2248694	55.37
Unigene9759_All	1DL_2251563	55.37
Unigene7555_All	1DL_2257576	55.37
Unigene52281_All	1DL_2281467	55.37
Unigene17406_All	1DL_2287331	55.37
Unigene42929_All	1DL_2287331	55.37
Unigene6184_All	1DL_239589	55.37
Unigene2142_All	1DL_480565	55.37
Unigene14667_All	1DL_993596	55.37
Unigene10798_All	1DS_1878684	55.37
Unigene12250_All	1DS_1879934	55.37
Unigene14142_All	1DS_1882782	55.37
Unigene2598_All	1DS_1882874	55.37
Unigene14448_All	1DS_1885155	55.37
Unigene59466_All	1DS_1894559	55.37
Unigene65467_All	1DS_1908505	55.37
Unigene508_All	1DS_1911795	55.37
Unigene50996_All	1DS_1914888	55.37
Unigene47105_All	1DL_2206232	55.79
Unigene24861_All	1DL_2241556	55.79
Unigene2788_All	1DS_1888312	55.79
Unigene23234_All	1DS_1892139	55.79
Unigene3994_All	1DS_1893427	55.79
Unigene6663_All	1DS_1902441	55.79
Unigene9953_All	1DL_2236263	56.21
Unigene6329_All	1DL_2243073	56.21
Unigene217_All	1DL_2244340	56.21
Unigene11968_All	1DL_2248728	56.21
Unigene11710_All	1DL_2257527	56.21
Unigene12479_All	1DL_2277124	56.21
Unigene9865_All	1DL_368302	56.21
Unigene627_All	1DL_1459577	64.27
Unigene3079_All	1DL_2239633	64.27
Unigene13180_All	1DL_2247797	64.27
Unigene21084_All	1DL_2258724	64.27
Unigene25526_All	1DL_241202	64.27
Unigene33230_All	1DL_2189865	65.025
Unigene71462_All	1DL_2224306	65.025
Unigene20393_All	1DL_2244008	65.025
Unigene27275_All	1DL_2248859	65.025
Unigene20133_All	1DL_2288963	65.025
Unigene26733_All	1DL_117208	68.725
Unigene68157_All	1DL_2249435	73.3
Unigene31151_All	1DL_2253910	73.3
Unigene71250_All	1DL_2256387	73.3
Unigene46715_All	1DL_2278189	73.3
Unigene247_All	1DL_30517	73.3
Unigene72643_All	1DL_1365494	81.92
Unigene3945_All	1DL_2226456	81.92
Unigene36013_All	1DL_1216345	114.48
Unigene70915_All	1DL_1461658	114.48
Unigene1048_All	1DL_2208503	114.48
Unigene25684_All	1DL_2232273	114.48
Unigene71982_All	1DL_2284594	114.48
Unigene68983_All	1DL_2285087	114.48
Unigene7782_All	1DL_2287886	114.48
Unigene65432_All	1DL_2262979	125.85
Unigene14660_All	1DL_1500130	125.88
Unigene2947_All	1DL_1204813	135.92
Unigene2242_All	1DL_1315376	135.92
Unigene68263_All	1DL_1755123	135.92
Unigene2529_All	1DL_209339	135.92
Unigene16836_All	1DL_2225667	135.92
Unigene3102_All	1DL_2233756	135.92
Unigene24567_All	1DL_2286122	135.92
Unigene71011_All	1DL_410498	135.92
Unigene24722_All	1DL_716515	135.92
Unigene9509_All	1DL_1127622	149
Unigene5875_All	1DL_2226861	154.66
Unigene52299_All	1DL_2239738	154.66
Unigene27311_All	1DL_797882	154.66

## Sheet: G2
Supplementary Table 3 The lists of EST-STS markers anchored on the homologous group 2 of the wheat POPSEQ genetic map
Unigene ID	Wheat genome contig	POPSEQ genetic distance(cM)
Chr 2A
Unigene28151_All	2AS_5304083	0
Unigene61693_All	2AS_5304580	0
Unigene65353_All	2AS_5293532	0
Unigene72436_All	2AS_5220174	0
Unigene22167_All	2AS_5282438	0
Unigene47448_All	2AS_5223115	2.94
Unigene71121_All	2AS_5265661	2.94
Unigene21425_All	2AS_747669	8.86
Unigene16234_All	2AS_5252234	8.86
Unigene23930_All	2AS_5308395	8.86
Unigene70539_All	2AS_5255452	8.86
Unigene71289_All	2AS_5187998	8.86
Unigene73469_All	2AS_5195148	8.86
Unigene9402_All	2AS_5245754	33.16
Unigene15636_All	2AS_5233155	33.16
Unigene16707_All	2AS_5233155	33.16
Unigene44063_All	2AS_5300976	33.16
Unigene5239_All	2AS_5262553	33.16
Unigene25150_All	2AS_991388	42.28
Unigene65803_All	2AS_5307009	44.535
Unigene10189_All	2AS_5211836	46.79
Unigene2205_All	2AS_5211496	46.79
Unigene10147_All	2AS_5287293	68.14
Unigene11742_All	2AS_5280316	68.14
Unigene12808_All	2AS_5227579	68.14
Unigene13200_All	2AL_6400780	68.14
Unigene1393_All	2AS_5256221	68.14
Unigene13992_All	2AS_5251380	68.14
Unigene1790_All	2AL_6406309	68.14
Unigene25471_All	2AS_5287891	68.14
Unigene26300_All	2AL_6367891	68.14
Unigene27106_All	2AL_6400491	68.14
Unigene27916_All	2AS_5213038	68.14
Unigene29857_All	2AS_5268251	68.14
Unigene31838_All	2AL_6344227	68.14
Unigene32524_All	2AS_5195508	68.14
Unigene35749_All	2AS_5202260	68.14
Unigene35976_All	2AS_5256221	68.14
Unigene39865_All	2BL_7938124	68.14
Unigene475_All	2AS_5293557	68.14
Unigene4817_All	2AS_5293557	68.14
Unigene57466_All	2AS_5201868	68.14
Unigene5756_All	2AS_5218270	68.14
Unigene61268_All	2AL_6415569	68.14
Unigene6160_All	2AS_5229279	68.14
Unigene64291_All	2AS_5239444	68.14
Unigene67741_All	2AS_5269007	68.14
Unigene7540_All	2AL_6428742	68.14
Unigene9771_All	2AS_5262490	68.14
Unigene10757_All	2AS_5260358	68.14
Unigene11124_All	2AS_5208305	68.14
Unigene11539_All	2AL_6355128	68.14
Unigene11576_All	2AL_6429583	68.14
Unigene11655_All	2AS_5230872	68.14
Unigene11978_All	2AS_5205065	68.14
Unigene11984_All	2AL_6380845	68.14
Unigene13934_All	2AL_6430767	68.14
Unigene15293_All	2AS_5275611	68.14
Unigene16829_All	2AS_5205065	68.14
Unigene17056_All	2AL_6367515	68.14
Unigene17126_All	2AL_6407053	68.14
Unigene17707_All	2AS_5233482	68.14
Unigene19059_All	2AS_5239444	68.14
Unigene20220_All	2AL_6390592	68.14
Unigene20269_All	2AS_5293580	68.14
Unigene20665_All	2AL_6435562	68.14
Unigene21232_All	2AL_6372424	68.14
Unigene21344_All	2AS_5263448	68.14
Unigene21816_All	2BL_8086587	68.14
Unigene23778_All	2AL_1510428	68.14
Unigene24636_All	2AS_5210840	68.14
Unigene25022_All	2AS_5188560	68.14
Unigene29123_All	2AL_6336627	68.14
Unigene3157_All	2AL_6431962	68.14
Unigene32882_All	2AL_6344227	68.14
Unigene33142_All	2AS_5205891	68.14
Unigene35502_All	2AL_6419698	68.14
Unigene35561_All	2AS_5302288	68.14
Unigene3626_All	2AS_5213460	68.14
Unigene368_All	2AL_6400376	68.14
Unigene3962_All	2AL_6344227	68.14
Unigene4250_All	2AL_6354503	68.14
Unigene4830_All	2AS_5266973	68.14
Unigene48635_All	2AS_5282834	68.14
Unigene4938_All	2AS_5208305	68.14
Unigene5540_All	2AL_6337359	68.14
Unigene55691_All	2AS_5303138	68.14
Unigene5580_All	2AL_6371439	68.14
Unigene56463_All	2AS_5281464	68.14
Unigene59907_All	2AS_5267062	68.14
Unigene6175_All	2AL_6358495	68.14
Unigene67168_All	2AS_5303138	68.14
Unigene70337_All	2AL_6339043	68.14
Unigene72007_All	2AS_5266936	68.14
Unigene72304_All	2AS_5212273	68.14
Unigene8045_All	2AL_6439874	68.14
Unigene8842_All	2AL_6414954	68.14
Unigene9627_All	2AS_5248223	68.14
Unigene9637_All	2AS_5233386	68.14
Unigene9692_All	2AL_6358378	68.14
Unigene9708_All	2AL_6357881	68.14
Unigene10850_All	2AL_6439811	68.565
Unigene22761_All	2AS_5304272	68.565
Unigene64647_All	2AS_5304272	68.565
Unigene19918_All	2AL_6315374	68.99
Unigene11600_All	2AL_6337042	68.99
Unigene1816_All	2AL_6366997	68.99
Unigene5280_All	2AL_6435125	68.99
Unigene63653_All	2AS_5206055	68.99
Unigene9167_All	2AL_6410038	68.99
Unigene16135_All	2AL_6409959	69.845
Unigene9472_All	2AL_6344473	70.7
Unigene31586_All	2AL_6372939	71.57
Unigene4821_All	2AL_6345403	71.57
Unigene727_All	2AL_6436078	71.985
Unigene13176_All	2AL_6437459	86.24
Unigene21712_All	2AL_6437944	86.68
Unigene30456_All	2AL_1359488	87.12
Unigene10611_All	2AL_6436924	87.12
Unigene21539_All	2AL_6356090	87.12
Unigene2385_All	2AL_6374918	87.12
Unigene30462_All	2AL_4040156	87.12
Unigene353_All	2AL_6362857	87.12
Unigene37706_All	2AL_6353556	87.12
Unigene71951_All	2AL_6395012	87.12
Unigene17205_All	2AL_6435883	92.18
Unigene3479_All	2AL_6363724	96.22
Unigene20433_All	2AL_6318117	111.2
Unigene27450_All	2AL_6437264	111.2
Unigene789_All	2AL_6390277	111.2
Unigene10935_All	2AL_6417849	114.375
Unigene11175_All	2AL_6417973	114.85
Unigene14962_All	2AL_6417973	114.85
Unigene23748_All	2AL_6419642	114.85
Unigene9767_All	2AL_6417973	114.85
Unigene12053_All	2AL_6337357	119.48
Unigene30188_All	2AL_6362577	119.48
Unigene3428_All	2AL_6339596	119.48
Unigene72077_All	2AL_6383055	119.48
Unigene21873_All	2AL_6433989	119.89
Unigene30578_All	2AL_6405452	119.89
Unigene29837_All	2AL_6377650	120.3
Unigene2227_All	2AL_6436324	120.3
Unigene23429_All	2AL_1023555	120.3
Unigene42575_All	2AL_6358691	120.3
Unigene62305_All	2AL_5829507	120.3
Chr 2B
Unigene2516_All	2BS_5192908	0
Unigene32212_All	2BS_5227827	0
Unigene60998_All	2BS_2889273	0
Unigene61198_All	2BS_5217168	0
Unigene9944_All	2BS_5174570	0
Unigene22167_All	2BS_5190197	0
Unigene4503_All	2BS_5190197	0
Unigene71121_All	2BS_5182563	0
Unigene4560_All	2BS_5208429	39.31
Unigene5621_All	2BS_5160965	39.31
Unigene73469_All	2BS_5247185	39.31
Unigene16234_All	2BS_5233159	39.705
Unigene2828_All	2BS_692460	40.1
Unigene70539_All	2BS_5243367	40.1
Unigene1056_All	2BS_5209315	59.7
Unigene9322_All	2BS_5205164	59.7
Unigene18585_All	2BS_5205511	59.7
Unigene59907_All	2BS_2252517	59.7
Unigene27833_All	2BS_5199319	60.48
Unigene64932_All	2BS_5226278	60.925
Unigene14259_All	2BS_5238173	61.37
Unigene33460_All	2BS_5243111	61.37
Unigene15636_All	2BS_5233743	61.37
Unigene16707_All	2BS_5233743	61.37
Unigene25150_All	2BS_5216472	61.37
Unigene44063_All	2BS_5160530	61.37
Unigene5239_All	2BS_2646347	61.37
Unigene13920_All	2BS_5161842	74.4
Unigene22740_All	2BS_5215830	74.4
Unigene4028_All	2BS_5228360	74.4
Unigene4143_All	2BS_5228360	74.4
Unigene9627_All	2BS_5230118	74.4
Unigene24094_All	2BS_5167376	76.86
Unigene27697_All	2BS_5219539	76.86
Unigene9534_All	2BS_5171253	76.86
Unigene268_All	2BS_5156418	76.86
Unigene64647_All	2BS_5192343	76.86
Unigene28409_All	2BS_5161912	77.27
Unigene15691_All	2BS_5219375	77.68
Unigene26273_All	2BS_5222662	77.68
Unigene28314_All	2BS_5175688	77.68
Unigene29277_All	2BS_4583511	77.68
Unigene49975_All	2BS_5207526	77.68
Unigene13176_All	2BL_7991155	77.68
Unigene24636_All	2BS_5246186	77.68
Unigene55691_All	2BS_5208467	77.68
Unigene67168_All	2BS_5208467	77.68
Unigene73216_All	2BS_5186956	77.68
Unigene16471_All	2BS_1861848	78.5
Unigene21909_All	2BS_5215879	78.5
Unigene237_All	2BS_1861848	78.5
Unigene35_All	2BS_5213997	78.5
Unigene4970_All	2BS_5237793	78.5
Unigene33142_All	2BS_5227585	78.5
Unigene35561_All	2BS_5164808	78.5
Unigene3626_All	2BS_1010044	78.5
Unigene5476_All	2BS_5201949	81.01
Unigene6086_All	2BS_5236636	81.405
Unigene23778_All	2BL_7946065	82.26
Unigene24883_All	2BL_8029965	82.72
Unigene11124_All	2BS_5241598	82.72
Unigene11600_All	2BL_8018612	82.72
Unigene11655_All	2BS_5188655	82.72
Unigene11984_All	2BL_8007925	82.72
Unigene17126_All	2BL_8092113	82.72
Unigene17707_All	2BS_5241490	82.72
Unigene19059_All	2BS_5176357	82.72
Unigene21344_All	2BS_5164281	82.72
Unigene22761_All	2BL_7998616	82.72
Unigene24420_All	2BL_8006661	82.72
Unigene29123_All	2BL_8051187	82.72
Unigene4938_All	2BS_5241598	82.72
Unigene5540_All	2BL_8004288	82.72
Unigene70337_All	2BL_8092628	82.72
Unigene72304_All	2BS_5174416	82.72
Unigene8818_All	2BS_5219025	82.72
Unigene8842_All	2BL_8015828	82.72
Unigene924_All	2BS_5167717	82.72
Unigene28229_All	2BS_5244464	83.15
Unigene4244_All	2BS_5202139	83.15
Unigene61908_All	2BL_7901346	83.15
Unigene10173_All	2BL_8056837	83.15
Unigene10914_All	2BS_5222035	83.58
Unigene12361_All	2BL_7983157	83.58
Unigene21407_All	2BS_5195288	83.58
Unigene24566_All	2BS_5233701	83.58
Unigene4876_All	2BS_5199925	83.58
Unigene57103_All	2BL_7948702	83.58
Unigene9505_All	2BS_5158004	83.58
Unigene10757_All	2BS_5166441	83.58
Unigene11978_All	2BS_5214231	83.58
Unigene16829_All	2BS_5214231	83.58
Unigene17056_All	2BL_7947945	83.58
Unigene20269_All	2BS_5186577	83.58
Unigene4250_All	2BL_8060926	83.58
Unigene5280_All	2BL_8057671	83.58
Unigene5580_All	2BL_8072046	83.58
Unigene56463_All	2BS_5185809	83.58
Unigene9637_All	2BS_5246762	83.58
Unigene9692_All	2BL_8017820	83.58
Unigene9708_All	2BL_8015540	83.58
Unigene19237_All	2BL_7979484	83.97
Unigene32209_All	2BL_8001199	83.97
Unigene382_All	2BS_5226698	83.97
Unigene4255_All	2BS_5225493	83.97
Unigene10352_All	2BS_5241682	83.97
Unigene10850_All	2BL_7998870	83.97
Unigene11576_All	2BL_8044348	83.97
Unigene15293_All	2BS_5168943	83.97
Unigene20220_All	2BL_8074238	83.97
Unigene20665_All	2BL_7937189	83.97
Unigene21232_All	2BL_7940657	83.97
Unigene25022_All	2BS_4410830	83.97
Unigene368_All	2BL_505180	83.97
Unigene72007_All	2BS_5205270	83.97
Unigene14750_All	2BL_8091080	85.22
Unigene6061_All	2BL_8087983	85.22
Unigene6175_All	2BL_7993720	85.22
Unigene32882_All	2BL_8085205	92.4
Unigene35502_All	2BL_8075683	92.4
Unigene3962_All	2BL_8085205	92.4
Unigene8045_All	2BL_8084642	92.4
Unigene13366_All	2BL_7959225	93.25
Unigene22864_All	2BL_8011566	93.25
Unigene23896_All	2BL_8091794	93.25
Unigene4821_All	2BL_8091286	93.25
Unigene9472_All	2BL_8073352	93.25
Unigene53202_All	2BL_8045654	94.88
Unigene21539_All	2BL_8029686	94.88
Unigene36632_All	2BL_8037296	94.88
Unigene3846_All	2BL_8040263	94.88
Unigene71951_All	2BL_7953703	96.98
Unigene60623_All	2BL_7948288	97.39
Unigene17205_All	2BL_8006379	98.225
Unigene73485_All	2BL_8053243	99.06
Unigene2385_All	2BL_7956619	99.06
Unigene353_All	2BL_8016919	99.06
Unigene37706_All	2BL_7998043	99.06
Unigene24248_All	2BL_8034967	99.54
Unigene24001_All	2BL_8089115	107.58
Unigene28042_All	2BL_7945082	107.58
Unigene49400_All	2BL_8073258	107.58
Unigene49634_All	2BL_8032738	107.58
Unigene7383_All	2BL_8090562	107.58
Unigene10611_All	2BL_8081476	107.58
Unigene26792_All	2BL_8059580	108.38
Unigene12000_All	2BL_7998993	111.32
Unigene24016_All	2BL_7946533	111.32
Unigene789_All	2BL_7946533	111.32
Unigene27450_All	2BL_8061231	111.76
Unigene23748_All	2BL_7994540	112.2
Unigene14800_All	2BL_8087070	117.72
Unigene10935_All	2BL_7954970	117.72
Unigene11175_All	2BL_7954970	117.72
Unigene14962_All	2BL_7954970	117.72
Unigene9767_All	2BL_7954970	117.72
Unigene42575_All	2BL_8049180	133.63
Unigene52917_All	2BL_8075586	134.03
Unigene21873_All	2BL_8040624	134.03
Unigene23429_All	2BL_8087015	134.03
Unigene30578_All	2BL_8040624	134.03
Unigene72077_All	2BL_8069392	134.03
Unigene2227_All	2BL_8075506	137.51
Unigene2063_All	2BL_7983588	144.71
Unigene62778_All	2BL_8005248	144.71
Unigene71229_All	2BL_8011313	144.71
Unigene27448_All	2BL_8045859	144.71
Unigene10803_All	2BL_8083960	145.56
Unigene32196_All	2BL_8038642	145.56
Unigene23660_All	2BL_8054795	145.56
Unigene24824_All	2BL_8054795	145.56
Unigene25289_All	2BL_8054795	145.56
Unigene13029_All	2BL_8041095	152.17
Unigene2822_All	2BL_8041095	152.17
Unigene27448_All	2DL_9906273	153.77
Unigene72993_All	2BL_7876703	153.77
Unigene66297_All	2DL_9863323	154.175
Unigene22285_All	2BL_8088888	154.58
Chr 2D
Unigene22637_All	2DS_5369100	0
Unigene29989_All	2DS_5337057	0
Unigene9811_All	2DS_5382598	0
Unigene22167_All	2DS_5365757	0
Unigene4503_All	2DS_5379495	0
Unigene71121_All	2DS_5390412	0
Unigene73469_All	2DS_5324330	0
Unigene24924_All	2DS_5321747	9.2
Unigene16234_All	2DS_5328893	9.2
Unigene23930_All	2DS_5389731	9.2
Unigene11429_All	2DS_5324904	12.03
Unigene27860_All	2DS_5389826	12.03
Unigene71289_All	2DS_5324904	12.03
Unigene70539_All	2DS_5359246	13.83
Unigene11611_All	4DL_14466935	15.195
Unigene68786_All	2DS_5330217	16.95
Unigene28337_All	2DS_5341683	17.34
Unigene3425_All	2DS_5343224	17.34
Unigene59907_All	2DS_5352525	33.06
Unigene29072_All	2DS_5322197	34.78
Unigene64850_All	2DS_5353736	34.78
Unigene15636_All	2DS_5389327	34.78
Unigene16707_All	2DS_5389327	34.78
Unigene5239_All	2DS_867705	34.78
Unigene25150_All	2DS_5322360	35.2
Unigene44063_All	2DS_5388935	35.2
Unigene64932_All	2DS_5359716	35.2
Unigene2893_All	2DS_5383898	51.71
Unigene63653_All	2DS_5374586	51.71
Unigene64647_All	2DS_5357063	51.71
Unigene9627_All	2DS_5387442	51.71
Unigene2385_All	2DL_9719154	73.81
Unigene14590_All	2DL_9828469	75.17
Unigene167_All	2DL_9909098	76.53
Unigene29506_All	2DL_9861173	76.53
Unigene9254_All	2DL_9841816	76.53
Unigene1816_All	2DL_9881040	76.53
Unigene21539_All	2DL_9880111	76.53
Unigene24420_All	2DL_9763375	76.53
Unigene3846_All	2DL_9826120	76.53
Unigene3962_All	2DL_9906817	76.53
Unigene4821_All	2DL_9763750	76.53
Unigene6061_All	2DL_9874030	76.53
Unigene6175_All	2DL_9881278	76.53
Unigene6736_All	2DL_9837928	76.53
Unigene9167_All	2DL_9829123	76.53
Unigene21344_All	2DS_5338455	78.255
Unigene36632_All	2DL_9849495	78.255
Unigene11747_All	2DL_9872109	79.14
Unigene14578_All	2DL_9891604	79.14
Unigene18611_All	2DL_9830194	79.14
Unigene2114_All	2DS_629940	79.14
Unigene2325_All	2DS_5348028	79.14
Unigene2344_All	2DS_5366987	79.14
Unigene29138_All	2DS_5366798	79.14
Unigene43852_All	2DS_5356812	79.14
Unigene46562_All	2DS_5388225	79.14
Unigene10757_All	2DS_5293062	79.14
Unigene11576_All	2DL_9754212	79.14
Unigene11978_All	2DS_5389072	79.14
Unigene16829_All	2DS_5348573	79.14
Unigene19059_All	2DS_5331526	79.14
Unigene24636_All	2DS_5334124	79.14
Unigene35502_All	2DL_9875772	79.14
Unigene3626_All	2DS_444221	79.14
Unigene55691_All	2DS_5301983	79.14
Unigene67168_All	2DS_5301983	79.14
Unigene10611_All	2DL_9828215	79.475
Unigene21523_All	2DL_9884657	79.56
Unigene6110_All	2DS_5347101	79.56
Unigene9648_All	2DS_5325857	79.56
Unigene48635_All	2DS_5344665	79.56
Unigene10086_All	2DL_9873625	79.98
Unigene15411_All	2DL_9874422	79.98
Unigene20928_All	2DL_9893090	79.98
Unigene24041_All	2DL_9864848	79.98
Unigene25695_All	2DL_9903899	79.98
Unigene28846_All	2DL_9904404	79.98
Unigene56457_All	2DL_9880945	79.98
Unigene5885_All	2DL_9909027	79.98
Unigene747_All	2DL_9886651	79.98
Unigene8380_All	2DL_9908528	79.98
Unigene10173_All	2DL_9885612	79.98
Unigene10850_All	2DL_9827894	79.98
Unigene11124_All	2DS_5367285	79.98
Unigene11539_All	2DL_9910941	79.98
Unigene11600_All	2DL_9884970	79.98
Unigene11984_All	2DL_9823731	79.98
Unigene16135_All	2DL_9866642	79.98
Unigene17056_All	2DL_9909412	79.98
Unigene17126_All	2DL_9902808	79.98
Unigene17205_All	2DL_9862242	79.98
Unigene20220_All	2DL_9843692	79.98
Unigene21232_All	2DL_9881214	79.98
Unigene23778_All	2DL_9862329	79.98
Unigene2808_All	2DL_9861311	79.98
Unigene368_All	2DL_9910963	79.98
Unigene4830_All	2DS_5384376	79.98
Unigene4938_All	2DS_5367285	79.98
Unigene5280_All	2DL_9841217	79.98
Unigene5540_All	2DL_9907164	79.98
Unigene56463_All	2DS_5388386	79.98
Unigene72007_All	2DS_5328211	79.98
Unigene72304_All	2DS_5340665	79.98
Unigene8818_All	2DS_5381781	79.98
Unigene8842_All	2DL_9838199	79.98
Unigene924_All	2DS_5330519	79.98
Unigene9637_All	2DS_5333077	79.98
Unigene9708_All	2DL_9900812	79.98
Unigene171_All	2DL_9900253	80.365
Unigene24962_All	2DL_9124349	80.365
Unigene15293_All	2DL_9821175	80.365
Unigene21816_All	2DL_9852912	80.365
Unigene5580_All	2DL_9891429	80.365
Unigene37706_All	2DL_9910518	80.75
Unigene12165_All	2DL_9828207	82.42
Unigene30462_All	2DL_9910461	82.42
Unigene353_All	2DL_9909176	82.42
Unigene71951_All	2DL_9911307	82.42
Unigene26701_All	2DL_9734214	93.69
Unigene20433_All	2DL_9839587	93.69
Unigene73216_All	2DL_9909193	93.69
Unigene10935_All	2DL_9890958	95.56
Unigene11175_All	2DL_9890958	95.56
Unigene14962_All	2DL_9890958	95.56
Unigene23748_All	2DL_9893217	95.56
Unigene27450_All	2DL_9908862	95.56
Unigene789_All	2DL_9837189	95.56
Unigene9767_All	2DL_9890958	95.56
Unigene12592_All	2DL_9859211	101.07
Unigene20548_All	2DL_9909238	101.07
Unigene5705_All	2DL_9835603	101.07
Unigene6588_All	2DL_9875969	101.07
Unigene21873_All	2DL_6426805	101.07
Unigene2227_All	2DL_9907290	101.07
Unigene23429_All	2DL_9904272	101.07
Unigene268_All	2DL_9873619	101.07
Unigene30578_All	2DL_6426805	101.07
Unigene66297_All	2BL_8029986	101.07
Unigene9051_All	2DL_9750797	101.07

## Sheet: G3
Supplementary Table 3 The lists of EST-STS markers anchored on the homologous group 3 of the wheat POPSEQ genetic map
Unigene ID	Wheat genome contig	POPSEQ genetic distance(cM)
Chr 3A
Unigene29444_All	3AS_3443381	0
Unigene46431_All	3AS_3442547	4.4
Unigene31403_All	3AS_3443214	9.47
Unigene48650_All	3AS_3320467	12.62
Unigene10015_All	3AS_3364320	12.62
Unigene37071_All	3AS_3440361	19.24
Unigene22126_All	3AS_3441544	19.24
Unigene29840_All	3AS_3443100	34.93
Unigene9851_All	3AS_3302850	48.67
Unigene25199_All	3AS_3442320	51.07
Unigene9945_All	3AS_3366930	53.47
Unigene15175_All	3AS_3347472	57.93
Unigene18197_All	3AS_3373446	57.93
Unigene14014_All	3AS_3383702	57.93
Unigene55307_All	3AS_3442698	57.93
Unigene15591_All	3AL_1137432	60.185
Unigene27034_All	3AL_3769566	60.62
Unigene39621_All	3AL_4236649	60.62
Unigene29272_All	3AL_4252386	60.62
Unigene140_All	3AL_4255823	60.62
Unigene73302_All	3AL_4294954	60.62
Unigene27850_All	3AL_4297715	60.62
Unigene14861_All	3AL_4324378	60.62
Unigene10383_All	3AL_4424336	60.62
Unigene24898_All	3AL_4451748	60.62
Unigene14699_All	3AS_3280122	60.62
Unigene18958_All	3AS_3396612	60.62
Unigene14918_All	3AL_4379731	62.33
Unigene2614_All	3AS_3399845	62.33
Unigene1560_All	3AL_1178329	62.745
Unigene21271_All	3AL_4247905	63.16
Unigene12257_All	3AL_4262145	63.16
Unigene10651_All	3AL_4269652	63.16
Unigene5408_All	3AL_4298383	63.16
Unigene71921_All	3AL_4304990	63.16
Unigene11599_All	3AL_4347769	63.16
Unigene69187_All	3AL_4400351	63.16
Unigene9776_All	3AL_4424258	63.16
Unigene23695_All	3AL_4447312	63.16
Unigene18473_All	3AL_4447942	63.16
Unigene5346_All	3AL_1860212	64.1
Unigene12589_All	3AL_195764	64.1
Unigene64087_All	3AL_4239754	64.1
Unigene3987_All	3AL_4239754	64.1
Unigene27194_All	3AL_4243234	64.1
Unigene14184_All	3AL_4249565	64.1
Unigene13438_All	3AL_4306424	64.1
Unigene9672_All	3AL_4385226	64.1
Unigene23551_All	3AL_4404658	64.1
Unigene69132_All	3AL_4411487	64.1
Unigene73397_All	3AL_4435674	64.1
Unigene18238_All	3AL_4447117	64.1
Unigene26222_All	3AL_4448334	64.1
Unigene12752_All	3AL_4451639	64.1
Unigene30521_All	3AL_4430545	83.835
Unigene735_All	3AL_4452301	83.835
Unigene60605_All	3AL_1261123	84.27
Unigene2590_All	3AL_4382808	84.27
Unigene3551_All	3AL_4448000	91.89
Unigene5902_All	3AL_4248856	93.78
Unigene5266_All	3AL_4451494	100.87
Unigene24390_All	3AL_4452205	135.41
Unigene31888_All	3AL_3401093	141.2
Unigene673_All	3AL_3929711	141.2
Unigene71433_All	3AL_4437008	141.2
Unigene32505_All	3AL_4452124	141.2
Unigene23641_All	3AL_3956930	163.06
Unigene31630_All	3AL_4451386	197.42
Unigene807_All	3AL_4395256	201.88
Chr 3B
Unigene22178_All	3B_10396665	6.83
Unigene24365_All	3B_10632597	6.83
Unigene63631_All	3B_10766166	6.83
Unigene71574_All	3B_10475556	10.19
Unigene2382_All	3B_10752621	26.9
Unigene48650_All	3B_10500373	28.37
Unigene14118_All	3B_10564421	28.37
Unigene32910_All	3B_10670984	28.37
Unigene28458_All	3B_10671150	28.37
Unigene2367_All	3B_10675366	28.37
Unigene22529_All	3B_10463356	43.31
Unigene22183_All	3B_10637573	43.31
Unigene29840_All	3B_10648984	43.31
Unigene31403_All	3B_10734595	43.31
Unigene28168_All	3B_10406585	50.21
Unigene13230_All	3B_10431472	55.76
Unigene9801_All	3B_10763304	55.76
Unigene5036_All	3B_10766768	55.76
Unigene9851_All	3B_10471018	58.13
Unigene68190_All	3B_10594109	58.13
Unigene3685_All	3B_10645449	58.13
Unigene25199_All	3B_10397786	58.9
Unigene11826_All	3B_3511295	58.9
Unigene3673_All	3B_10483721	59.29
Unigene14014_All	3B_10415228	59.68
Unigene68035_All	3B_10427887	59.68
Unigene22189_All	3B_10430060	59.68
Unigene3550_All	3B_10546633	59.68
Unigene27601_All	3B_10569245	59.68
Unigene21226_All	3B_10698121	59.68
Unigene18197_All	3B_10712179	59.68
Unigene55307_All	3B_10733974	59.68
Unigene15175_All	3B_10759120	59.68
Unigene7364_All	3B_5261884	59.68
Unigene10171_All	3B_10573722	60.095
Unigene5172_All	3B_10489885	60.51
Unigene63980_All	3B_10618769	60.51
Unigene28307_All	3B_10670121	60.51
Unigene65644_All	3B_10535628	60.945
Unigene61970_All	3B_10647057	61.38
Unigene30544_All	3B_10651043	61.38
Unigene72238_All	3B_10734516	61.38
Unigene1747_All	3B_10454372	61.805
Unigene3908_All	3B_10508003	61.805
Unigene13056_All	3B_10417228	62.23
Unigene16270_All	3B_10433212	62.23
Unigene12122_All	3B_10454328	62.23
Unigene2614_All	3B_10686644	62.23
Unigene14861_All	3B_10689490	62.23
Unigene13288_All	3B_10708054	62.23
Unigene687_All	3B_10728912	62.23
Unigene23433_All	3B_10746843	62.23
Unigene10582_All	3B_10761531	62.23
Unigene14699_All	3B_10763886	62.23
Unigene48677_All	3B_10775277	62.23
Unigene140_All	3B_10524238	65.8
Unigene9776_All	3B_10405515	67.48
Unigene30801_All	3B_10470028	67.48
Unigene15435_All	3B_10513488	67.48
Unigene26222_All	3B_10751334	67.48
Unigene14184_All	3B_10411340	68.295
Unigene1560_All	3B_10525561	68.295
Unigene4039_All	3B_10580701	68.295
Unigene9672_All	3B_10456835	69.11
Unigene5346_All	3B_10465145	69.11
Unigene11763_All	3B_10777092	69.11
Unigene68737_All	3B_10771849	70.82
Unigene18473_All	3B_10373843	72.245
Unigene9785_All	3B_50018	72.245
Unigene21271_All	3B_10571389	73.67
Unigene12589_All	3B_10583652	73.67
Unigene18238_All	3B_10692337	73.67
Unigene23086_All	3B_10751035	73.67
Unigene27194_All	3B_10480880	75.56
Unigene12257_All	3B_10520391	75.56
Unigene27240_All	3B_10533917	75.56
Unigene5408_All	3B_10611248	75.56
Unigene9789_All	3B_10772748	75.56
Unigene6480_All	3B_10671316	76.415
Unigene10651_All	3B_10475354	77.27
Unigene22616_All	3B_10730297	77.27
Unigene9151_All	3B_10405013	78.75
Unigene37223_All	3B_10409507	78.75
Unigene12752_All	3B_10415115	78.75
Unigene60605_All	3B_10430922	78.75
Unigene71725_All	3B_10459282	78.75
Unigene15052_All	3B_10492583	78.75
Unigene9158_All	3B_10545392	78.75
Unigene16329_All	3B_10565372	78.75
Unigene30403_All	3B_10636290	78.75
Unigene10808_All	3B_10639634	78.75
Unigene4508_All	3B_10648854	78.75
Unigene65_All	3B_10671535	78.75
Unigene30521_All	3B_10703661	78.75
Unigene35648_All	3B_10763178	78.75
Unigene735_All	3B_10777276	78.75
Unigene2590_All	3B_10397395	79.46
Unigene32276_All	3B_10532902	79.46
Unigene69301_All	3B_10456072	82.88
Unigene14558_All	3B_10456073	82.88
Unigene3551_All	3B_10556083	82.88
Unigene22506_All	3B_10602852	82.88
Unigene4946_All	3B_10631018	82.88
Unigene32234_All	3B_10654050	82.88
Unigene38548_All	3B_10685265	82.88
Unigene17154_All	3B_10703451	82.88
Unigene10497_All	3B_10759166	82.88
Unigene24699_All	3B_10759990	82.88
Unigene27655_All	3B_10773899	82.88
Unigene11893_All	3B_10443070	84.66
Unigene2658_All	3B_10554408	84.66
Unigene2059_All	3B_10581482	84.66
Unigene72220_All	3B_10581529	84.66
Unigene673_All	3B_10764413	84.66
Unigene12375_All	3B_10519799	98.1
Unigene10901_All	3B_10533269	98.1
Unigene9193_All	3B_10622110	98.1
Unigene69366_All	3B_10622110	98.1
Unigene31427_All	3B_10661207	98.1
Unigene7597_All	3B_10716830	98.1
Unigene72427_All	3B_10763443	98.1
Unigene3691_All	3B_10402603	102.17
Unigene70535_All	3B_10670863	109.95
Unigene71433_All	3B_10762082	109.95
Unigene21478_All	3B_10592946	121.13
Unigene24725_All	3B_10764692	121.13
Unigene8132_All	3B_10497886	136.7
Unigene29274_All	3B_10758197	136.7
Unigene37170_All	3B_10764394	136.7
Unigene4534_All	3B_10765008	136.7
Unigene21420_All	3B_10653516	143.58
Unigene23641_All	3B_10468217	149.61
Unigene5457_All	3B_10487728	149.61
Unigene73544_All	3B_10677072	149.61
Unigene2201_All	3B_10763355	149.61
Unigene4484_All	3B_10763355	149.61
Unigene70844_All	3B_10761721	151.365
Unigene8618_All	3B_10549765	153.12
Unigene12096_All	3B_10725026	153.12
Unigene33834_All	3B_5500108	153.12
Unigene13822_All	3B_6147418	153.12
Unigene1010_All	3B_1269464	154.295
Unigene22274_All	3B_10409762	155.47
Unigene23682_All	3B_10424078	155.47
Unigene31630_All	3B_10754494	155.47
Unigene11634_All	3B_10446077	160.83
Unigene66499_All	3B_10639189	160.83
Unigene5991_All	3B_10677896	160.83
Unigene28363_All	3B_10762705	160.83
Unigene21664_All	3B_10762705	160.83
Unigene14680_All	3B_10762869	160.83
Unigene6818_All	3B_10473038	161.28
Unigene68521_All	3B_1796342	161.28
Unigene61964_All	3B_10447660	161.73
Unigene31888_All	3B_10453110	161.73
Unigene27737_All	3B_10463128	161.73
Unigene14600_All	3B_10487251	161.73
Unigene69462_All	3B_10628097	161.73
Chr 3D
Unigene9310_All	3DS_2569981	0
Unigene11436_All	3DS_2599329	0
Unigene31403_All	3DS_2561337	19.87
Unigene9851_All	3DS_1419315	52.11
Unigene25199_All	3DS_2594339	52.11
Unigene63532_All	3DS_2603510	52.11
Unigene9945_All	3DS_2556121	58.73
Unigene18197_All	3DS_2604008	65.1
Unigene53363_All	3DS_2585357	65.53
Unigene13056_All	3DL_6848034	65.96
Unigene68408_All	3DL_6915046	65.96
Unigene13288_All	3DL_6923957	65.96
Unigene23131_All	3DS_2603170	65.96
Unigene15175_All	3DS_2603373	65.96
Unigene4674_All	3DS_2603938	65.96
Unigene15435_All	3DL_6288968	68.955
Unigene9760_All	3DL_6921502	68.955
Unigene12207_All	3DL_6938378	68.955
Unigene2614_All	3DS_2604012	68.955
Unigene9745_All	3DS_167798	71.95
Unigene14014_All	3DS_2546565	71.95
Unigene10582_All	3DS_2565419	71.95
Unigene8627_All	3DS_2569591	71.95
Unigene71625_All	3DS_2584910	71.95
Unigene251_All	3DS_2592064	71.95
Unigene14699_All	3DS_2597930	71.95
Unigene10708_All	3DS_2603092	71.95
Unigene5961_All	3DS_916122	71.95
Unigene5408_All	3DL_2418861	71.95
Unigene26222_All	3DL_6818117	71.95
Unigene43192_All	3DL_6848140	71.95
Unigene63009_All	3DL_6853353	71.95
Unigene15591_All	3DL_6857376	71.95
Unigene23433_All	3DL_6866931	71.95
Unigene18473_All	3DL_6896594	71.95
Unigene5604_All	3DL_6902955	71.95
Unigene14861_All	3DL_6912001	71.95
Unigene1560_All	3DL_6914838	71.95
Unigene11599_All	3DL_6932442	71.95
Unigene18238_All	3DL_6932877	71.95
Unigene12234_All	3DL_6933597	71.95
Unigene48200_All	3DL_6934383	71.95
Unigene13438_All	3DL_6937831	71.95
Unigene69187_All	3DL_6943519	71.95
Unigene27194_All	3DL_6944447	71.95
Unigene2902_All	3DL_6947482	71.95
Unigene9797_All	3DL_6947482	71.95
Unigene5346_All	3DL_6950826	71.95
Unigene71921_All	3DL_6952732	71.95
Unigene38387_All	3DL_6953300	71.95
Unigene9612_All	3DL_6953445	71.95
Unigene14918_All	3DL_6953535	71.95
Unigene14184_All	3DL_6955053	71.95
Unigene12257_All	3DL_6955915	71.95
Unigene22709_All	3DL_6910253	75.315
Unigene9672_All	3DL_6933928	75.315
Unigene23448_All	3DL_6913845	78.68
Unigene10808_All	3DL_6954282	78.68
Unigene24948_All	3DL_1815185	86.95
Unigene60605_All	3DL_4195594	86.95
Unigene12752_All	3DL_6888909	86.95
Unigene30521_All	3DL_6896679	86.95
Unigene59835_All	3DL_6912042	86.95
Unigene23176_All	3DL_6934023	86.95
Unigene70800_All	3DL_6947148	86.95
Unigene35028_All	3DL_6825002	98
Unigene2590_All	3DL_6863240	98
Unigene11283_All	3DL_2611566	101.51
Unigene9158_All	3DL_6817143	101.51
Unigene24230_All	3DL_6857878	101.51
Unigene5363_All	3DL_6857878	101.51
Unigene3551_All	3DL_6955295	101.51
Unigene5902_All	3DL_6929245	105.9
Unigene6217_All	3DL_6898468	107.65
Unigene4224_All	3DL_6903486	107.65
Unigene4946_All	3DL_6952679	107.65
Unigene5266_All	3DL_1752232	108.07
Unigene69301_All	3DL_6889972	114.8
Unigene22866_All	3DL_6900673	114.8
Unigene23318_All	3DL_1538117	119.53
Unigene2059_All	3DL_6956287	119.53
Unigene21548_All	3DL_6894099	129.98
Unigene23362_All	3DL_6916602	129.98
Unigene70535_All	3DL_6956436	129.98
Unigene71433_All	3DL_6956436	129.98
Unigene23335_All	3DL_6924620	130.4
Unigene673_All	3DL_6927522	130.4
Unigene62688_All	3DL_6954337	134.07
Unigene23103_All	3DL_6951213	145.24
Unigene3538_All	3DL_6861171	147.68
Unigene14901_All	3DL_6924834	147.68
Unigene22157_All	3DL_6932549	148.55
Unigene23641_All	3DL_6913858	149.025
Unigene37103_All	3DL_2295665	158.86
Unigene29272_All	3DL_6913089	158.86
Unigene23682_All	3DL_6920580	158.86
Unigene55658_All	3DL_6935434	158.86
Unigene31630_All	3DL_6951505	158.86
Unigene5104_All	3DL_6953980	158.86

## Sheet: G4
Supplementary Table 3 The lists of EST-STS markers anchored on the homologous group 4 of the wheat POPSEQ genetic map
Unigene ID	Wheat genome contig	POPSEQ genetic distance(cM)
Chr 4A
Unigene14301_All	4AS_6014759	0
Unigene62102_All	4AL_6989565	18.2
Unigene5116_All	4AL_7090007	18.2
Unigene1131_All	4AL_7140340	18.2
Unigene22255_All	4AS_6001738	18.2
Unigene22455_All	4AL_7156125	19.89
Unigene58776_All	4AS_5973774	19.89
Unigene17963_All	4AS_5975853	19.89
Unigene7214_All	4AS_5984927	19.89
Unigene11186_All	4AS_6011004	19.89
Unigene21132_All	4AS_6007103	21.52
Unigene67184_All	4AS_4644580	23.15
Unigene5625_All	4AS_5933247	23.15
Unigene29027_All	4AS_5934095	23.15
Unigene15954_All	4AS_5937739	23.15
Unigene21506_All	4AS_5991189	23.15
Unigene8953_All	4AS_5992759	23.15
Unigene42826_All	4AS_6013240	23.15
Unigene13170_All	4AS_6014250	23.15
Unigene33805_All	4AL_7133784	28.22
Unigene23026_All	4AS_5961634	28.22
Unigene69795_All	4AS_5969591	28.22
Unigene58476_All	4AS_5985629	28.22
Unigene4931_All	4AS_5995464	28.22
Unigene71869_All	4AS_6002965	28.22
Unigene8162_All	4AS_6007770	28.22
Unigene48586_All	4AS_6013720	28.22
Unigene2464_All	4AL_7043696	28.61
Unigene47617_All	4AL_7088291	28.61
Unigene1681_All	4AL_7109031	28.61
Unigene13425_All	4AL_7134852	28.61
Unigene4646_All	4AL_7154078	28.61
Unigene3912_All	4AL_7171720	28.61
Unigene13943_All	4AL_4386314	29
Unigene67633_All	4AL_6930296	29
Unigene23392_All	4AL_7067403	29
Unigene70648_All	4AL_7067403	29
Unigene2238_All	4AL_7074306	29
Unigene7403_All	4AL_7074306	29
Unigene20712_All	4AL_7094098	29
Unigene35393_All	4AL_7100654	29
Unigene3238_All	4AL_7103384	29
Unigene34907_All	4AL_7105270	29
Unigene34180_All	4AL_7112428	29
Unigene5670_All	4AL_7112428	29
Unigene72954_All	4AL_7112428	29
Unigene26732_All	4AL_7126802	29
Unigene8253_All	4AL_7139631	29
Unigene24967_All	4AL_7140250	29
Unigene5825_All	4AL_7144713	29
Unigene24215_All	4AL_7144713	29
Unigene2278_All	4AL_7146652	29
Unigene132_All	4AL_7153214	29
Unigene33091_All	4AL_7157961	29
Unigene5974_All	4AL_7158546	29
Unigene5401_All	4AL_7171879	29
Unigene1400_All	4AL_7173434	29
Unigene23000_All	4AL_7174192	29
Unigene28166_All	4DS_2320491	36.81
Unigene30369_All	4AL_3392907	37.265
Unigene4479_All	4AL_7080509	37.265
Unigene10602_All	4AL_7125414	37.72
Unigene1915_All	4AL_7131656	37.72
Unigene34790_All	4AL_7158475	37.72
Unigene30894_All	4AL_7173310	48.48
Unigene7437_All	4AL_7035736	76.67
Unigene26497_All	4AL_7141793	76.67
Unigene62673_All	4AL_1833881	78.35
Unigene11252_All	4AL_2471935	78.35
Unigene20696_All	4AL_7066962	78.35
Unigene25543_All	4AL_7068703	78.35
Unigene12849_All	4AL_7079753	78.35
Unigene13120_All	4AL_7085761	78.35
Unigene22375_All	4AL_7128697	78.35
Unigene6285_All	4AL_4809898	79.64
Unigene23792_All	4AL_7086583	79.64
Unigene5815_All	4AL_7143641	79.64
Unigene65212_All	4AL_7155623	79.64
Unigene33760_All	4AL_7150279	118.79
Unigene31475_All	4AL_7099598	119.165
Unigene22812_All	4AL_7156967	119.54
Unigene16563_All	4AL_7109930	121.94
Unigene57386_All	4AL_3803615	133.96
Unigene71379_All	4AL_7140129	133.96
Unigene20927_All	4AL_7168216	133.96
Unigene23945_All	4AL_7171570	133.96
Unigene24597_All	4AL_7172232	133.96
Unigene28344_All	4AL_7169737	134.835
Unigene20034_All	4AL_7162484	138.565
Unigene27171_All	4AL_7127381	140.49
Unigene15172_All	4AL_7127381	140.49
Unigene1110_All	4AL_7148208	140.49
Chr 4B
Unigene68110_All	4BS_4864458	2.86
Unigene22485_All	4BS_4941089	2.86
Unigene1915_All	4BS_4962497	2.86
Unigene39700_All	4BS_4947956	7.1
Unigene26164_All	4BS_4892760	10.95
Unigene2756_All	4BS_4860506	39.46
Unigene5692_All	4BS_4860506	39.46
Unigene22125_All	4BS_4904265	39.46
Unigene9988_All	4BS_4933310	39.46
Unigene2278_All	4BS_4898005	43.57
Unigene5116_All	4BS_4905366	43.57
Unigene57015_All	4BS_4905567	43.57
Unigene945_All	4BS_4899986	44.35
Unigene13943_All	4BS_4869605	45.57
Unigene8253_All	4BS_4913644	46.79
Unigene6511_All	4BS_4161517	59.7
Unigene20712_All	4BS_4882386	59.7
Unigene70648_All	4BS_4914659	62.22
Unigene35393_All	4BS_4885499	64.89
Unigene50832_All	4BS_4922245	64.89
Unigene67330_All	4BS_525841	64.89
Unigene27619_All	4BL_7041754	65.295
Unigene2648_All	4BS_4905837	65.295
Unigene39997_All	4BL_6967146	65.7
Unigene12310_All	4BL_7027652	65.7
Unigene4931_All	4BL_7030159	65.7
Unigene23026_All	4BL_7036904	65.7
Unigene71190_All	4BS_4830137	65.7
Unigene12260_All	4BS_4858845	65.7
Unigene18694_All	4BS_4864882	65.7
Unigene9400_All	4BS_4869198	65.7
Unigene1447_All	4BS_4872717	65.7
Unigene5670_All	4BS_4876006	65.7
Unigene72954_All	4BS_4876006	65.7
Unigene1681_All	4BS_4884384	65.7
Unigene8576_All	4BS_4905991	65.7
Unigene62460_All	4BS_4907664	65.7
Unigene28484_All	4BS_4908729	65.7
Unigene47735_All	4BS_4911039	65.7
Unigene3238_All	4BS_4911525	65.7
Unigene66039_All	4BS_4913378	65.7
Unigene39782_All	4BS_4913378	65.7
Unigene26732_All	4BS_4914843	65.7
Unigene28159_All	4BS_4917212	65.7
Unigene3003_All	4BS_4917523	65.7
Unigene14609_All	4BS_4921344	65.7
Unigene23623_All	4BS_4921622	65.7
Unigene4218_All	4BS_4921622	65.7
Unigene1400_All	4BS_4923393	65.7
Unigene31953_All	4BS_4924340	65.7
Unigene60334_All	4BS_4925668	65.7
Unigene7588_All	4BS_4929245	65.7
Unigene10158_All	4BS_4934768	65.7
Unigene14951_All	4BS_4937575	65.7
Unigene2238_All	4BS_4939993	65.7
Unigene7403_All	4BS_4939993	65.7
Unigene5401_All	4BS_4940237	65.7
Unigene9825_All	4BS_4944574	65.7
Unigene11636_All	4BS_4946756	65.7
Unigene11255_All	4BS_4952575	65.7
Unigene37879_All	4BS_4952622	65.7
Unigene5825_All	4BS_4959179	65.7
Unigene27647_All	4BS_4959179	65.7
Unigene24215_All	4BS_4959180	65.7
Unigene4646_All	4BS_4963109	65.7
Unigene71869_All	4BL_7041711	66.135
Unigene48586_All	4BL_7005157	66.57
Unigene67549_All	4BL_6925084	67.46
Unigene10328_All	4BL_6980485	67.46
Unigene58476_All	4BL_6980810	67.46
Unigene8162_All	4BL_6986170	67.46
Unigene13170_All	4BL_7011042	67.46
Unigene11547_All	4BL_6866573	71.27
Unigene10099_All	4BL_6997808	71.27
Unigene852_All	4BL_7025005	71.27
Unigene25535_All	4BL_7034212	71.27
Unigene3293_All	4BL_7040449	71.27
Unigene11186_All	4BL_7041396	71.27
Unigene13179_All	4BL_6958881	73.82
Unigene68258_All	4BL_6982667	74.225
Unigene11999_All	4BL_6990126	74.225
Unigene5625_All	4BL_7015701	74.225
Unigene73068_All	4BL_7035655	74.225
Unigene7024_All	4BL_6830075	74.63
Unigene2292_All	4BL_6962126	74.63
Unigene69703_All	4BL_6970006	74.63
Unigene14301_All	4BL_7006109	74.63
Unigene22414_All	4BL_7021741	74.63
Unigene10495_All	4BL_7032702	74.63
Unigene9535_All	4BL_7037379	74.63
Unigene7214_All	4BL_7037701	74.63
Unigene30925_All	4BL_6995049	75.48
Unigene64401_All	4BL_7010893	75.48
Unigene17140_All	4BL_7038169	75.48
Unigene5326_All	4BL_7041121	75.48
Unigene14826_All	4BL_5336019	79.25
Unigene65183_All	4BL_7007242	79.25
Unigene49573_All	4BL_7025559	79.25
Unigene65406_All	4BL_7025559	79.25
Unigene68254_All	4BL_7034359	80.97
Unigene5096_All	4BL_7037638	80.97
Unigene4470_All	4BL_6999698	86.62
Unigene14569_All	4BL_6999698	86.62
Unigene12414_All	4BL_6880672	87.52
Unigene28398_All	4BL_6883719	94.55
Unigene9940_All	4BL_7000984	94.55
Unigene23945_All	4BL_6964245	105.52
Unigene68168_All	4BL_6973140	105.52
Unigene12367_All	4BL_6970737	130.73
Unigene5404_All	4BL_6998789	130.73
Unigene4343_All	4BL_7042486	130.73
Chr 4D
Unigene35393_All	4DS_2219420	0
Unigene31700_All	4DS_2296612	0
Unigene20712_All	4DS_2300056	0
Unigene9581_All	4DS_2301203	0
Unigene17432_All	4DS_2305553	0
Unigene1400_All	4DS_2316777	0
Unigene35309_All	4DS_2320880	0
Unigene1958_All	4DS_2323003	0
Unigene5401_All	4DS_2323997	0
Unigene70648_All	4DS_2326512	0
Unigene9535_All	4DL_14309713	6.17
Unigene3197_All	4DL_14381653	6.17
Unigene73068_All	4DL_14404719	6.17
Unigene68258_All	4DL_14461001	6.17
Unigene3238_All	4DS_2288748	6.17
Unigene69565_All	4DL_14417282	7.045
Unigene5670_All	4DS_668438	7.045
Unigene72954_All	4DS_668438	7.045
Unigene2757_All	4DL_14310109	7.92
Unigene5625_All	4DL_14367634	7.92
Unigene7214_All	4DL_14370381	7.92
Unigene64561_All	4DL_14378524	7.92
Unigene23455_All	4DL_14403598	7.92
Unigene62005_All	4DL_14415807	7.92
Unigene8139_All	4DL_14464571	7.92
Unigene1681_All	4DS_1266292	7.92
Unigene67184_All	4DL_14462091	8.365
Unigene23194_All	4DS_2324515	8.365
Unigene21918_All	4DL_14302388	8.81
Unigene23026_All	4DL_14330756	8.81
Unigene48586_All	4DL_14427541	8.81
Unigene17963_All	4DL_14459255	8.81
Unigene4646_All	4DS_2270703	8.81
Unigene26732_All	4DS_2276524	8.81
Unigene6733_All	4DS_2286601	8.81
Unigene20977_All	4DS_2292233	8.81
Unigene24889_All	4DS_2308119	8.81
Unigene2238_All	4DS_2315009	8.81
Unigene7403_All	4DS_2315009	8.81
Unigene9250_All	4DS_2315443	8.81
Unigene60334_All	4DS_2319800	8.81
Unigene5825_All	4DS_2324374	8.81
Unigene24215_All	4DS_2324374	8.81
Unigene8576_All	4DS_1894641	10.205
Unigene31953_All	4DS_2321236	10.205
Unigene20765_All	4DL_14099714	11.6
Unigene8162_All	4DL_14304308	11.6
Unigene58476_All	4DL_14343166	11.6
Unigene1368_All	4DS_2308854	11.6
Unigene4931_All	4DL_14364796	13.66
Unigene5326_All	4DL_14415524	15.72
Unigene29246_All	4DL_14350368	22.88
Unigene7024_All	4DL_14463336	22.88
Unigene40153_All	4DL_14465231	22.88
Unigene13107_All	4DL_14415116	58.79
Unigene1396_All	4DL_14427334	59.23
Unigene28208_All	4DL_14459874	59.23
Unigene15053_All	4DL_14466203	59.67
Unigene27960_All	4DL_14377441	61.42

## Sheet: G5
Supplementary Table 3 The lists of EST-STS markers anchored on the homologous group 5 of the wheat POPSEQ genetic map
Unigene ID	Wheat genome contig	POPSEQ genetic distance(cM)
Chr 5A
Unigene9023_All	5AL_2744541	0
Unigene30329_All	5AL_2801258	0
Unigene11668_All	5AS_1508362	0
Unigene10395_All	5AS_1511662	0
Unigene21114_All	5BS_2288166	0
Unigene32371_All	5AL_2758698	1.285
Unigene9736_All	5AS_1539021	1.285
Unigene21866_All	5AL_2670527	2.57
Unigene5555_All	5AL_2788197	2.57
Unigene49470_All	5AS_1513810	2.57
Unigene10097_All	5AS_1550742	2.57
Unigene22121_All	5AS_1550742	2.57
Unigene16436_All	5AL_2699815	6.27
Unigene14482_All	5AL_2707168	6.27
Unigene32810_All	5AL_2733831	6.27
Unigene4598_All	5AL_2751752	6.27
Unigene2175_All	5AL_2752086	6.27
Unigene34035_All	5AL_2776694	6.27
Unigene71979_All	5AL_2783128	8.82
Unigene55913_All	5AL_723782	8.82
Unigene32606_All	5AL_2748955	10.56
Unigene7997_All	5AL_2765958	10.56
Unigene12168_All	5AL_2804981	10.56
Unigene5865_All	5AL_2811125	10.56
Unigene26558_All	5AL_2758265	10.995
Unigene9932_All	5AL_2759517	36.06
Unigene27139_All	5AL_2775127	38.81
Unigene615_All	5AL_2809956	39.53
Unigene30260_All	5AL_2809956	39.53
Unigene2378_All	5AL_2730336	40.25
Unigene21201_All	5AL_1476850	44.66
Unigene9095_All	5AL_2740863	48.09
Unigene1555_All	5AL_2756579	48.09
Unigene27081_All	5AL_2676622	54.88
Unigene34306_All	5AL_2703791	54.88
Unigene72356_All	5AL_2706425	54.88
Unigene4457_All	5AL_2742183	54.88
Unigene13319_All	5AL_2808030	54.88
Unigene65939_All	5AL_2731177	55.66
Unigene13942_All	5AL_2263578	58.27
Unigene1882_All	5AL_2778327	58.27
Unigene25041_All	5AL_2779036	58.27
Unigene39273_All	5AL_2790602	58.27
Unigene27136_All	5AL_2796615	58.27
Unigene66523_All	5AL_2809550	58.27
Unigene39998_All	5AL_2809646	58.27
Unigene9266_All	5AL_2810119	58.27
Unigene822_All	5AL_2694090	69.74
Unigene23725_All	5AL_2747502	69.74
Unigene5771_All	5AL_2747502	69.74
Unigene11072_All	5AL_2749689	69.74
Unigene22373_All	5AL_2799336	69.74
Unigene28174_All	5AL_2807648	69.74
Unigene71658_All	5AL_2786766	71.915
Unigene22557_All	5AL_2801238	71.915
Unigene4724_All	5AL_2353167	74.09
Unigene25666_All	5AL_2675915	74.09
Unigene9641_All	5AL_2689819	74.09
Unigene8137_All	5AL_2692603	74.09
Unigene35699_All	5AL_2732873	74.09
Unigene29276_All	5AL_2800907	74.09
Unigene9229_All	5AL_2806893	74.09
Unigene24612_All	5AL_2767572	80.35
Unigene4764_All	5AL_846516	95.76
Unigene5477_All	5AL_2783806	104.28
Unigene11378_All	5AL_2062169	106.95
Unigene1357_All	5AL_2672256	106.95
Unigene3925_All	5AL_2748497	106.95
Unigene8886_All	5AL_2811805	106.95
Unigene13331_All	5AL_2809623	113.27
Unigene28341_All	5AL_2734116	114.95
Unigene176_All	5AL_2756476	120.97
Unigene30401_All	5AL_1279590	127.94
Unigene3513_All	5AL_186274	127.94
Unigene9517_All	5AL_2781743	127.94
Unigene65139_All	5AL_2783655	127.94
Unigene39614_All	5AL_430743	127.94
Chr 5B
Unigene68250_All	5BS_2245744	0
Unigene9705_All	5BS_2254119	0
Unigene11457_All	5BS_2268382	0
Unigene9736_All	5BS_643948	3.795
Unigene31661_All	5BS_2278362	4.2
Unigene2896_All	5BS_2241398	13.27
Unigene71676_All	5BS_2246128	13.27
Unigene8391_All	5BS_2283266	24.95
Unigene873_All	5BS_2283266	24.95
Unigene9485_All	5BS_2297811	24.95
Unigene10666_All	5BS_1280383	33.15
Unigene810_All	5BS_2273958	33.15
Unigene13690_All	5BS_2242694	41.72
Unigene56546_All	5BS_2266554	41.72
Unigene9447_All	5BS_2166138	44.26
Unigene6183_All	5BS_2273282	44.26
Unigene15861_All	5BL_10790139	45.15
Unigene737_All	5BL_10790139	45.15
Unigene67663_All	5BL_10806860	45.15
Unigene27490_All	5BL_10843573	45.15
Unigene23540_All	5BS_2293215	45.15
Unigene32771_All	5BS_2236166	45.57
Unigene55209_All	5BL_10893946	45.99
Unigene73206_All	5BL_5127825	45.99
Unigene6591_All	5BS_2261290	45.99
Unigene71234_All	5BS_2293915	45.99
Unigene27460_All	5BS_2293915	45.99
Unigene67090_All	5BL_10835765	46.375
Unigene10560_All	5BL_10888266	46.375
Unigene24589_All	5BS_2288903	46.375
Unigene17046_All	5BL_10795314	46.76
Unigene10460_All	5BL_10803324	46.76
Unigene9023_All	5BL_10818709	46.76
Unigene36915_All	5BL_10821077	46.76
Unigene58028_All	5BL_10821974	46.76
Unigene66445_All	5BL_10837179	46.76
Unigene63162_All	5BL_10847024	46.76
Unigene25505_All	5BL_10847024	46.76
Unigene64429_All	5BL_10849010	46.76
Unigene30329_All	5BL_10881319	46.76
Unigene21673_All	5BL_10882940	46.76
Unigene9729_All	5BL_10906145	46.76
Unigene29958_All	5BL_10919515	46.76
Unigene11668_All	5BS_2235971	46.76
Unigene65743_All	5BS_2236190	46.76
Unigene73146_All	5BS_2247840	46.76
Unigene18817_All	5BS_2293632	46.76
Unigene9468_All	5BL_10782210	49.79
Unigene70746_All	5BL_10794197	49.79
Unigene37791_All	5BL_10797534	49.79
Unigene10575_All	5BL_10812373	49.79
Unigene21998_All	5BL_10834493	49.79
Unigene40882_All	5BL_10842334	49.79
Unigene14009_All	5BL_10842334	49.79
Unigene21527_All	5BL_10874439	49.79
Unigene4598_All	5BL_10879354	49.79
Unigene5555_All	5BL_10880234	49.79
Unigene16436_All	5BL_10797822	53.96
Unigene7287_All	5BL_10877527	53.96
Unigene23589_All	5BL_10885088	53.96
Unigene69236_All	5BL_10926151	53.96
Unigene12168_All	5BL_10791927	60.53
Unigene10646_All	5BL_10803660	60.53
Unigene38191_All	5BL_10863386	60.53
Unigene23673_All	5BL_10868948	60.53
Unigene30723_All	5BL_10892069	60.53
Unigene12523_All	5BL_10797479	70.26
Unigene26558_All	5BL_10819627	70.26
Unigene24483_All	5BL_10852753	70.26
Unigene5899_All	5BL_10873515	70.26
Unigene5865_All	5BL_10923519	70.26
Unigene28268_All	5BL_10926502	70.26
Unigene9443_All	5BL_10786181	70.72
Unigene9456_All	5BL_10787368	70.72
Unigene9605_All	5BL_10923581	70.72
Unigene63115_All	5BL_10784944	78.74
Unigene1999_All	5BL_10831491	79.65
Unigene68911_All	5BL_10856132	79.65
Unigene615_All	5BL_10926449	79.65
Unigene50358_All	5BL_10786473	85.98
Unigene27139_All	5BL_10789842	85.98
Unigene10067_All	5BL_10843482	85.98
Unigene30260_All	5BL_10873527	85.98
Unigene27966_All	5BL_10804864	87.82
Unigene6645_All	5BL_10818965	87.82
Unigene65604_All	5BL_10923750	87.82
Unigene979_All	5BL_10924647	87.82
Unigene22292_All	5BL_10824365	88.24
Unigene21201_All	5BL_10869014	88.24
Unigene9095_All	5BL_10834802	102.24
Unigene1555_All	5BL_10835798	102.24
Unigene4457_All	5BL_10867123	104.76
Unigene14957_All	5BL_10896386	104.76
Unigene1591_All	5BL_10921836	104.76
Unigene25962_All	5BL_10805889	105.65
Unigene63662_All	5BL_10809270	105.65
Unigene24378_All	5BL_10917461	105.65
Unigene72356_All	5BL_10919240	105.65
Unigene13319_All	5BL_10924706	105.65
Unigene27081_All	5BL_452133	105.65
Unigene66523_All	5BL_10883298	108.43
Unigene1882_All	5BL_10901571	108.43
Unigene23263_All	5BL_10734470	112.5
Unigene13942_All	5BL_10884756	112.5
Unigene71053_All	5BL_10853449	115.58
Unigene65939_All	5BL_10912232	115.58
Unigene9266_All	5BL_10918257	115.58
Unigene11072_All	5BL_10815650	118.23
Unigene5771_All	5BL_10845573	118.23
Unigene22373_All	5BL_10895891	118.23
Unigene70503_All	5BL_10910826	118.23
Unigene23725_All	5BL_10915526	118.23
Unigene28174_All	5BL_10785963	119.02
Unigene822_All	5BL_10913248	119.02
Unigene47086_All	5BL_10824982	122.63
Unigene5779_All	5BL_10879948	122.63
Unigene9641_All	5BL_10708930	124.5
Unigene11295_All	5BL_10791815	124.5
Unigene35699_All	5BL_10797603	124.5
Unigene71658_All	5BL_10840068	124.5
Unigene9229_All	5BL_10883757	124.5
Unigene25666_All	5BL_10787404	134.18
Unigene4724_All	5BL_10789814	134.18
Unigene22068_All	5BL_10903966	134.18
Unigene665_All	5BL_10922099	134.18
Unigene8137_All	5BL_10926857	134.18
Unigene24532_All	5BL_10812920	135.05
Unigene9381_All	5BL_10819378	135.05
Unigene29796_All	5BL_10875198	135.05
Unigene27556_All	5BL_9585222	136.74
Unigene5693_All	5BL_10876968	140.13
Unigene4849_All	5BL_10911080	140.98
Unigene7676_All	5BL_10808848	150.6
Unigene9285_All	5BL_10814916	151.9
Unigene12391_All	5BL_10865115	160.77
Unigene30264_All	5BL_10867611	160.77
Unigene22408_All	5BL_10848252	170.89
Unigene9438_All	5BL_10924216	170.89
Unigene23959_All	5BL_10802834	171.68
Unigene28283_All	5BL_10828855	171.68
Unigene13714_All	5BL_10921608	171.68
Unigene7202_All	5BL_10921608	171.68
Unigene7482_All	5BL_10921608	171.68
Chr 5D
Unigene6183_All	5DS_2764812	2.185
Unigene99_All	5DS_1433893	4.37
Unigene22358_All	5DS_2739337	4.37
Unigene7482_All	5DS_2768627	4.37
Unigene490_All	5DS_2781491	4.37
Unigene23910_All	5DS_2740871	7.17
Unigene9736_All	5DS_2744525	7.17
Unigene25979_All	5DL_4562973	12.81
Unigene21591_All	5DS_1388067	12.81
Unigene6965_All	5DS_2732170	12.81
Unigene31661_All	5DS_2733121	12.81
Unigene426_All	5DS_2741946	12.81
Unigene23080_All	5DS_2757147	12.81
Unigene13641_All	5DS_2765707	12.81
Unigene795_All	5DS_2782888	12.81
Unigene24852_All	5DS_2738744	13.73
Unigene9485_All	5DS_2739344	13.73
Unigene13130_All	5DS_2752713	27.86
Unigene13874_All	5DS_2758012	27.86
Unigene11679_All	5DS_2730502	28.68
Unigene68097_All	5DS_2782461	31.385
Unigene62402_All	5DS_2745461	33.24
Unigene9447_All	5DS_2748052	35.78
Unigene58028_All	5DL_218758	36.175
Unigene30329_All	5DL_4566039	36.57
Unigene1216_All	5DS_1350922	36.57
Unigene6591_All	5DS_2726462	36.57
Unigene12001_All	5DS_2729157	36.57
Unigene9548_All	5DS_2751848	36.57
Unigene27729_All	5DL_2407186	49.71
Unigene24857_All	5DL_4491855	49.71
Unigene13145_All	5DL_4492895	49.71
Unigene9729_All	5DL_4497296	49.71
Unigene29958_All	5DL_4506995	49.71
Unigene4598_All	5DL_4515368	49.71
Unigene39613_All	5DL_4515567	49.71
Unigene17046_All	5DL_4522454	49.71
Unigene737_All	5DL_4524437	49.71
Unigene11525_All	5DL_4524717	49.71
Unigene10284_All	5DL_4531300	49.71
Unigene9468_All	5DL_4545795	49.71
Unigene9023_All	5DL_4548385	49.71
Unigene55208_All	5DL_4552905	49.71
Unigene55209_All	5DL_4564033	49.71
Unigene7974_All	5DL_4570894	49.71
Unigene68903_All	5DL_4572577	49.71
Unigene66445_All	5DL_4579685	49.71
Unigene5555_All	5DL_4585416	49.71
Unigene1262_All	5DL_4585690	49.71
Unigene37791_All	5DL_4604148	49.71
Unigene11852_All	5DS_2738977	49.71
Unigene780_All	5DS_2758062	49.71
Unigene32432_All	5DS_2765512	49.71
Unigene2505_All	5DS_2779121	49.71
Unigene5523_All	5DL_4539162	57.07
Unigene33961_All	5DL_4549487	57.07
Unigene2175_All	5DL_4560471	57.07
Unigene14482_All	5DL_4567738	57.07
Unigene16436_All	5DL_4587293	57.07
Unigene4298_All	5DL_4595711	57.07
Unigene55913_All	5DL_351153	75.45
Unigene71979_All	5DL_4494940	75.45
Unigene24371_All	5DL_4513114	75.45
Unigene14648_All	5DL_4530566	75.45
Unigene27114_All	5DL_4565802	75.45
Unigene39546_All	5DS_99694	75.45
Unigene62782_All	5DL_4584323	88.9
Unigene7997_All	5DL_4528017	90.635
Unigene5865_All	5DL_4560922	91.075
Unigene9456_All	5DL_2561263	93.25
Unigene9443_All	5DL_4494326	93.25
Unigene21276_All	5DL_4506682	93.25
Unigene34768_All	5DL_4499898	104.84
Unigene59195_All	5DL_4584843	106.55
Unigene615_All	5DL_4519875	107.405
Unigene26591_All	5DL_4603290	109.77
Unigene22385_All	5DL_4507144	123.25
Unigene9095_All	5DL_4512156	123.25
Unigene979_All	5DL_4538748	133.18
Unigene12409_All	5DL_4562449	134.075
Unigene33481_All	5DL_4576673	134.075
Unigene27081_All	5DL_2785941	134.97
Unigene29565_All	5DL_423884	134.97
Unigene72356_All	5DL_4527388	134.97
Unigene56817_All	5DL_4531452	134.97
Unigene63662_All	5DL_557857	134.97
Unigene13319_All	5DL_557857	134.97
Unigene1882_All	5DL_4519354	135.845
Unigene66523_All	5DL_4499584	136.72
Unigene21976_All	5DL_4521216	136.72
Unigene23263_All	5DL_4544531	138.39
Unigene13942_All	5DL_4568311	138.39
Unigene9266_All	5DL_4560420	144.59
Unigene65939_All	5DL_4592547	144.59
Unigene68548_All	5DL_4593639	144.59
Unigene11072_All	5DL_4606127	147.315
Unigene6571_All	5DL_4490587	150.04
Unigene822_All	5DL_4494208	150.04
Unigene28174_All	5DL_4528289	150.04
Unigene45687_All	5DL_4533373	150.04
Unigene23725_All	5DL_4551978	150.04
Unigene5771_All	5DL_4551978	150.04
Unigene9229_All	5DL_4494665	153.81
Unigene8446_All	5DL_4502341	153.81
Unigene71658_All	5DL_4504536	153.81
Unigene35699_All	5DL_4568611	153.81
Unigene9923_All	5DL_4573021	153.81
Unigene9641_All	5DL_4593888	153.81
Unigene7670_All	5DL_2881831	182.83
Unigene8137_All	5DL_4521287	182.83
Unigene25666_All	5DL_4550520	182.83
Unigene9381_All	5DL_4564995	182.83
Unigene11233_All	5DL_4571211	182.83
Unigene2183_All	5DL_4572451	182.83
Unigene22266_All	5DL_4594694	182.83
Unigene59068_All	5DL_4599310	182.83
Unigene4724_All	5DL_4603756	182.83
Unigene25982_All	5DL_4606156	182.83
Unigene5693_All	5DL_3351638	185.31
Unigene9342_All	5DL_4521711	185.31
Unigene7676_All	5DL_4560046	185.31
Unigene64830_All	5DL_4561753	185.31
Unigene37137_All	5DL_4561753	185.31
Unigene10442_All	5DL_4573433	185.31
Unigene22293_All	5DL_4513911	200.58
Unigene2875_All	5DL_4535687	200.58
Unigene25807_All	5DL_4540231	200.58
Unigene23832_All	5DL_4584157	200.58
Unigene6771_All	5DL_4603473	200.58
Unigene6835_All	5DL_4603473	200.58
Unigene66575_All	5DL_4535958	218.78
Unigene30595_All	5DL_4498997	221.46
Unigene23115_All	5DL_4603493	221.46
Unigene1839_All	5DL_168467	221.92
Unigene70233_All	5DL_321848	222.38
Unigene24719_All	5DL_4517961	222.38
Unigene22382_All	5DL_4517961	222.38
Unigene35416_All	5DL_4523456	222.38
Unigene69277_All	5DL_4541190	222.38
Unigene7941_All	5DL_4560530	222.38
Unigene9457_All	5DL_4563397	222.38
Unigene848_All	5DL_4571950	222.38
Unigene22316_All	5DL_4604449	222.38
Unigene448_All	5DL_4606944	222.38
Unigene34482_All	5DL_4501029	223.24
Unigene20969_All	5DL_4570856	223.24

## Sheet: G6
Supplementary Table 3 The lists of EST-STS markers anchored on the homologous group 6 of the wheat POPSEQ genetic map
Unigene ID	Wheat genome contig	POPSEQ genetic distance(cM)
Chr 6A
Unigene31354_All	6AS_4399918	0.445
Unigene42814_All	6AS_4356487	0.89
Unigene30019_All	6AS_4424879	0.89
Unigene33234_All	6AS_4408776	2.72
Unigene52215_All	6AS_4408776	2.72
Unigene68201_All	6AS_4415085	2.72
Unigene11259_All	6AS_4032542	4.36
Unigene26976_All	6AS_4427611	4.775
Unigene69253_All	6AS_4355016	5.19
Unigene8736_All	6AS_4427440	5.19
Unigene68651_All	6AS_4427440	5.19
Unigene36332_All	6AS_4344525	13.1
Unigene55082_All	6AS_4344525	13.1
Unigene42631_All	6AS_4344525	13.1
Unigene12868_All	6AS_4380692	13.1
Unigene29017_All	6AS_4428760	13.1
Unigene50132_All	6AS_4428760	13.1
Unigene26212_All	6AS_4371571	13.935
Unigene6816_All	6AS_4413035	13.935
Unigene19844_All	6AS_4428245	13.935
Unigene5278_All	6AS_4337534	14.77
Unigene66026_All	6AS_4351307	14.77
Unigene28545_All	6AS_4351307	14.77
Unigene38473_All	6AS_4408092	14.77
Unigene41878_All	6AS_4350823	23.36
Unigene26374_All	6AS_4411894	23.36
Unigene23425_All	6AS_4354010	31.93
Unigene60108_All	6AS_4354010	31.93
Unigene11958_All	6AS_4392209	31.93
Unigene47387_All	6AS_4404183	31.93
Unigene5561_All	6AS_4418420	31.93
Unigene13759_All	6AS_4421037	31.93
Unigene64030_All	6AS_4428697	31.93
Unigene10144_All	6AS_4428697	31.93
Unigene72664_All	6AS_4395991	37.43
Unigene54710_All	6AS_4395991	37.43
Unigene16660_All	6AS_4373091	38.835
Unigene71605_All	6AS_3277750	40.24
Unigene11670_All	6AS_4345680	40.24
Unigene53047_All	6AS_4345965	40.24
Unigene1414_All	6AS_4352358	40.24
Unigene2219_All	6AS_4352731	40.24
Unigene57996_All	6AS_4352731	40.24
Unigene20911_All	6AS_4358693	40.24
Unigene25958_All	6AS_4367306	40.24
Unigene10371_All	6AS_4379277	40.24
Unigene9794_All	6AS_4388864	40.24
Unigene376_All	6AS_4394348	40.24
Unigene3882_All	6AS_4411290	40.24
Unigene4593_All	6AS_4411290	40.24
Unigene39837_All	6AS_4420999	40.24
Unigene2062_All	6AS_4425519	40.24
Unigene28175_All	6AS_4428798	40.24
Unigene25334_All	6AS_4429238	40.24
Unigene56_All	6AS_4340327	45.55
Unigene9470_All	6AS_3291344	49.22
Unigene12572_All	6AS_4338676	49.22
Unigene69714_All	6AS_4384803	49.22
Unigene8141_All	6AS_4388989	49.22
Unigene39282_All	6AS_4388989	49.22
Unigene4862_All	6AS_4392380	49.22
Unigene3756_All	6AS_4404113	49.22
Unigene8950_All	6AS_4409447	49.22
Unigene20771_All	6AS_4415674	49.22
Unigene66533_All	6AS_4419521	49.22
Unigene33578_All	6AS_4432033	51.515
Unigene6596_All	6AS_4432033	51.515
Unigene2503_All	6AS_4432033	51.515
Unigene68025_All	6AS_4331103	53.81
Unigene66596_All	6AS_4331103	53.81
Unigene57653_All	6AS_4371799	53.81
Unigene14232_All	6AS_4388419	53.81
Unigene17930_All	6AS_4388419	53.81
Unigene60062_All	6AS_4395805	53.81
Unigene31726_All	6AS_4399884	53.81
Unigene23463_All	6AS_4399884	53.81
Unigene11323_All	6AS_4426776	53.81
Unigene5302_All	6AS_4428453	53.81
Unigene10562_All	6AL_5745523	60.96
Unigene50536_All	6AL_5746309	60.96
Unigene26920_All	6AL_5758730	60.96
Unigene4399_All	6AL_5759976	60.96
Unigene2597_All	6AL_5760283	60.96
Unigene170_All	6AL_5760979	60.96
Unigene16788_All	6AL_5764535	60.96
Unigene16388_All	6AL_5767744	60.96
Unigene7155_All	6AL_5769179	60.96
Unigene1441_All	6AL_5769813	60.96
Unigene71349_All	6AL_5782494	60.96
Unigene6118_All	6AL_5785983	60.96
Unigene20211_All	6AL_5786677	60.96
Unigene6900_All	6AL_5789067	60.96
Unigene20648_All	6AL_5790552	60.96
Unigene13295_All	6AL_5795770	60.96
Unigene19705_All	6AL_5810121	60.96
Unigene3444_All	6AL_5819428	60.96
Unigene4041_All	6AL_5821542	60.96
Unigene47742_All	6AL_5822781	60.96
Unigene16587_All	6AL_5823279	60.96
Unigene27386_All	6AL_5832300	60.96
Unigene17643_All	6AL_5832795	60.96
Unigene17911_All	6AL_5835364	60.96
Unigene20149_All	6AS_147378	60.96
Unigene34996_All	6AS_4319011	60.96
Unigene23837_All	6AS_4339630	60.96
Unigene20098_All	6AS_4343004	60.96
Unigene61900_All	6AS_4343145	60.96
Unigene24813_All	6AS_4355799	60.96
Unigene28443_All	6AS_4362860	60.96
Unigene35748_All	6AS_4371700	60.96
Unigene47569_All	6AS_4374162	60.96
Unigene28311_All	6AS_4395782	60.96
Unigene28934_All	6AS_4398692	60.96
Unigene65276_All	6AS_4412054	60.96
Unigene26747_All	6AS_4412054	60.96
Unigene28225_All	6AS_4413186	60.96
Unigene12458_All	6AS_4413220	60.96
Unigene4380_All	6AS_4423725	60.96
Unigene877_All	6AS_4425732	60.96
Unigene16152_All	6AS_4426849	60.96
Unigene65623_All	6AS_4430238	60.96
Unigene72604_All	6AS_4430353	60.96
Unigene65835_All	6AS_4431650	60.96
Unigene6988_All	6AS_4431752	60.96
Unigene32804_All	6AL_5760165	63.1
Unigene855_All	6AL_5829275	63.1
Unigene20695_All	6AS_4373695	63.1
Unigene10763_All	6AL_5749373	64.44
Unigene12119_All	6AL_5758481	64.44
Unigene67572_All	6AL_5776112	64.44
Unigene20556_All	6AL_5794089	64.44
Unigene771_All	6AL_5797805	64.44
Unigene58610_All	6AL_5815346	64.44
Unigene9164_All	6AL_5815346	64.44
Unigene3466_All	6AL_5832585	64.44
Unigene854_All	6AS_4394025	64.44
Unigene12306_All	6AL_5750387	64.84
Unigene33475_All	6AL_5778188	64.84
Unigene7503_All	6AL_5804606	64.84
Unigene29517_All	6AL_5819264	64.84
Unigene19647_All	6AL_5753024	65.24
Unigene53251_All	6AL_5753681	65.24
Unigene2459_All	6AL_5757625	65.24
Unigene3844_All	6AL_5757856	65.24
Unigene16468_All	6AL_5757856	65.24
Unigene20993_All	6AL_5757856	65.24
Unigene73075_All	6AL_5764722	65.24
Unigene14905_All	6AL_5772554	65.24
Unigene5385_All	6AL_5772771	65.24
Unigene741_All	6AL_5775988	65.24
Unigene11426_All	6AL_5805003	65.24
Unigene57515_All	6AL_5808585	65.24
Unigene58971_All	6AL_5829799	65.24
Unigene34596_All	6AL_5830047	65.24
Unigene19375_All	6AL_5830084	65.24
Unigene24362_All	6AL_5831659	65.24
Unigene30609_All	6AL_5833907	65.24
Unigene27520_All	6AL_5834615	65.24
Unigene4289_All	6AL_5694180	67.92
Unigene7806_All	6AL_5761992	67.92
Unigene28077_All	6AL_5763848	67.92
Unigene49312_All	6AL_5763848	67.92
Unigene33602_All	6AL_5763848	67.92
Unigene14413_All	6AL_5765967	67.92
Unigene17068_All	6AL_5765967	67.92
Unigene3960_All	6AL_5766163	67.92
Unigene15738_All	6AL_5769021	67.92
Unigene71853_All	6AL_5772827	67.92
Unigene4853_All	6AL_5793416	67.92
Unigene24683_All	6AL_5793712	67.92
Unigene6950_All	6AL_5795821	67.92
Unigene6216_All	6AL_5805436	67.92
Unigene22743_All	6AL_5808792	67.92
Unigene17741_All	6AL_5810593	67.92
Unigene3198_All	6AL_5811208	67.92
Unigene52240_All	6AL_5811268	67.92
Unigene6694_All	6AL_5814714	67.92
Unigene3997_All	6AL_5820900	67.92
Unigene11485_All	6AL_5821942	67.92
Unigene14271_All	6AL_5821942	67.92
Unigene6714_All	6AL_5821942	67.92
Unigene5390_All	6AL_5821942	67.92
Unigene16481_All	6AL_5823227	67.92
Unigene29117_All	6AL_5823993	67.92
Unigene66066_All	6AL_5829499	67.92
Unigene8290_All	6AL_5834726	67.92
Unigene4799_All	6AL_5785918	76.8
Unigene4260_All	6AL_5831009	76.8
Unigene21775_All	6AL_5831648	76.8
Unigene48095_All	6AL_5761364	88.17
Unigene9631_All	6AL_5769858	88.17
Unigene4195_All	6AL_5773013	88.17
Unigene8962_All	6AL_5777106	88.17
Unigene22323_All	6AL_5810066	88.17
Unigene46632_All	6AL_5832729	88.17
Unigene45539_All	6AL_5833187	88.17
Unigene29667_All	6AL_5833783	88.17
Unigene71983_All	6AL_5746691	118.54
Unigene13981_All	6AL_5750303	118.54
Unigene31220_All	6AL_5761323	118.54
Unigene14816_All	6AL_5763211	118.54
Unigene23220_All	6AL_5807898	118.54
Unigene20837_All	6AL_5819489	118.54
Unigene21151_All	6AL_5827447	118.54
Unigene10093_All	6AL_5832979	118.54
Unigene68493_All	6AL_5834033	118.54
Unigene19606_All	6AL_5697416	123.95
Unigene34445_All	6AL_5697416	123.95
Unigene6605_All	6AL_5822398	123.95
Unigene2785_All	6AL_5702173	126.65
Unigene31961_All	6AL_5754911	126.65
Unigene6008_All	6AL_5780495	126.65
Unigene64768_All	6AL_5830384	126.65
Unigene36022_All	6AL_5819042	133.31
Unigene20975_All	6AL_5819042	133.31
Unigene29744_All	6AL_5819042	133.31
Unigene18970_All	6AL_5834266	133.31
Unigene28201_All	6AL_5835370	133.31
Unigene25908_All	6AL_928657	133.31
Unigene22940_All	6AL_5745994	134.15
Unigene202_All	6AL_5766079	134.15
Unigene60582_All	6AL_5768622	134.15
Unigene29091_All	6AL_5770544	134.15
Unigene11261_All	6AL_5780077	134.15
Unigene17152_All	6AL_5784854	134.15
Unigene900_All	6AL_5784854	134.15
Unigene36567_All	6AL_5785149	134.15
Unigene21474_All	6AL_5788528	134.15
Unigene46631_All	6AL_5788528	134.15
Unigene29337_All	6AL_5794362	134.15
Unigene20746_All	6AL_5795517	134.15
Unigene7606_All	6AL_5797420	134.15
Unigene2726_All	6AL_5813059	134.15
Unigene1881_All	6AL_5829208	134.15
Unigene48012_All	6AL_5833156	134.15
Unigene58706_All	6AL_5833872	134.15
Unigene65669_All	6AL_5834888	134.15
Unigene26658_All	6AL_5770226	134.565
Unigene26916_All	6AL_5784920	134.58
Unigene10491_All	6AL_5823017	134.58
Chr 6B
Unigene30019_All	6BS_172008	0
Unigene44806_All	6BS_3009766	0
Unigene42814_All	6BS_3014337	0
Unigene11259_All	6BS_2904709	3.57
Unigene60062_All	6BS_3017340	3.57
Unigene66025_All	6BS_3017340	3.57
Unigene69253_All	6BS_3048141	3.57
Unigene8736_All	6BS_96655	6.23
Unigene68651_All	6BS_96655	6.23
Unigene19844_All	6BS_2950730	7.86
Unigene23499_All	6BS_2980122	7.86
Unigene6816_All	6BS_3043506	7.86
Unigene26784_All	6BS_2991910	13.04
Unigene42631_All	6BS_2991917	13.04
Unigene36332_All	6BS_2996132	13.04
Unigene55082_All	6BS_3043973	13.04
Unigene26374_All	6BS_3046897	13.04
Unigene27640_All	6BS_3044809	24.84
Unigene13759_All	6BS_2925721	27.985
Unigene5707_All	6BS_2929793	31.13
Unigene23425_All	6BS_2954213	31.13
Unigene60108_All	6BS_2954213	31.13
Unigene66881_All	6BS_3043250	46.64
Unigene70146_All	6BS_2968774	48.35
Unigene60013_All	6BS_2983626	48.35
Unigene73001_All	6BS_2985468	48.35
Unigene68043_All	6BS_2995872	48.35
Unigene9221_All	6BS_2995872	48.35
Unigene45319_All	6BS_3044976	48.35
Unigene22697_All	6BS_3045355	48.35
Unigene72951_All	6BS_3049581	48.35
Unigene5900_All	6BS_3041175	49.69
Unigene27751_All	6BS_238226	51.03
Unigene7094_All	6BS_2899356	51.03
Unigene62112_All	6BS_2930899	51.03
Unigene15317_All	6BS_2973010	51.03
Unigene20837_All	6BS_3015316	51.03
Unigene49524_All	6BS_3043554	51.03
Unigene5226_All	6BS_1018125	51.49
Unigene26624_All	6BS_1266422	51.89
Unigene8950_All	6BS_141524	51.89
Unigene70938_All	6BS_1905295	51.89
Unigene36600_All	6BS_2904470	51.89
Unigene52468_All	6BS_2996810	51.89
Unigene1316_All	6BS_3022044	51.89
Unigene8141_All	6BS_2673295	51.95
Unigene39282_All	6BS_2673295	51.95
Unigene37441_All	6BS_2942426	51.95
Unigene9943_All	6BS_2947297	51.95
Unigene13305_All	6BS_2949838	51.95
Unigene17930_All	6BS_2954072	51.95
Unigene9212_All	6BS_2976584	51.95
Unigene20771_All	6BS_2998659	51.95
Unigene69714_All	6BS_474168	51.95
Unigene20360_All	6BL_1442023	65.07
Unigene20211_All	6BL_2540740	65.07
Unigene16788_All	6BL_2684055	65.07
Unigene20648_All	6BL_4078917	65.07
Unigene10562_All	6BL_4260192	65.07
Unigene4041_All	6BL_4262442	65.07
Unigene72836_All	6BL_4265092	65.07
Unigene71349_All	6BL_4275424	65.07
Unigene6118_All	6BL_4280853	65.07
Unigene1016_All	6BL_4281770	65.07
Unigene4497_All	6BL_4281770	65.07
Unigene8340_All	6BL_4287272	65.07
Unigene1441_All	6BL_4318607	65.07
Unigene12617_All	6BL_4339137	65.07
Unigene27485_All	6BL_4353854	65.07
Unigene23997_All	6BL_4353854	65.07
Unigene16587_All	6BL_4354040	65.07
Unigene2597_All	6BL_4360540	65.07
Unigene20308_All	6BL_4370007	65.07
Unigene65534_All	6BL_4385035	65.07
Unigene26920_All	6BL_4389385	65.07
Unigene10763_All	6BL_4394669	65.07
Unigene17643_All	6BL_4398818	65.07
Unigene47569_All	6BS_1639990	65.07
Unigene71677_All	6BS_2048491	65.07
Unigene20695_All	6BS_2095847	65.07
Unigene877_All	6BS_2145710	65.07
Unigene12382_All	6BS_2925797	65.07
Unigene3096_All	6BS_2949436	65.07
Unigene17911_All	6BS_2960190	65.07
Unigene20098_All	6BS_2969885	65.07
Unigene1224_All	6BS_2991797	65.07
Unigene28899_All	6BS_2991797	65.07
Unigene61900_All	6BS_3010685	65.07
Unigene16152_All	6BS_3018829	65.07
Unigene1829_All	6BS_3021764	65.07
Unigene7070_All	6BS_3021764	65.07
Unigene9332_All	6BS_3034880	65.07
Unigene33932_All	6BS_3041094	65.07
Unigene35748_All	6BS_3044766	65.07
Unigene25575_All	6BS_3045497	65.07
Unigene26747_All	6BS_3045730	65.07
Unigene47742_All	6BL_4302218	65.52
Unigene11537_All	6BS_2975079	65.52
Unigene20149_All	6BS_3003630	65.52
Unigene62694_All	6BL_4400437	65.925
Unigene19705_All	6BL_4309067	65.97
Unigene51191_All	6BL_4367463	65.97
Unigene30609_All	6BL_4397681	65.97
Unigene23469_All	6BS_2907729	65.97
Unigene11323_All	6BS_2950051	65.97
Unigene57653_All	6BS_3012531	65.97
Unigene1469_All	6BS_3029317	65.97
Unigene28443_All	6BS_3033945	65.97
Unigene4380_All	6BS_3043461	65.97
Unigene28934_All	6BS_3007992	66.795
Unigene5302_All	6BS_3016418	66.795
Unigene15771_All	6BL_1291251	78.04
Unigene29517_All	6BL_1291251	78.04
Unigene6694_All	6BL_3063283	78.04
Unigene2459_All	6BL_3605254	78.04
Unigene771_All	6BL_4222041	78.04
Unigene14413_All	6BL_4257410	78.04
Unigene17068_All	6BL_4257410	78.04
Unigene17741_All	6BL_4263669	78.04
Unigene43986_All	6BL_4273920	78.04
Unigene20556_All	6BL_4283207	78.04
Unigene57515_All	6BL_4286506	78.04
Unigene60269_All	6BL_4298735	78.04
Unigene6904_All	6BL_4298735	78.04
Unigene49312_All	6BL_4330335	78.04
Unigene33602_All	6BL_4330335	78.04
Unigene19647_All	6BL_4362925	78.04
Unigene18835_All	6BL_4369697	78.04
Unigene3997_All	6BL_4386190	78.04
Unigene5103_All	6BL_4386943	78.04
Unigene73075_All	6BL_4387293	78.04
Unigene170_All	6BL_4395111	78.04
Unigene33475_All	6BL_4396197	78.04
Unigene15738_All	6BL_471640	78.04
Unigene12119_All	6BL_720483	78.04
Unigene8325_All	6BL_2597709	78.42
Unigene6216_All	6BL_319778	78.42
Unigene25407_All	6BL_3997016	78.42
Unigene22743_All	6BL_4247570	78.42
Unigene66066_All	6BL_4253714	78.42
Unigene20273_All	6BL_4258995	78.42
Unigene34838_All	6BL_4315206	78.42
Unigene3960_All	6BL_4360529	78.42
Unigene7806_All	6BL_4361381	78.42
Unigene64191_All	6BL_4385710	78.42
Unigene19538_All	6BL_4389944	78.42
Unigene4289_All	6BL_4395266	78.42
Unigene8290_All	6BL_574376	78.42
Unigene12875_All	6BL_4265375	80.07
Unigene4799_All	6BL_4205794	83.57
Unigene4260_All	6BL_4288724	83.57
Unigene3932_All	6BL_4208964	86.38
Unigene1414_All	6BL_4284480	86.38
Unigene8602_All	6BL_4290329	86.38
Unigene48095_All	6BL_4295949	86.38
Unigene8962_All	6BL_4399497	88.38
Unigene45539_All	6BL_966697	88.38
Unigene13981_All	6BL_2268845	90.04
Unigene9631_All	6BL_4368002	90.04
Unigene9646_All	6BL_4258782	91.56
Unigene14457_All	6BL_4330748	91.56
Unigene67841_All	6BL_4371191	91.56
Unigene69072_All	6BL_4372922	91.56
Unigene21151_All	6BL_4372922	91.56
Unigene33098_All	6BL_4397432	91.56
Unigene4195_All	6BL_687524	91.56
Unigene71983_All	6BL_4263080	98.59
Unigene23700_All	6BL_4350959	98.59
Unigene68493_All	6BL_4394856	98.59
Unigene10093_All	6BL_4397371	98.59
Unigene39755_All	6BL_4302379	100.25
Unigene14816_All	6BL_4326674	100.25
Unigene64768_All	6BL_4316545	106.93
Unigene58357_All	6BL_4263933	120.53
Unigene22132_All	6BL_4402042	120.53
Unigene48012_All	6BL_4263570	134.69
Unigene7606_All	6BL_4269494	134.69
Unigene28201_All	6BL_4285183	134.69
Unigene17152_All	6BL_4328047	134.69
Unigene900_All	6BL_4328047	134.69
Unigene67780_All	6BL_4262885	139.16
Unigene42683_All	6BL_4262885	139.16
Unigene50458_All	6BL_4262885	139.16
Unigene58706_All	6BL_4335974	139.16
Unigene6359_All	6BL_4343557	139.16
Unigene65669_All	6BL_4360932	139.16
Unigene25217_All	6BL_4370655	139.16
Unigene29337_All	6BL_4370655	139.16
Unigene32409_All	6BL_4370655	139.16
Unigene21474_All	6BL_4395840	139.16
Unigene46631_All	6BL_4399046	139.16
Chr 6D
Unigene178_All	6DS_133082	0
Unigene34725_All	6DS_2073734	0
Unigene2754_All	6DS_2076426	0
Unigene32406_All	6DS_1534244	1.75
Unigene60062_All	6DS_2073098	1.75
Unigene66025_All	6DS_2073098	1.75
Unigene61550_All	6DS_2073098	1.75
Unigene6115_All	6DS_2083372	1.75
Unigene12799_All	6DS_2088895	1.75
Unigene10342_All	6DS_2088895	1.75
Unigene42814_All	6DS_2093399	1.75
Unigene30019_All	6DS_2121565	1.75
Unigene46331_All	6DS_2063678	2.56
Unigene21675_All	6DS_2090014	2.56
Unigene27533_All	6DS_2107835	2.56
Unigene22578_All	6DS_98458	2.56
Unigene14153_All	6DS_1766284	4.36
Unigene11259_All	6DS_2094287	4.36
Unigene19844_All	6DS_2098505	4.36
Unigene52183_All	6DS_2103852	4.36
Unigene69253_All	6DS_2116396	4.36
Unigene29017_All	6DS_2084308	15.08
Unigene38473_All	6DS_2099591	15.08
Unigene66026_All	6DS_2099591	15.08
Unigene28545_All	6DS_2099591	15.08
Unigene50132_All	6DS_2104251	15.08
Unigene8736_All	6DS_2114081	15.08
Unigene68651_All	6DS_2114081	15.08
Unigene12868_All	6DS_2097164	16.8
Unigene55082_All	6DS_2100405	16.8
Unigene42631_All	6DS_2100405	16.8
Unigene41878_All	6DS_2102496	16.8
Unigene26374_All	6DS_2102575	16.8
Unigene22330_All	6DS_2119953	27.49
Unigene23425_All	6DS_2068951	40.65
Unigene60108_All	6DS_2068951	40.65
Unigene47387_All	6DS_2113549	40.65
Unigene22914_All	6DS_2125127	40.65
Unigene10645_All	6DS_2086105	41.45
Unigene34292_All	6DS_2120099	41.45
Unigene13759_All	6DS_2072139	44.2
Unigene44519_All	6DS_2072261	44.2
Unigene28437_All	6DS_2063476	64.445
Unigene4478_All	6DS_2002190	69.125
Unigene27300_All	6DS_1273470	71.6
Unigene8950_All	6DS_1274752	71.6
Unigene69714_All	6DS_2058142	71.6
Unigene63288_All	6DS_2081098	71.6
Unigene45063_All	6DS_2115082	71.6
Unigene11323_All	6DS_475202	71.6
Unigene17930_All	6DS_930118	71.6
Unigene62112_All	6DS_2051267	77.64
Unigene6596_All	6DS_2072054	77.64
Unigene2503_All	6DS_2072054	77.64
Unigene49418_All	6DS_2074290	77.64
Unigene22128_All	6DS_2080130	77.64
Unigene57653_All	6DS_2089665	77.64
Unigene23469_All	6DS_2090608	77.64
Unigene31726_All	6DS_2117578	77.64
Unigene23463_All	6DS_2117578	77.64
Unigene5302_All	6DS_2121673	77.64
Unigene68025_All	6DS_2122225	77.64
Unigene66596_All	6DS_2122225	77.64
Unigene6694_All	6DL_3266154	79.15
Unigene19705_All	6DL_3281868	79.15
Unigene24362_All	6DL_3321477	79.15
Unigene66455_All	6DL_3321477	79.15
Unigene72836_All	6DL_3325572	79.15
Unigene8884_All	6DL_3325572	79.15
Unigene28443_All	6DS_2111199	79.15
Unigene4380_All	6DS_2122717	79.15
Unigene5350_All	6DL_3295936	79.9
Unigene20695_All	6DS_1467933	79.9
Unigene35748_All	6DS_2057455	79.9
Unigene71677_All	6DS_2087309	79.9
Unigene65835_All	6DS_2101104	79.9
Unigene25492_All	6DS_2102032	79.9
Unigene25441_All	6DS_2126694	79.9
Unigene4399_All	6DL_295327	80.365
Unigene5031_All	6DL_3299490	80.365
Unigene28934_All	6DS_2100121	80.74
Unigene27363_All	6DS_2126183	80.74
Unigene19538_All	6DL_1339967	81.58
Unigene33277_All	6DL_2159677	81.58
Unigene2597_All	6DL_2198722	81.58
Unigene19375_All	6DL_2227338	81.58
Unigene7503_All	6DL_231120	81.58
Unigene17507_All	6DL_2496951	81.58
Unigene12567_All	6DL_2747261	81.58
Unigene170_All	6DL_2823905	81.58
Unigene147_All	6DL_3214112	81.58
Unigene26196_All	6DL_3222314	81.58
Unigene16388_All	6DL_3239350	81.58
Unigene19647_All	6DL_3240997	81.58
Unigene5385_All	6DL_3241469	81.58
Unigene58610_All	6DL_3244909	81.58
Unigene9164_All	6DL_3244909	81.58
Unigene26920_All	6DL_3253889	81.58
Unigene71349_All	6DL_3264562	81.58
Unigene3466_All	6DL_3271976	81.58
Unigene57515_All	6DL_3274487	81.58
Unigene20360_All	6DL_3276706	81.58
Unigene58822_All	6DL_3289898	81.58
Unigene39414_All	6DL_3290059	81.58
Unigene4041_All	6DL_3295402	81.58
Unigene17643_All	6DL_3297615	81.58
Unigene60936_All	6DL_3302674	81.58
Unigene3501_All	6DL_3304848	81.58
Unigene27386_All	6DL_3306986	81.58
Unigene46789_All	6DL_3309778	81.58
Unigene51191_All	6DL_3310502	81.58
Unigene15911_All	6DL_3312598	81.58
Unigene34596_All	6DL_3314199	81.58
Unigene20648_All	6DL_3315627	81.58
Unigene47742_All	6DL_3317255	81.58
Unigene7155_All	6DL_3321113	81.58
Unigene20273_All	6DL_3324523	81.58
Unigene11426_All	6DL_3324947	81.58
Unigene20308_All	6DL_3325300	81.58
Unigene73075_All	6DL_3327211	81.58
Unigene30609_All	6DL_3327357	81.58
Unigene2459_All	6DL_3327673	81.58
Unigene10763_All	6DL_3328921	81.58
Unigene8340_All	6DL_489559	81.58
Unigene26747_All	6DS_1045291	81.58
Unigene9780_All	6DS_2058769	81.58
Unigene16788_All	6DS_2067216	81.58
Unigene2355_All	6DS_2067421	81.58
Unigene47569_All	6DS_2069710	81.58
Unigene23174_All	6DS_2078438	81.58
Unigene20149_All	6DS_2080462	81.58
Unigene19970_All	6DS_2089367	81.58
Unigene61900_All	6DS_2098190	81.58
Unigene11995_All	6DS_2103401	81.58
Unigene46881_All	6DS_2115745	81.58
Unigene10562_All	6DS_2115936	81.58
Unigene20098_All	6DS_2119715	81.58
Unigene877_All	6DS_2122226	81.58
Unigene72791_All	6DS_2122401	81.58
Unigene12382_All	6DS_2124029	81.58
Unigene20211_All	6DS_2124682	81.58
Unigene68367_All	6DS_2126763	81.58
Unigene33474_All	6DS_2126789	81.58
Unigene8675_All	6DS_2127725	81.58
Unigene16152_All	6DS_809909	81.58
Unigene5103_All	6DL_124481	83.755
Unigene12119_All	6DL_2086661	83.755
Unigene6797_All	6DL_2504263	83.755
Unigene17741_All	6DL_3233618	83.755
Unigene27520_All	6DL_3234506	83.755
Unigene43986_All	6DL_549403	83.755
Unigene6900_All	6DL_1105857	85.93
Unigene11064_All	6DL_2245061	85.93
Unigene8325_All	6DL_2889355	85.93
Unigene17793_All	6DL_3223187	85.93
Unigene15738_All	6DL_3225365	85.93
Unigene43779_All	6DL_3229408	85.93
Unigene22743_All	6DL_3235034	85.93
Unigene52240_All	6DL_3235442	85.93
Unigene47264_All	6DL_3241639	85.93
Unigene771_All	6DL_3243201	85.93
Unigene8610_All	6DL_3256991	85.93
Unigene9837_All	6DL_3260475	85.93
Unigene16481_All	6DL_3272251	85.93
Unigene3960_All	6DL_3275041	85.93
Unigene30189_All	6DL_3284978	85.93
Unigene6950_All	6DL_3286392	85.93
Unigene1016_All	6DL_3289200	85.93
Unigene4497_All	6DL_3289200	85.93
Unigene55808_All	6DL_3304887	85.93
Unigene14413_All	6DL_3305543	85.93
Unigene17068_All	6DL_3305543	85.93
Unigene10943_All	6DL_3314742	85.93
Unigene20556_All	6DL_3314787	85.93
Unigene4289_All	6DL_3321566	85.93
Unigene66066_All	6DL_3322011	85.93
Unigene11485_All	6DL_3322815	85.93
Unigene14271_All	6DL_3322815	85.93
Unigene6714_All	6DL_3322815	85.93
Unigene5390_All	6DL_3322815	85.93
Unigene8290_All	6DL_3330724	85.93
Unigene5677_All	6DL_518479	85.93
Unigene2737_All	6DS_2060370	85.93
Unigene71853_All	6DL_1252492	86.36
Unigene70446_All	6DL_2898160	86.36
Unigene66105_All	6DL_3299043	86.36
Unigene6450_All	6DL_3325501	86.36
Unigene7806_All	6DL_1436371	86.79
Unigene4853_All	6DL_1564735	86.79
Unigene34112_All	6DL_3074122	86.79
Unigene6216_All	6DL_3301836	86.79
Unigene34838_All	6DL_3320513	86.79
Unigene4260_All	6DL_2216528	94.21
Unigene36428_All	6DL_3205839	94.21
Unigene71161_All	6DL_3224829	94.21
Unigene3333_All	6DL_3230482	94.21
Unigene48095_All	6DL_3280503	94.21
Unigene65386_All	6DL_3294970	94.21
Unigene1329_All	6DL_3320831	94.21
Unigene33954_All	6DL_3320831	94.21
Unigene3997_All	6DL_683872	94.21
Unigene4799_All	6DL_940526	94.21
Unigene14457_All	6DL_2023355	119.86
Unigene45539_All	6DL_2446119	119.86
Unigene4195_All	6DL_3223261	119.86
Unigene22323_All	6DL_3231994	119.86
Unigene34931_All	6DL_3234148	119.86
Unigene8962_All	6DL_3240596	119.86
Unigene22721_All	6DL_3245956	119.86
Unigene9631_All	6DL_3277899	119.86
Unigene48501_All	6DL_3308767	119.86
Unigene11698_All	6DL_3328840	119.86
Unigene9646_All	6DL_416241	119.86
Unigene10093_All	6DL_209582	124.63
Unigene69072_All	6DL_3264062	124.63
Unigene21151_All	6DL_3264062	124.63
Unigene71983_All	6DL_3214519	125.51
Unigene68493_All	6DL_3216847	125.51
Unigene13981_All	6DL_3247550	125.51
Unigene20837_All	6DL_3284470	125.51
Unigene25944_All	6DL_3310057	125.51
Unigene27897_All	6DL_3328327	125.51
Unigene14816_All	6DL_3329318	125.51
Unigene23700_All	6DL_2143203	126.43
Unigene29117_All	6DL_3233858	126.43
Unigene26530_All	6DL_3233858	126.43
Unigene45953_All	6DL_3239282	126.43
Unigene2720_All	6DL_3239282	126.43
Unigene23220_All	6DL_3313200	126.43
Unigene19606_All	6DL_3325077	129.06
Unigene34445_All	6DL_3325077	129.06
Unigene2785_All	6DL_3245419	134.62
Unigene64768_All	6DL_3287459	134.62
Unigene31961_All	6DL_3320138	134.62
Unigene22644_All	6DL_1552639	159.39
Unigene28201_All	6DL_1612955	159.39
Unigene11261_All	6DL_1774582	159.39
Unigene27007_All	6DL_1921302	159.39
Unigene65669_All	6DL_2362522	159.39
Unigene48012_All	6DL_3205989	159.39
Unigene36022_All	6DL_3208071	159.39
Unigene20975_All	6DL_3208071	159.39
Unigene29744_All	6DL_3208071	159.39
Unigene26375_All	6DL_3210843	159.39
Unigene60317_All	6DL_3213279	159.39
Unigene25908_All	6DL_3218827	159.39
Unigene1414_All	6DL_3223402	159.39
Unigene1677_All	6DL_3229635	159.39
Unigene7606_All	6DL_3233088	159.39
Unigene72881_All	6DL_3247199	159.39
Unigene17152_All	6DL_3260190	159.39
Unigene900_All	6DL_3260190	159.39
Unigene484_All	6DL_3265589	159.39
Unigene58706_All	6DL_3271014	159.39
Unigene20746_All	6DL_3283726	159.39
Unigene47522_All	6DL_3294879	159.39
Unigene21474_All	6DL_3300258	159.39
Unigene5633_All	6DL_3306620	159.39
Unigene10338_All	6DL_3309262	159.39
Unigene46631_All	6DL_3315087	159.39
Unigene1881_All	6DL_3326412	159.39
Unigene26658_All	6DL_3243609	160.165
Unigene32545_All	6DL_3256722	160.94

## Sheet: G7
Supplementary Table 3 The lists of EST-STS markers anchored on the homologous group 7 of the wheat POPSEQ genetic map
Unigene ID	Wheat genome contig	POPSEQ genetic distance(cM)
Chr 7A
Unigene63263_All	7AS_4197559	3.52
Unigene22519_All	7AS_4249477	4.33
Unigene23642_All	7AS_4181680	4.71
Unigene21321_All	7AS_4246120	4.71
Unigene33304_All	7AS_4247655	4.71
Unigene21705_All	7AS_4179362	5.09
Unigene19001_All	7AS_4187690	5.09
Unigene24744_All	7AS_4248047	5.09
Unigene32729_All	7AS_4250888	5.09
Unigene31605_All	7AS_4250888	5.09
Unigene13727_All	7AS_4253673	5.09
Unigene34396_All	7AS_4253673	5.09
Unigene14199_All	7AS_4253673	5.09
Unigene35181_All	7AS_4253673	5.09
Unigene10593_All	7AS_4255341	5.09
Unigene9410_All	7AS_4174346	12.4
Unigene38183_All	7AS_4250466	12.4
Unigene48995_All	7AS_4117048	30.87
Unigene9763_All	7AS_4213490	30.87
Unigene2582_All	7AS_4174567	68.49
Unigene14924_All	7AS_4225309	68.49
Unigene28789_All	7AS_4246070	68.49
Unigene4696_All	7AS_4247998	68.49
Unigene969_All	7AS_4248994	68.49
Unigene39883_All	7AS_4255478	79.9
Unigene68781_All	7AS_4145808	85.51
Unigene71165_All	7AS_4199523	85.51
Unigene23483_All	7AS_4254997	86.79
Unigene13689_All	7AS_4084869	88.07
Unigene8174_All	7AS_4181594	88.07
Unigene17232_All	7AS_4245930	88.07
Unigene60873_All	7AS_4253502	89.4
Unigene7983_All	7AS_4147272	90.73
Unigene26091_All	7AS_4226765	90.73
Unigene59216_All	7AS_4248603	90.73
Unigene2626_All	7AS_4253125	90.73
Unigene29770_All	7AS_4254950	90.73
Unigene8982_All	7AS_4064130	91.17
Unigene69127_All	7AS_4256814	91.17
Unigene3078_All	7AS_4078703	91.61
Unigene18646_All	7AS_4109841	91.61
Unigene24331_All	7AS_4135689	91.61
Unigene8916_All	7AS_4186849	91.61
Unigene40959_All	7AS_4186849	91.61
Unigene35845_All	7AS_4188578	91.61
Unigene23951_All	7AS_4207264	91.61
Unigene14051_All	7AS_4207566	91.61
Unigene69131_All	7AS_4218447	91.61
Unigene6041_All	7AS_4225919	91.61
Unigene10874_All	7AS_4244810	91.61
Unigene15891_All	7AS_4247399	91.61
Unigene22681_All	7AS_4248362	91.61
Unigene17636_All	7AS_4249440	91.61
Unigene1959_All	7AS_4256227	91.61
Unigene41824_All	7AL_4556520	92
Unigene1812_All	7AL_4550608	92.825
Unigene11725_All	7AS_4220497	92.825
Unigene24_All	7AL_4432192	93.26
Unigene947_All	7AL_4507132	93.26
Unigene14853_All	7AL_4507399	93.26
Unigene57596_All	7AL_4507399	93.26
Unigene9707_All	7AL_4523410	93.26
Unigene27894_All	7AL_4553414	93.26
Unigene31934_All	7AL_4554852	93.26
Unigene14143_All	7AS_4192247	93.26
Unigene37555_All	7AS_4212748	93.26
Unigene6758_All	7AS_4233723	93.26
Unigene6101_All	7AS_4238634	93.26
Unigene11005_All	7AS_4244813	93.26
Unigene17646_All	7AS_4249082	93.26
Unigene19286_All	7AL_4466141	96.09
Unigene20661_All	7AL_4558198	96.09
Unigene13532_All	7AL_4485322	99.68
Unigene12541_All	7AL_4490415	100.44
Unigene30653_All	7AL_4553352	100.44
Unigene68605_All	7AL_4508193	101.16
Unigene9588_All	7AL_4511525	101.16
Unigene35997_All	7AL_4527590	101.16
Unigene17985_All	7AL_4551880	101.16
Unigene62009_All	7AL_4558620	101.16
Unigene1130_All	7AL_4558620	101.16
Unigene8172_All	7AL_4436937	101.99
Unigene6417_All	7AL_4488493	101.99
Unigene7141_All	7AL_4557320	101.99
Unigene73098_All	7AL_4430243	102.93
Unigene35246_All	7AL_4479160	102.93
Unigene7854_All	7AL_4485479	102.93
Unigene70051_All	7AL_4497258	102.93
Unigene43609_All	7AL_4498537	102.93
Unigene39757_All	7AL_4517094	102.93
Unigene23319_All	7AL_4531971	102.93
Unigene30035_All	7AL_4485460	111.5
Unigene17168_All	7AL_4525975	111.5
Unigene22831_All	7AL_4521485	113.62
Unigene36012_All	7AL_4477652	115.74
Unigene7696_All	7AL_4504295	115.74
Unigene29784_All	7AL_4509420	115.74
Unigene72365_All	7AL_4555942	115.74
Unigene72626_All	7AL_4501431	119.88
Unigene39934_All	7AL_4430224	127.44
Unigene9991_All	7AL_4554291	129.32
Unigene24730_All	7AL_4368427	132.05
Unigene7641_All	7AL_4505196	132.05
Unigene67725_All	7AL_4558202	132.05
Unigene68864_All	7AL_4557586	140.5
Unigene12225_All	7AL_4464678	149.95
Unigene35551_All	7AL_4535760	149.95
Unigene58984_All	7AL_4557227	149.95
Unigene24638_All	7AL_4492492	156.48
Unigene37817_All	7AL_4490381	168.99
Unigene4184_All	7AL_4550273	180.3
Unigene10282_All	7AL_4550273	180.3
Unigene15460_All	7AL_4555412	180.3
Unigene73219_All	7AL_4452588	181.24
Unigene70145_All	7AL_4544237	181.24
Unigene13282_All	7AL_4426465	184.91
Unigene30808_All	7AL_4426465	184.91
Unigene30247_All	7AL_4507405	184.91
Chr 7B
Unigene6014_All	7BS_3145401	0
Unigene14503_All	7BS_3126295	9.82
Unigene14924_All	7BS_3080034	23.99
Unigene7983_All	7BS_196497	66.45
Unigene8174_All	7BS_3011972	66.45
Unigene5006_All	7BS_3017514	66.45
Unigene9814_All	7BS_3065888	66.45
Unigene64766_All	7BS_3066814	66.45
Unigene23483_All	7BS_3071124	66.45
Unigene930_All	7BS_3082636	66.45
Unigene71165_All	7BS_3084708	66.45
Unigene3278_All	7BS_3124086	66.45
Unigene25932_All	7BS_3159918	66.45
Unigene13689_All	7BS_3161349	66.45
Unigene59216_All	7BS_3162877	66.45
Unigene17232_All	7BS_3163745	66.45
Unigene30361_All	7BS_3165659	66.45
Unigene17636_All	7BS_3124830	69.92
Unigene13793_All	7BS_3136022	70.855
Unigene23951_All	7BS_3091257	71.79
Unigene4777_All	7BS_3094759	71.79
Unigene380_All	7BL_6740389	75.53
Unigene14696_All	7BS_3035455	75.53
Unigene20945_All	7BS_3168413	75.53
Unigene15397_All	7BL_6673151	76.38
Unigene536_All	7BL_6731364	76.38
Unigene2023_All	7BL_6732929	76.38
Unigene1879_All	7BL_6750134	76.38
Unigene9885_All	7BS_1819350	76.38
Unigene6101_All	7BS_1899274	76.38
Unigene32031_All	7BS_3071502	76.38
Unigene8597_All	7BS_3072172	76.38
Unigene3585_All	7BS_3075006	76.38
Unigene10874_All	7BS_3078532	76.38
Unigene3559_All	7BS_3087353	76.38
Unigene29301_All	7BS_3105592	76.38
Unigene8916_All	7BS_3113395	76.38
Unigene15891_All	7BS_3117519	76.38
Unigene67873_All	7BS_3120182	76.38
Unigene18646_All	7BS_3130451	76.38
Unigene4836_All	7BS_3142677	76.38
Unigene37555_All	7BS_3142750	76.38
Unigene10618_All	7BS_3143160	76.38
Unigene8982_All	7BS_3147215	76.38
Unigene35845_All	7BS_3150580	76.38
Unigene13419_All	7BS_315489	76.38
Unigene9810_All	7BS_3162543	76.38
Unigene11005_All	7BS_3162574	76.38
Unigene2626_All	7BS_3162696	76.38
Unigene22162_All	7BS_3166371	76.38
Unigene17646_All	7BS_3028806	76.745
Unigene24288_All	7BS_3101613	76.745
Unigene6041_All	7BS_3143765	77.11
Unigene10528_All	7BL_6634449	77.91
Unigene12649_All	7BL_6660328	77.91
Unigene12777_All	7BL_6680901	79.65
Unigene9998_All	7BL_6722266	79.65
Unigene12541_All	7BL_6726924	79.65
Unigene20661_All	7BL_6737325	79.65
Unigene31934_All	7BL_6744990	79.65
Unigene9915_All	7BL_6575067	80.055
Unigene19286_All	7BL_6481892	80.925
Unigene13532_All	7BL_6634479	82.2
Unigene3078_All	7BL_6663495	82.2
Unigene30653_All	7BL_6713981	82.2
Unigene35997_All	7BL_6694951	89.59
Unigene9588_All	7BL_6752270	89.59
Unigene12989_All	7BL_213309	90.485
Unigene17985_All	7BL_3474019	90.485
Unigene11706_All	7BL_6664060	90.485
Unigene6417_All	7BL_6686100	90.485
Unigene14410_All	7BL_6741049	90.485
Unigene62009_All	7BL_6654524	91.38
Unigene73098_All	7BL_6701644	91.84
Unigene7141_All	7BL_6464651	98.25
Unigene10975_All	7BL_6580360	98.25
Unigene8172_All	7BL_6665608	98.25
Unigene36012_All	7BL_6635679	101.3
Unigene35670_All	7BL_6669803	101.3
Unigene22831_All	7BL_6673978	101.3
Unigene1893_All	7BL_6720111	101.3
Unigene1890_All	7BL_6727619	101.3
Unigene5450_All	7BL_6740904	101.3
Unigene231_All	7BL_6746695	101.3
Unigene13616_All	7BL_6747560	101.3
Unigene17168_All	7BL_6751071	101.3
Unigene8241_All	7BL_6684351	104.91
Unigene21492_All	7BL_6633280	110.75
Unigene11492_All	7BL_6710830	110.75
Unigene72626_All	7BL_6747767	110.75
Unigene9508_All	7BL_6640064	119.7
Unigene72934_All	7BL_6687497	119.7
Unigene39934_All	7BL_6733564	119.7
Unigene65447_All	7BL_6681603	124.97
Unigene50823_All	7BL_6681603	124.97
Unigene29581_All	7BL_6752271	148.22
Unigene24638_All	7BL_6712297	163.78
Unigene12178_All	7BL_6730253	163.78
Unigene21933_All	7BL_6744805	163.78
Unigene3703_All	7BL_6501486	169.47
Unigene71471_All	7BL_6671579	169.47
Unigene61503_All	7BL_6715302	169.47
Unigene73219_All	7BL_6715302	169.47
Unigene49639_All	7BL_6739417	169.47
Unigene66457_All	7BL_6664829	171.25
Unigene70145_All	7BL_6733454	171.25
Unigene4184_All	7BL_6699942	172.24
Unigene10282_All	7BL_6699942	172.24
Unigene23642_All	7BL_6743398	172.24
Unigene18273_All	7BL_6747712	172.24
Chr 7D
Unigene11187_All	7DS_3887387	0.895
Unigene21495_All	7DS_3889108	0.895
Unigene68160_All	7DS_3811246	1.79
Unigene59618_All	7DS_3820340	1.79
Unigene32491_All	7DS_3861353	1.79
Unigene32403_All	7DS_3864450	1.79
Unigene9230_All	7DS_3865198	1.79
Unigene21559_All	7DS_3866718	1.79
Unigene612_All	7DS_3877809	1.79
Unigene24499_All	7DS_3910049	1.79
Unigene33740_All	7DS_3945986	1.79
Unigene36922_All	7DS_3919846	2.73
Unigene2860_All	7DS_2509726	3.67
Unigene32916_All	7DS_3805250	3.67
Unigene2322_All	7DS_3849587	3.67
Unigene10550_All	7DS_1789815	17.13
Unigene23642_All	7DS_3855344	17.13
Unigene28155_All	7DS_3941885	17.13
Unigene65092_All	7DS_3964067	17.13
Unigene71264_All	7DS_3906519	31.65
Unigene10417_All	7DS_3919360	31.65
Unigene13385_All	7DS_3960022	31.65
Unigene4524_All	7DS_3960022	31.65
Unigene72344_All	7DS_3826951	33.025
Unigene31836_All	7DS_3894529	34.4
Unigene29192_All	7DS_3918611	34.4
Unigene64529_All	7DS_3813706	45.11
Unigene2504_All	7DS_3882541	60.205
Unigene10056_All	7DS_3953465	60.205
Unigene2004_All	7DS_3908490	61.39
Unigene9256_All	7DS_3926818	61.39
Unigene1451_All	7DS_3951241	61.39
Unigene24859_All	7DS_3956586	61.39
Unigene22406_All	7DS_3877518	62.13
Unigene14924_All	7DS_3922123	62.13
Unigene9311_All	7DS_3945448	62.13
Unigene11380_All	7DS_3951157	70.84
Unigene12420_All	7DS_2465915	74.1
Unigene9814_All	7DS_3880037	74.1
Unigene637_All	7DS_3961185	74.1
Unigene31877_All	7DS_3899579	74.485
Unigene13633_All	7DS_3929270	74.87
Unigene6286_All	7DS_3951839	74.87
Unigene31074_All	7DS_3957317	74.87
Unigene68781_All	7DS_3961467	74.87
Unigene2804_All	7DS_3962639	74.87
Unigene23483_All	7DS_736270	74.87
Unigene62234_All	7DS_2577207	103.46
Unigene8916_All	7DS_3860324	103.46
Unigene7983_All	7DS_3905481	103.46
Unigene1959_All	7DS_3907376	103.46
Unigene18646_All	7DS_3911846	103.46
Unigene10874_All	7DS_3939887	103.46
Unigene26928_All	7DS_3947789	103.46
Unigene22162_All	7DS_3955413	103.46
Unigene6041_All	7DS_3957498	103.46
Unigene28343_All	7DS_3964439	103.46
Unigene2626_All	7DS_3884810	109.4
Unigene2408_All	7DL_1926417	111.08
Unigene14559_All	7DL_3284882	111.08
Unigene25366_All	7DL_3324035	111.08
Unigene13532_All	7DL_3324035	111.08
Unigene12649_All	7DL_3328781	111.08
Unigene4109_All	7DL_3331886	111.08
Unigene27894_All	7DL_3333624	111.08
Unigene19286_All	7DL_3337744	111.08
Unigene20661_All	7DL_3345113	111.08
Unigene5353_All	7DL_3345583	111.08
Unigene1430_All	7DL_3353528	111.08
Unigene4303_All	7DL_3355345	111.08
Unigene12541_All	7DL_3356998	111.08
Unigene1879_All	7DL_3364477	111.08
Unigene947_All	7DL_3365753	111.08
Unigene29713_All	7DL_3377344	111.08
Unigene11237_All	7DL_3378506	111.08
Unigene70982_All	7DL_3381568	111.08
Unigene10102_All	7DL_3381568	111.08
Unigene380_All	7DL_3381933	111.08
Unigene30653_All	7DL_3383046	111.08
Unigene6417_All	7DL_3385307	111.08
Unigene3078_All	7DL_3385307	111.08
Unigene11572_All	7DL_3385666	111.08
Unigene9955_All	7DL_3387603	111.08
Unigene23883_All	7DL_3393012	111.08
Unigene64090_All	7DL_3393081	111.08
Unigene31934_All	7DL_3393985	111.08
Unigene2874_All	7DL_3394342	111.08
Unigene48250_All	7DL_3394342	111.08
Unigene371_All	7DL_3395698	111.08
Unigene11492_All	7DS_3808309	111.08
Unigene10295_All	7DS_3809736	111.08
Unigene15397_All	7DS_3816189	111.08
Unigene3559_All	7DS_3827784	111.08
Unigene8667_All	7DS_3845712	111.08
Unigene24000_All	7DS_3846556	111.08
Unigene6101_All	7DS_3849119	111.08
Unigene15891_All	7DS_3850714	111.08
Unigene2387_All	7DS_3857060	111.08
Unigene35845_All	7DS_3861511	111.08
Unigene1442_All	7DS_3871097	111.08
Unigene28012_All	7DS_3873944	111.08
Unigene5718_All	7DS_3877788	111.08
Unigene28840_All	7DS_3878638	111.08
Unigene1362_All	7DS_3878638	111.08
Unigene49315_All	7DS_3895766	111.08
Unigene37555_All	7DS_3897438	111.08
Unigene13254_All	7DS_3898995	111.08
Unigene6037_All	7DS_3899075	111.08
Unigene7552_All	7DS_3905300	111.08
Unigene62821_All	7DS_3927782	111.08
Unigene4836_All	7DS_3944938	111.08
Unigene3899_All	7DS_3953115	111.08
Unigene8982_All	7DS_3962308	111.08
Unigene26142_All	7DS_3963871	111.08
Unigene11005_All	7DS_3966899	111.08
Unigene9915_All	7DL_3351261	111.575
Unigene7769_All	7DL_3384232	111.575
Unigene12423_All	7DL_3394907	111.575
Unigene17646_All	7DL_3395445	111.575
Unigene9860_All	7DS_1158939	111.575
Unigene5954_All	7DL_3322484	112.07
Unigene3907_All	7DL_3327588	112.07
Unigene766_All	7DL_3351684	112.07
Unigene24050_All	7DL_3387418	112.07
Unigene41824_All	7DL_3392848	112.07
Unigene16975_All	7DL_3394145	112.07
Unigene22221_All	7DL_3394145	112.07
Unigene35997_All	7DL_3396176	112.07
Unigene12989_All	7DL_3366774	112.925
Unigene65343_All	7DL_3385303	113.78
Unigene12614_All	7DL_3382965	115.43
Unigene13282_All	7DL_3320597	120.28
Unigene57546_All	7DL_3327030	120.28
Unigene8172_All	7DL_3333079	120.28
Unigene3585_All	7DL_3336935	120.28
Unigene73098_All	7DL_3365327	120.28
Unigene14410_All	7DL_3366732	120.28
Unigene62009_All	7DL_3370387	120.28
Unigene1718_All	7DL_3393839	120.28
Unigene10644_All	7DL_3394382	120.28
Unigene22703_All	7DL_3311597	130.39
Unigene35670_All	7DL_3311597	130.39
Unigene1997_All	7DL_3374499	130.39
Unigene24441_All	7DL_3379878	130.39
Unigene17168_All	7DL_3341926	138.95
Unigene1890_All	7DL_3348578	138.95
Unigene22831_All	7DL_3374024	138.95
Unigene70051_All	7DL_3379121	138.95
Unigene72626_All	7DL_2178474	142.58
Unigene11845_All	7DL_3315869	142.58
Unigene24084_All	7DL_3330445	142.58
Unigene22131_All	7DL_3330445	142.58
Unigene12619_All	7DL_3340584	142.58
Unigene45266_All	7DL_3327611	142.97
Unigene36012_All	7DL_3331749	142.97
Unigene23112_All	7DL_2734870	152.76
Unigene24730_All	7DL_3313707	152.76
Unigene7641_All	7DL_3332446	152.76
Unigene39934_All	7DL_3349784	152.76
Unigene68007_All	7DL_3283328	161.07
Unigene27251_All	7DL_3342994	161.07
Unigene3514_All	7DL_3389993	161.07
Unigene5959_All	7DL_3337502	169.64
Unigene13156_All	7DL_3366830	169.64
Unigene3414_All	7DL_3379928	169.64
Unigene71793_All	7DL_3379967	169.64
Unigene70130_All	7DL_3388376	169.64
Unigene7860_All	7DL_3391828	169.64
Unigene24638_All	7DL_3362641	176.43
Unigene71415_All	7DL_3284496	191.24
Unigene25270_All	7DL_3291193	191.24
Unigene4184_All	7DL_3295310	191.24
Unigene10282_All	7DL_3295310	191.24
Unigene4878_All	7DL_3295682	191.24
Unigene6635_All	7DL_3311257	191.24
Unigene1982_All	7DL_3312166	191.24
Unigene13995_All	7DL_3316401	191.24
Unigene58233_All	7DL_3323637	191.24
Unigene22847_All	7DL_3325410	191.24
Unigene32729_All	7DL_3325410	191.24
Unigene72162_All	7DL_3343281	191.24
Unigene24971_All	7DL_3344631	191.24
Unigene22723_All	7DL_3344631	191.24
Unigene15460_All	7DL_3351609	191.24
Unigene71126_All	7DL_3373848	191.24
Unigene24221_All	7DL_3373848	191.24
Unigene5845_All	7DL_3378704	191.24
Unigene73219_All	7DL_3384394	191.24
Unigene71471_All	7DL_3384394	191.24
Unigene58419_All	7DL_3384394	191.24
Unigene18273_All	7DL_3384394	191.24
Unigene30808_All	7DL_3386492	191.24
Unigene70145_All	7DL_3391848	191.24
Unigene27467_All	7DL_3394511	191.24
Unigene15870_All	7DL_3395694	191.24

## Sheet: conserved markers
Supplementary Table 3 The lists of 584 conserved EST-STS markers between P genome and A, B, D genomes
Unigene ID	Wheat genome contig	POPSEQ genetic distance(cM)	Conserved locus between P genome and A, B, D genomes
Group 1
Unigene34091_All	1BS_3439575	1.96	P vs A,B,D
Unigene23256_All	1BS_3422051	2.445	P vs A,B,D
Unigene9510_All	1BS_3467701	2.445	P vs A,B,D
Unigene69174_All	1BS_3463122	8.94	P vs A,B,D
Unigene5870_All	1BS_3445714	16.72	P vs A,B,D
Unigene29806_All	1BS_3449801	26.86	P vs A,B,D
Unigene64023_All	1BS_3438578	35.21	P vs A,B,D
Unigene37697_All	1BS_3438827	37.42	P vs A,B,D
Unigene69388_All	1BS_3451628	37.42	P vs A,B,D
Unigene29588_All	1BS_3475762	39.045	P vs A,B,D
Unigene24325_All	1BS_2040764	40.67	P vs A,B,D
Unigene17266_All	1BS_3400391	40.67	P vs A,B,D
Unigene21583_All	1BS_3426004	40.67	P vs A,B,D
Unigene72725_All	1BS_3436254	40.67	P vs A,B,D
Unigene29634_All	1BS_3462230	40.67	P vs A,B,D
Unigene31615_All	1BS_3451964	63.12	P vs A,B,D
Unigene23234_All	1BS_3472667	63.12	P vs A,B,D
Unigene55475_All	1BS_3472667	63.12	P vs A,B,D
Unigene34192_All	1BS_3476675	63.12	P vs A,B,D
Unigene9770_All	1BL_3837062	64.04	P vs A,B,D
Unigene7191_All	1BL_3891989	64.04	P vs A,B,D
Unigene65483_All	1BS_1491348	64.04	P vs A,B,D
Unigene16943_All	1BS_3300643	64.04	P vs A,B,D
Unigene7414_All	1BS_3429171	64.04	P vs A,B,D
Unigene7402_All	1BS_3436499	64.04	P vs A,B,D
Unigene65467_All	1BS_3440245	64.04	P vs A,B,D
Unigene14448_All	1BS_3453731	64.04	P vs A,B,D
Unigene6663_All	1BS_3454291	64.04	P vs A,B,D
Unigene70948_All	1BS_3461713	64.04	P vs A,B,D
Unigene27395_All	1BS_3467504	64.04	P vs A,B,D
Unigene3994_All	1BS_3470582	64.04	P vs A,B,D
Unigene10798_All	1BS_3474908	64.04	P vs A,B,D
Unigene508_All	1BS_3478977	64.04	P vs A,B,D
Unigene17406_All	1BL_3803462	64.465	P vs A,B,D
Unigene42929_All	1BL_3803462	64.465	P vs A,B,D
Unigene5501_All	1BL_3878605	64.465	P vs A,B,D
Unigene2142_All	1BL_3892545	64.465	P vs A,B,D
Unigene9953_All	1BL_3893398	64.465	P vs A,B,D
Unigene72943_All	1BL_3917741	64.465	P vs A,B,D
Unigene12479_All	1BL_3790873	64.89	P vs A,B,D
Unigene58910_All	1BL_3793400	64.89	P vs A,B,D
Unigene34109_All	1BL_3797455	64.89	P vs A,B,D
Unigene9865_All	1BL_3868625	64.89	P vs A,B,D
Unigene7555_All	1BL_3871807	64.89	P vs A,B,D
Unigene13397_All	1BL_3896848	64.89	P vs A,B,D
Unigene904_All	1BL_3897372	64.89	P vs A,B,D
Unigene24861_All	1BL_3825960	69.465	P vs A,B,D
Unigene11710_All	1BL_3887571	72.43	P vs A,B,D
Unigene21000_All	1BL_3856210	76.31	P vs A,B,D
Unigene33230_All	1BL_3867581	76.31	P vs A,B,D
Unigene3079_All	1BL_3793319	76.71	P vs A,B,D
Unigene20393_All	1BL_3801167	76.71	P vs A,B,D
Unigene13180_All	1BL_3812100	76.71	P vs A,B,D
Unigene20133_All	1BL_3816036	76.71	P vs A,B,D
Unigene25526_All	1BL_3916964	76.71	P vs A,B,D
Unigene26733_All	1BL_3876589	81.505	P vs A,B,D
Unigene46715_All	1BL_3898305	83.82	P vs A,B,D
Unigene15602_All	1BL_3802100	90.46	P vs A,B,D
Unigene72643_All	1BL_3857804	90.46	P vs A,B,D
Unigene67608_All	1BL_3871822	90.46	P vs A,B,D
Unigene14277_All	1BL_3437329	91.99	P vs A,B,D
Unigene70915_All	1BL_3876193	106.59	P vs A,B,D
Unigene41680_All	1BL_3917344	110.16	P vs A,B,D
Unigene71011_All	1BL_3918569	126.82	P vs A,B,D
Unigene24722_All	1BL_1220947	130.33	P vs A,B,D
Unigene2529_All	1BL_3917844	130.33	P vs A,B,D
Unigene27311_All	1BL_1183117	145.73	P vs A,B,D
Unigene5875_All	1BL_3839974	146.125	P vs A,B,D
Unigene6043_All	1BL_3839974	146.125	P vs A,B,D
Unigene52299_All	1BL_3853871	146.52	P vs A,B,D
Unigene68983_All	1BL_3820037	147.25	P vs A,B,D
Unigene3102_All	1BL_3795589	147.645	P vs A,B,D
Unigene2242_All	1BL_3880829	148.04	P vs A,B,D
Unigene9509_All	1BL_3918172	148.04	P vs A,B,D
Group 2
Unigene71121_All	2BS_5182563	0	P vs A,B,D
Unigene22167_All	2BS_5190197	0	P vs A,B,D
Unigene4503_All	2BS_5190197	0	P vs A,B,D
Unigene73469_All	2BS_5247185	39.31	P vs A,B,D
Unigene16234_All	2BS_5233159	39.705	P vs A,B,D
Unigene70539_All	2BS_5243367	40.1	P vs A,B,D
Unigene59907_All	2BS_2252517	59.7	P vs A,B,D
Unigene18585_All	2BS_5205511	59.7	P vs A,B,D
Unigene64932_All	2BS_5226278	60.925	P vs A,B,D
Unigene5239_All	2BS_2646347	61.37	P vs A,B,D
Unigene44063_All	2BS_5160530	61.37	P vs A,B,D
Unigene25150_All	2BS_5216472	61.37	P vs A,B,D
Unigene15636_All	2BS_5233743	61.37	P vs A,B,D
Unigene16707_All	2BS_5233743	61.37	P vs A,B,D
Unigene21816_All	2BL_8086587	68.14	P vs A,B,D
Unigene9627_All	2BS_5230118	74.4	P vs A,B,D
Unigene268_All	2BS_5156418	76.86	P vs A,B,D
Unigene64647_All	2BS_5192343	76.86	P vs A,B,D
Unigene13176_All	2BL_7991155	77.68	P vs A,B,D
Unigene73216_All	2BS_5186956	77.68	P vs A,B,D
Unigene55691_All	2BS_5208467	77.68	P vs A,B,D
Unigene67168_All	2BS_5208467	77.68	P vs A,B,D
Unigene24636_All	2BS_5246186	77.68	P vs A,B,D
Unigene3626_All	2BS_1010044	78.5	P vs A,B,D
Unigene35561_All	2BS_5164808	78.5	P vs A,B,D
Unigene33142_All	2BS_5227585	78.5	P vs A,B,D
Unigene23778_All	2BL_7946065	82.26	P vs A,B,D
Unigene22761_All	2BL_7998616	82.72	P vs A,B,D
Unigene5540_All	2BL_8004288	82.72	P vs A,B,D
Unigene24420_All	2BL_8006661	82.72	P vs A,B,D
Unigene11984_All	2BL_8007925	82.72	P vs A,B,D
Unigene8842_All	2BL_8015828	82.72	P vs A,B,D
Unigene11600_All	2BL_8018612	82.72	P vs A,B,D
Unigene29123_All	2BL_8051187	82.72	P vs A,B,D
Unigene17126_All	2BL_8092113	82.72	P vs A,B,D
Unigene70337_All	2BL_8092628	82.72	P vs A,B,D
Unigene21344_All	2BS_5164281	82.72	P vs A,B,D
Unigene924_All	2BS_5167717	82.72	P vs A,B,D
Unigene72304_All	2BS_5174416	82.72	P vs A,B,D
Unigene19059_All	2BS_5176357	82.72	P vs A,B,D
Unigene11655_All	2BS_5188655	82.72	P vs A,B,D
Unigene8818_All	2BS_5219025	82.72	P vs A,B,D
Unigene17707_All	2BS_5241490	82.72	P vs A,B,D
Unigene11124_All	2BS_5241598	82.72	P vs A,B,D
Unigene4938_All	2BS_5241598	82.72	P vs A,B,D
Unigene10173_All	2BL_8056837	83.15	P vs A,B,D
Unigene17056_All	2BL_7947945	83.58	P vs A,B,D
Unigene9708_All	2BL_8015540	83.58	P vs A,B,D
Unigene9692_All	2BL_8017820	83.58	P vs A,B,D
Unigene5280_All	2BL_8057671	83.58	P vs A,B,D
Unigene4250_All	2BL_8060926	83.58	P vs A,B,D
Unigene5580_All	2BL_8072046	83.58	P vs A,B,D
Unigene10757_All	2BS_5166441	83.58	P vs A,B,D
Unigene56463_All	2BS_5185809	83.58	P vs A,B,D
Unigene20269_All	2BS_5186577	83.58	P vs A,B,D
Unigene11978_All	2BS_5214231	83.58	P vs A,B,D
Unigene16829_All	2BS_5214231	83.58	P vs A,B,D
Unigene9637_All	2BS_5246762	83.58	P vs A,B,D
Unigene368_All	2BL_505180	83.97	P vs A,B,D
Unigene20665_All	2BL_7937189	83.97	P vs A,B,D
Unigene21232_All	2BL_7940657	83.97	P vs A,B,D
Unigene10850_All	2BL_7998870	83.97	P vs A,B,D
Unigene11576_All	2BL_8044348	83.97	P vs A,B,D
Unigene20220_All	2BL_8074238	83.97	P vs A,B,D
Unigene25022_All	2BS_4410830	83.97	P vs A,B,D
Unigene15293_All	2BS_5168943	83.97	P vs A,B,D
Unigene72007_All	2BS_5205270	83.97	P vs A,B,D
Unigene10352_All	2BS_5241682	83.97	P vs A,B,D
Unigene6175_All	2BL_7993720	85.22	P vs A,B,D
Unigene6061_All	2BL_8087983	85.22	P vs A,B,D
Unigene35502_All	2BL_8075683	92.4	P vs A,B,D
Unigene8045_All	2BL_8084642	92.4	P vs A,B,D
Unigene32882_All	2BL_8085205	92.4	P vs A,B,D
Unigene3962_All	2BL_8085205	92.4	P vs A,B,D
Unigene9472_All	2BL_8073352	93.25	P vs A,B,D
Unigene4821_All	2BL_8091286	93.25	P vs A,B,D
Unigene21539_All	2BL_8029686	94.88	P vs A,B,D
Unigene36632_All	2BL_8037296	94.88	P vs A,B,D
Unigene3846_All	2BL_8040263	94.88	P vs A,B,D
Unigene71951_All	2BL_7953703	96.98	P vs A,B,D
Unigene17205_All	2BL_8006379	98.225	P vs A,B,D
Unigene2385_All	2BL_7956619	99.06	P vs A,B,D
Unigene37706_All	2BL_7998043	99.06	P vs A,B,D
Unigene353_All	2BL_8016919	99.06	P vs A,B,D
Unigene66297_All	2BL_8029986	101.07	P vs A,B,D
Unigene10611_All	2BL_8081476	107.58	P vs A,B,D
Unigene789_All	2BL_7946533	111.32	P vs A,B,D
Unigene27450_All	2BL_8061231	111.76	P vs A,B,D
Unigene23748_All	2BL_7994540	112.2	P vs A,B,D
Unigene10935_All	2BL_7954970	117.72	P vs A,B,D
Unigene11175_All	2BL_7954970	117.72	P vs A,B,D
Unigene14962_All	2BL_7954970	117.72	P vs A,B,D
Unigene9767_All	2BL_7954970	117.72	P vs A,B,D
Unigene42575_All	2BL_8049180	133.63	P vs A,B,D
Unigene21873_All	2BL_8040624	134.03	P vs A,B,D
Unigene30578_All	2BL_8040624	134.03	P vs A,B,D
Unigene72077_All	2BL_8069392	134.03	P vs A,B,D
Unigene23429_All	2BL_8087015	134.03	P vs A,B,D
Unigene2227_All	2BL_8075506	137.51	P vs A,B,D
Unigene27448_All	2BL_8045859	144.71	P vs A,B,D
Unigene23660_All	2BL_8054795	145.56	P vs A,B,D
Unigene24824_All	2BL_8054795	145.56	P vs A,B,D
Unigene25289_All	2BL_8054795	145.56	P vs A,B,D
Unigene72993_All	2BL_7876703	153.77	P vs A,B,D
Group 3
Unigene48650_All	3B_10500373	28.37	P vs A,B,D
Unigene28458_All	3B_10671150	28.37	P vs A,B,D
Unigene29840_All	3B_10648984	43.31	P vs A,B,D
Unigene31403_All	3B_10734595	43.31	P vs A,B,D
Unigene9851_All	3B_10471018	58.13	P vs A,B,D
Unigene25199_All	3B_10397786	58.9	P vs A,B,D
Unigene14014_All	3B_10415228	59.68	P vs A,B,D
Unigene18197_All	3B_10712179	59.68	P vs A,B,D
Unigene55307_All	3B_10733974	59.68	P vs A,B,D
Unigene15175_All	3B_10759120	59.68	P vs A,B,D
Unigene13056_All	3B_10417228	62.23	P vs A,B,D
Unigene2614_All	3B_10686644	62.23	P vs A,B,D
Unigene14861_All	3B_10689490	62.23	P vs A,B,D
Unigene13288_All	3B_10708054	62.23	P vs A,B,D
Unigene23433_All	3B_10746843	62.23	P vs A,B,D
Unigene10582_All	3B_10761531	62.23	P vs A,B,D
Unigene14699_All	3B_10763886	62.23	P vs A,B,D
Unigene140_All	3B_10524238	65.8	P vs A,B,D
Unigene9776_All	3B_10405515	67.48	P vs A,B,D
Unigene15435_All	3B_10513488	67.48	P vs A,B,D
Unigene26222_All	3B_10751334	67.48	P vs A,B,D
Unigene14184_All	3B_10411340	68.295	P vs A,B,D
Unigene1560_All	3B_10525561	68.295	P vs A,B,D
Unigene9672_All	3B_10456835	69.11	P vs A,B,D
Unigene5346_All	3B_10465145	69.11	P vs A,B,D
Unigene18473_All	3B_10373843	72.245	P vs A,B,D
Unigene21271_All	3B_10571389	73.67	P vs A,B,D
Unigene12589_All	3B_10583652	73.67	P vs A,B,D
Unigene18238_All	3B_10692337	73.67	P vs A,B,D
Unigene27194_All	3B_10480880	75.56	P vs A,B,D
Unigene12257_All	3B_10520391	75.56	P vs A,B,D
Unigene5408_All	3B_10611248	75.56	P vs A,B,D
Unigene10651_All	3B_10475354	77.27	P vs A,B,D
Unigene12752_All	3B_10415115	78.75	P vs A,B,D
Unigene60605_All	3B_10430922	78.75	P vs A,B,D
Unigene9158_All	3B_10545392	78.75	P vs A,B,D
Unigene10808_All	3B_10639634	78.75	P vs A,B,D
Unigene30521_All	3B_10703661	78.75	P vs A,B,D
Unigene735_All	3B_10777276	78.75	P vs A,B,D
Unigene2590_All	3B_10397395	79.46	P vs A,B,D
Unigene69301_All	3B_10456072	82.88	P vs A,B,D
Unigene3551_All	3B_10556083	82.88	P vs A,B,D
Unigene4946_All	3B_10631018	82.88	P vs A,B,D
Unigene2059_All	3B_10581482	84.66	P vs A,B,D
Unigene673_All	3B_10764413	84.66	P vs A,B,D
Unigene72427_All	3B_10763443	98.1	P vs A,B,D
Unigene70535_All	3B_10670863	109.95	P vs A,B,D
Unigene71433_All	3B_10762082	109.95	P vs A,B,D
Unigene23641_All	3B_10468217	149.61	P vs A,B,D
Unigene8618_All	3B_10549765	153.12	P vs A,B,D
Unigene23682_All	3B_10424078	155.47	P vs A,B,D
Unigene31630_All	3B_10754494	155.47	P vs A,B,D
Unigene31888_All	3B_10453110	161.73	P vs A,B,D
Group 4
Unigene1915_All	4BS_4962497	2.86	P vs A,B,D
Unigene2278_All	4BS_4898005	43.57	P vs A,B,D
Unigene5116_All	4BS_4905366	43.57	P vs A,B,D
Unigene13943_All	4BS_4869605	45.57	P vs A,B,D
Unigene8253_All	4BS_4913644	46.79	P vs A,B,D
Unigene6511_All	4BS_4161517	59.7	P vs A,B,D
Unigene20712_All	4BS_4882386	59.7	P vs A,B,D
Unigene70648_All	4BS_4914659	62.22	P vs A,B,D
Unigene35393_All	4BS_4885499	64.89	P vs A,B,D
Unigene4931_All	4BL_7030159	65.7	P vs A,B,D
Unigene23026_All	4BL_7036904	65.7	P vs A,B,D
Unigene1447_All	4BS_4872717	65.7	P vs A,B,D
Unigene5670_All	4BS_4876006	65.7	P vs A,B,D
Unigene72954_All	4BS_4876006	65.7	P vs A,B,D
Unigene1681_All	4BS_4884384	65.7	P vs A,B,D
Unigene8576_All	4BS_4905991	65.7	P vs A,B,D
Unigene3238_All	4BS_4911525	65.7	P vs A,B,D
Unigene26732_All	4BS_4914843	65.7	P vs A,B,D
Unigene1400_All	4BS_4923393	65.7	P vs A,B,D
Unigene31953_All	4BS_4924340	65.7	P vs A,B,D
Unigene60334_All	4BS_4925668	65.7	P vs A,B,D
Unigene2238_All	4BS_4939993	65.7	P vs A,B,D
Unigene7403_All	4BS_4939993	65.7	P vs A,B,D
Unigene5401_All	4BS_4940237	65.7	P vs A,B,D
Unigene5825_All	4BS_4959179	65.7	P vs A,B,D
Unigene24215_All	4BS_4959180	65.7	P vs A,B,D
Unigene4646_All	4BS_4963109	65.7	P vs A,B,D
Unigene71869_All	4BL_7041711	66.135	P vs A,B,D
Unigene48586_All	4BL_7005157	66.57	P vs A,B,D
Unigene58476_All	4BL_6980810	67.46	P vs A,B,D
Unigene8162_All	4BL_6986170	67.46	P vs A,B,D
Unigene13170_All	4BL_7011042	67.46	P vs A,B,D
Unigene11186_All	4BL_7041396	71.27	P vs A,B,D
Unigene68258_All	4BL_6982667	74.225	P vs A,B,D
Unigene5625_All	4BL_7015701	74.225	P vs A,B,D
Unigene73068_All	4BL_7035655	74.225	P vs A,B,D
Unigene7024_All	4BL_6830075	74.63	P vs A,B,D
Unigene14301_All	4BL_7006109	74.63	P vs A,B,D
Unigene9535_All	4BL_7037379	74.63	P vs A,B,D
Unigene7214_All	4BL_7037701	74.63	P vs A,B,D
Unigene5326_All	4BL_7041121	75.48	P vs A,B,D
Unigene23945_All	4BL_6964245	105.52	P vs A,B,D
Group 5
Unigene9736_All	5BS_643948	3.795	P vs A,B,D
Unigene31661_All	5BS_2278362	4.2	P vs A,B,D
Unigene9485_All	5BS_2297811	24.95	P vs A,B,D
Unigene9447_All	5BS_2166138	44.26	P vs A,B,D
Unigene6183_All	5BS_2273282	44.26	P vs A,B,D
Unigene737_All	5BL_10790139	45.15	P vs A,B,D
Unigene55209_All	5BL_10893946	45.99	P vs A,B,D
Unigene6591_All	5BS_2261290	45.99	P vs A,B,D
Unigene17046_All	5BL_10795314	46.76	P vs A,B,D
Unigene9023_All	5BL_10818709	46.76	P vs A,B,D
Unigene58028_All	5BL_10821974	46.76	P vs A,B,D
Unigene66445_All	5BL_10837179	46.76	P vs A,B,D
Unigene30329_All	5BL_10881319	46.76	P vs A,B,D
Unigene9729_All	5BL_10906145	46.76	P vs A,B,D
Unigene29958_All	5BL_10919515	46.76	P vs A,B,D
Unigene11668_All	5BS_2235971	46.76	P vs A,B,D
Unigene18817_All	5BS_2293632	46.76	P vs A,B,D
Unigene9468_All	5BL_10782210	49.79	P vs A,B,D
Unigene37791_All	5BL_10797534	49.79	P vs A,B,D
Unigene4598_All	5BL_10879354	49.79	P vs A,B,D
Unigene5555_All	5BL_10880234	49.79	P vs A,B,D
Unigene16436_All	5BL_10797822	53.96	P vs A,B,D
Unigene12168_All	5BL_10791927	60.53	P vs A,B,D
Unigene26558_All	5BL_10819627	70.26	P vs A,B,D
Unigene5865_All	5BL_10923519	70.26	P vs A,B,D
Unigene9443_All	5BL_10786181	70.72	P vs A,B,D
Unigene9456_All	5BL_10787368	70.72	P vs A,B,D
Unigene68911_All	5BL_10856132	79.65	P vs A,B,D
Unigene615_All	5BL_10926449	79.65	P vs A,B,D
Unigene27139_All	5BL_10789842	85.98	P vs A,B,D
Unigene30260_All	5BL_10873527	85.98	P vs A,B,D
Unigene979_All	5BL_10924647	87.82	P vs A,B,D
Unigene21201_All	5BL_10869014	88.24	P vs A,B,D
Unigene9095_All	5BL_10834802	102.24	P vs A,B,D
Unigene1555_All	5BL_10835798	102.24	P vs A,B,D
Unigene4457_All	5BL_10867123	104.76	P vs A,B,D
Unigene63662_All	5BL_10809270	105.65	P vs A,B,D
Unigene72356_All	5BL_10919240	105.65	P vs A,B,D
Unigene13319_All	5BL_10924706	105.65	P vs A,B,D
Unigene27081_All	5BL_452133	105.65	P vs A,B,D
Unigene66523_All	5BL_10883298	108.43	P vs A,B,D
Unigene1882_All	5BL_10901571	108.43	P vs A,B,D
Unigene23263_All	5BL_10734470	112.5	P vs A,B,D
Unigene13942_All	5BL_10884756	112.5	P vs A,B,D
Unigene65939_All	5BL_10912232	115.58	P vs A,B,D
Unigene9266_All	5BL_10918257	115.58	P vs A,B,D
Unigene11072_All	5BL_10815650	118.23	P vs A,B,D
Unigene5771_All	5BL_10845573	118.23	P vs A,B,D
Unigene22373_All	5BL_10895891	118.23	P vs A,B,D
Unigene23725_All	5BL_10915526	118.23	P vs A,B,D
Unigene28174_All	5BL_10785963	119.02	P vs A,B,D
Unigene822_All	5BL_10913248	119.02	P vs A,B,D
Unigene9641_All	5BL_10708930	124.5	P vs A,B,D
Unigene35699_All	5BL_10797603	124.5	P vs A,B,D
Unigene71658_All	5BL_10840068	124.5	P vs A,B,D
Unigene9229_All	5BL_10883757	124.5	P vs A,B,D
Unigene25666_All	5BL_10787404	134.18	P vs A,B,D
Unigene4724_All	5BL_10789814	134.18	P vs A,B,D
Unigene8137_All	5BL_10926857	134.18	P vs A,B,D
Unigene9381_All	5BL_10819378	135.05	P vs A,B,D
Unigene5693_All	5BL_10876968	140.13	P vs A,B,D
Unigene7676_All	5BL_10808848	150.6	P vs A,B,D
Unigene7482_All	5BL_10921608	171.68	P vs A,B,D
Group 6
Unigene60062_All	6DS_2073098	1.75	P vs A,B,D
Unigene61550_All	6DS_2073098	1.75	P vs A,B,D
Unigene66025_All	6DS_2073098	1.75	P vs A,B,D
Unigene42814_All	6DS_2093399	1.75	P vs A,B,D
Unigene30019_All	6DS_2121565	1.75	P vs A,B,D
Unigene21675_All	6DS_2090014	2.56	P vs A,B,D
Unigene11259_All	6DS_2094287	4.36	P vs A,B,D
Unigene19844_All	6DS_2098505	4.36	P vs A,B,D
Unigene69253_All	6DS_2116396	4.36	P vs A,B,D
Unigene29017_All	6DS_2084308	15.08	P vs A,B,D
Unigene28545_All	6DS_2099591	15.08	P vs A,B,D
Unigene38473_All	6DS_2099591	15.08	P vs A,B,D
Unigene66026_All	6DS_2099591	15.08	P vs A,B,D
Unigene50132_All	6DS_2104251	15.08	P vs A,B,D
Unigene68651_All	6DS_2114081	15.08	P vs A,B,D
Unigene8736_All	6DS_2114081	15.08	P vs A,B,D
Unigene12868_All	6DS_2097164	16.8	P vs A,B,D
Unigene42631_All	6DS_2100405	16.8	P vs A,B,D
Unigene55082_All	6DS_2100405	16.8	P vs A,B,D
Unigene41878_All	6DS_2102496	16.8	P vs A,B,D
Unigene26374_All	6DS_2102575	16.8	P vs A,B,D
Unigene23425_All	6DS_2068951	40.65	P vs A,B,D
Unigene60108_All	6DS_2068951	40.65	P vs A,B,D
Unigene47387_All	6DS_2113549	40.65	P vs A,B,D
Unigene34292_All	6DS_2120099	41.45	P vs A,B,D
Unigene13759_All	6DS_2072139	44.2	P vs A,B,D
Unigene8950_All	6DS_1274752	71.6	P vs A,B,D
Unigene69714_All	6DS_2058142	71.6	P vs A,B,D
Unigene11323_All	6DS_475202	71.6	P vs A,B,D
Unigene17930_All	6DS_930118	71.6	P vs A,B,D
Unigene62112_All	6DS_2051267	77.64	P vs A,B,D
Unigene2503_All	6DS_2072054	77.64	P vs A,B,D
Unigene6596_All	6DS_2072054	77.64	P vs A,B,D
Unigene57653_All	6DS_2089665	77.64	P vs A,B,D
Unigene23469_All	6DS_2090608	77.64	P vs A,B,D
Unigene23463_All	6DS_2117578	77.64	P vs A,B,D
Unigene31726_All	6DS_2117578	77.64	P vs A,B,D
Unigene5302_All	6DS_2121673	77.64	P vs A,B,D
Unigene66596_All	6DS_2122225	77.64	P vs A,B,D
Unigene68025_All	6DS_2122225	77.64	P vs A,B,D
Unigene6694_All	6DL_3266154	79.15	P vs A,B,D
Unigene19705_All	6DL_3281868	79.15	P vs A,B,D
Unigene24362_All	6DL_3321477	79.15	P vs A,B,D
Unigene72836_All	6DL_3325572	79.15	P vs A,B,D
Unigene8884_All	6DL_3325572	79.15	P vs A,B,D
Unigene28443_All	6DS_2111199	79.15	P vs A,B,D
Unigene4380_All	6DS_2122717	79.15	P vs A,B,D
Unigene20695_All	6DS_1467933	79.9	P vs A,B,D
Unigene35748_All	6DS_2057455	79.9	P vs A,B,D
Unigene71677_All	6DS_2087309	79.9	P vs A,B,D
Unigene65835_All	6DS_2101104	79.9	P vs A,B,D
Unigene4399_All	6DL_295327	80.365	P vs A,B,D
Unigene28934_All	6DS_2100121	80.74	P vs A,B,D
Unigene26747_All	6DS_1045291	81.58	P vs A,B,D
Unigene16788_All	6DS_2067216	81.58	P vs A,B,D
Unigene47569_All	6DS_2069710	81.58	P vs A,B,D
Unigene20149_All	6DS_2080462	81.58	P vs A,B,D
Unigene61900_All	6DS_2098190	81.58	P vs A,B,D
Unigene11995_All	6DS_2103401	81.58	P vs A,B,D
Unigene10562_All	6DS_2115936	81.58	P vs A,B,D
Unigene20098_All	6DS_2119715	81.58	P vs A,B,D
Unigene877_All	6DS_2122226	81.58	P vs A,B,D
Unigene12382_All	6DS_2124029	81.58	P vs A,B,D
Unigene20211_All	6DS_2124682	81.58	P vs A,B,D
Unigene16152_All	6DS_809909	81.58	P vs A,B,D
Unigene19538_All	6DL_1339967	81.58	P vs A,B,D
Unigene2597_All	6DL_2198722	81.58	P vs A,B,D
Unigene19375_All	6DL_2227338	81.58	P vs A,B,D
Unigene7503_All	6DL_231120	81.58	P vs A,B,D
Unigene170_All	6DL_2823905	81.58	P vs A,B,D
Unigene16388_All	6DL_3239350	81.58	P vs A,B,D
Unigene19647_All	6DL_3240997	81.58	P vs A,B,D
Unigene5385_All	6DL_3241469	81.58	P vs A,B,D
Unigene58610_All	6DL_3244909	81.58	P vs A,B,D
Unigene9164_All	6DL_3244909	81.58	P vs A,B,D
Unigene26920_All	6DL_3253889	81.58	P vs A,B,D
Unigene71349_All	6DL_3264562	81.58	P vs A,B,D
Unigene3466_All	6DL_3271976	81.58	P vs A,B,D
Unigene57515_All	6DL_3274487	81.58	P vs A,B,D
Unigene20360_All	6DL_3276706	81.58	P vs A,B,D
Unigene4041_All	6DL_3295402	81.58	P vs A,B,D
Unigene17643_All	6DL_3297615	81.58	P vs A,B,D
Unigene27386_All	6DL_3306986	81.58	P vs A,B,D
Unigene51191_All	6DL_3310502	81.58	P vs A,B,D
Unigene15911_All	6DL_3312598	81.58	P vs A,B,D
Unigene34596_All	6DL_3314199	81.58	P vs A,B,D
Unigene20648_All	6DL_3315627	81.58	P vs A,B,D
Unigene47742_All	6DL_3317255	81.58	P vs A,B,D
Unigene7155_All	6DL_3321113	81.58	P vs A,B,D
Unigene20273_All	6DL_3324523	81.58	P vs A,B,D
Unigene11426_All	6DL_3324947	81.58	P vs A,B,D
Unigene20308_All	6DL_3325300	81.58	P vs A,B,D
Unigene73075_All	6DL_3327211	81.58	P vs A,B,D
Unigene30609_All	6DL_3327357	81.58	P vs A,B,D
Unigene2459_All	6DL_3327673	81.58	P vs A,B,D
Unigene10763_All	6DL_3328921	81.58	P vs A,B,D
Unigene8340_All	6DL_489559	81.58	P vs A,B,D
Unigene5103_All	6DL_124481	83.755	P vs A,B,D
Unigene12119_All	6DL_2086661	83.755	P vs A,B,D
Unigene6797_All	6DL_2504263	83.755	P vs A,B,D
Unigene17741_All	6DL_3233618	83.755	P vs A,B,D
Unigene27520_All	6DL_3234506	83.755	P vs A,B,D
Unigene43986_All	6DL_549403	83.755	P vs A,B,D
Unigene6900_All	6DL_1105857	85.93	P vs A,B,D
Unigene8325_All	6DL_2889355	85.93	P vs A,B,D
Unigene15738_All	6DL_3225365	85.93	P vs A,B,D
Unigene22743_All	6DL_3235034	85.93	P vs A,B,D
Unigene52240_All	6DL_3235442	85.93	P vs A,B,D
Unigene771_All	6DL_3243201	85.93	P vs A,B,D
Unigene8610_All	6DL_3256991	85.93	P vs A,B,D
Unigene16481_All	6DL_3272251	85.93	P vs A,B,D
Unigene3960_All	6DL_3275041	85.93	P vs A,B,D
Unigene6950_All	6DL_3286392	85.93	P vs A,B,D
Unigene1016_All	6DL_3289200	85.93	P vs A,B,D
Unigene4497_All	6DL_3289200	85.93	P vs A,B,D
Unigene14413_All	6DL_3305543	85.93	P vs A,B,D
Unigene17068_All	6DL_3305543	85.93	P vs A,B,D
Unigene20556_All	6DL_3314787	85.93	P vs A,B,D
Unigene4289_All	6DL_3321566	85.93	P vs A,B,D
Unigene66066_All	6DL_3322011	85.93	P vs A,B,D
Unigene11485_All	6DL_3322815	85.93	P vs A,B,D
Unigene14271_All	6DL_3322815	85.93	P vs A,B,D
Unigene5390_All	6DL_3322815	85.93	P vs A,B,D
Unigene6714_All	6DL_3322815	85.93	P vs A,B,D
Unigene8290_All	6DL_3330724	85.93	P vs A,B,D
Unigene71853_All	6DL_1252492	86.36	P vs A,B,D
Unigene7806_All	6DL_1436371	86.79	P vs A,B,D
Unigene4853_All	6DL_1564735	86.79	P vs A,B,D
Unigene6216_All	6DL_3301836	86.79	P vs A,B,D
Unigene34838_All	6DL_3320513	86.79	P vs A,B,D
Unigene4260_All	6DL_2216528	94.21	P vs A,B,D
Unigene71161_All	6DL_3224829	94.21	P vs A,B,D
Unigene48095_All	6DL_3280503	94.21	P vs A,B,D
Unigene3997_All	6DL_683872	94.21	P vs A,B,D
Unigene4799_All	6DL_940526	94.21	P vs A,B,D
Unigene14457_All	6DL_2023355	119.86	P vs A,B,D
Unigene45539_All	6DL_2446119	119.86	P vs A,B,D
Unigene4195_All	6DL_3223261	119.86	P vs A,B,D
Unigene22323_All	6DL_3231994	119.86	P vs A,B,D
Unigene8962_All	6DL_3240596	119.86	P vs A,B,D
Unigene9631_All	6DL_3277899	119.86	P vs A,B,D
Unigene9646_All	6DL_416241	119.86	P vs A,B,D
Unigene10093_All	6DL_209582	124.63	P vs A,B,D
Unigene21151_All	6DL_3264062	124.63	P vs A,B,D
Unigene69072_All	6DL_3264062	124.63	P vs A,B,D
Unigene71983_All	6DL_3214519	125.51	P vs A,B,D
Unigene68493_All	6DL_3216847	125.51	P vs A,B,D
Unigene13981_All	6DL_3247550	125.51	P vs A,B,D
Unigene20837_All	6DL_3284470	125.51	P vs A,B,D
Unigene14816_All	6DL_3329318	125.51	P vs A,B,D
Unigene23700_All	6DL_2143203	126.43	P vs A,B,D
Unigene29117_All	6DL_3233858	126.43	P vs A,B,D
Unigene45953_All	6DL_3239282	126.43	P vs A,B,D
Unigene23220_All	6DL_3313200	126.43	P vs A,B,D
Unigene19606_All	6DL_3325077	129.06	P vs A,B,D
Unigene34445_All	6DL_3325077	129.06	P vs A,B,D
Unigene2785_All	6DL_3245419	134.62	P vs A,B,D
Unigene64768_All	6DL_3287459	134.62	P vs A,B,D
Unigene31961_All	6DL_3320138	134.62	P vs A,B,D
Unigene28201_All	6DL_1612955	159.39	P vs A,B,D
Unigene11261_All	6DL_1774582	159.39	P vs A,B,D
Unigene65669_All	6DL_2362522	159.39	P vs A,B,D
Unigene48012_All	6DL_3205989	159.39	P vs A,B,D
Unigene20975_All	6DL_3208071	159.39	P vs A,B,D
Unigene29744_All	6DL_3208071	159.39	P vs A,B,D
Unigene36022_All	6DL_3208071	159.39	P vs A,B,D
Unigene25908_All	6DL_3218827	159.39	P vs A,B,D
Unigene1414_All	6DL_3223402	159.39	P vs A,B,D
Unigene7606_All	6DL_3233088	159.39	P vs A,B,D
Unigene17152_All	6DL_3260190	159.39	P vs A,B,D
Unigene900_All	6DL_3260190	159.39	P vs A,B,D
Unigene58706_All	6DL_3271014	159.39	P vs A,B,D
Unigene20746_All	6DL_3283726	159.39	P vs A,B,D
Unigene21474_All	6DL_3300258	159.39	P vs A,B,D
Unigene46631_All	6DL_3315087	159.39	P vs A,B,D
Unigene1881_All	6DL_3326412	159.39	P vs A,B,D
Unigene26658_All	6DL_3243609	160.165	P vs A,B,D
Group 7
Unigene23642_All	7DS_3855344	17.13	P vs A,B,D
Unigene22406_All	7DS_3877518	62.13	P vs A,B,D
Unigene14924_All	7DS_3922123	62.13	P vs A,B,D
Unigene11380_All	7DS_3951157	70.84	P vs A,B,D
Unigene9814_All	7DS_3880037	74.1	P vs A,B,D
Unigene68781_All	7DS_3961467	74.87	P vs A,B,D
Unigene23483_All	7DS_736270	74.87	P vs A,B,D
Unigene8916_All	7DS_3860324	103.46	P vs A,B,D
Unigene7983_All	7DS_3905481	103.46	P vs A,B,D
Unigene1959_All	7DS_3907376	103.46	P vs A,B,D
Unigene18646_All	7DS_3911846	103.46	P vs A,B,D
Unigene10874_All	7DS_3939887	103.46	P vs A,B,D
Unigene22162_All	7DS_3955413	103.46	P vs A,B,D
Unigene6041_All	7DS_3957498	103.46	P vs A,B,D
Unigene2626_All	7DS_3884810	109.4	P vs A,B,D
Unigene13532_All	7DL_3324035	111.08	P vs A,B,D
Unigene12649_All	7DL_3328781	111.08	P vs A,B,D
Unigene27894_All	7DL_3333624	111.08	P vs A,B,D
Unigene19286_All	7DL_3337744	111.08	P vs A,B,D
Unigene20661_All	7DL_3345113	111.08	P vs A,B,D
Unigene12541_All	7DL_3356998	111.08	P vs A,B,D
Unigene1879_All	7DL_3364477	111.08	P vs A,B,D
Unigene947_All	7DL_3365753	111.08	P vs A,B,D
Unigene380_All	7DL_3381933	111.08	P vs A,B,D
Unigene30653_All	7DL_3383046	111.08	P vs A,B,D
Unigene3078_All	7DL_3385307	111.08	P vs A,B,D
Unigene6417_All	7DL_3385307	111.08	P vs A,B,D
Unigene31934_All	7DL_3393985	111.08	P vs A,B,D
Unigene11492_All	7DS_3808309	111.08	P vs A,B,D
Unigene15397_All	7DS_3816189	111.08	P vs A,B,D
Unigene3559_All	7DS_3827784	111.08	P vs A,B,D
Unigene6101_All	7DS_3849119	111.08	P vs A,B,D
Unigene15891_All	7DS_3850714	111.08	P vs A,B,D
Unigene35845_All	7DS_3861511	111.08	P vs A,B,D
Unigene37555_All	7DS_3897438	111.08	P vs A,B,D
Unigene4836_All	7DS_3944938	111.08	P vs A,B,D
Unigene8982_All	7DS_3962308	111.08	P vs A,B,D
Unigene11005_All	7DS_3966899	111.08	P vs A,B,D
Unigene9915_All	7DL_3351261	111.575	P vs A,B,D
Unigene17646_All	7DL_3395445	111.575	P vs A,B,D
Unigene41824_All	7DL_3392848	112.07	P vs A,B,D
Unigene35997_All	7DL_3396176	112.07	P vs A,B,D
Unigene12989_All	7DL_3366774	112.925	P vs A,B,D
Unigene13282_All	7DL_3320597	120.28	P vs A,B,D
Unigene8172_All	7DL_3333079	120.28	P vs A,B,D
Unigene3585_All	7DL_3336935	120.28	P vs A,B,D
Unigene73098_All	7DL_3365327	120.28	P vs A,B,D
Unigene14410_All	7DL_3366732	120.28	P vs A,B,D
Unigene62009_All	7DL_3370387	120.28	P vs A,B,D
Unigene35670_All	7DL_3311597	130.39	P vs A,B,D
Unigene17168_All	7DL_3341926	138.95	P vs A,B,D
Unigene1890_All	7DL_3348578	138.95	P vs A,B,D
Unigene22831_All	7DL_3374024	138.95	P vs A,B,D
Unigene70051_All	7DL_3379121	138.95	P vs A,B,D
Unigene72626_All	7DL_2178474	142.58	P vs A,B,D
Unigene36012_All	7DL_3331749	142.97	P vs A,B,D
Unigene24730_All	7DL_3313707	152.76	P vs A,B,D
Unigene7641_All	7DL_3332446	152.76	P vs A,B,D
Unigene39934_All	7DL_3349784	152.76	P vs A,B,D
Unigene24638_All	7DL_3362641	176.43	P vs A,B,D
Unigene10282_All	7DL_3295310	191.24	P vs A,B,D
Unigene4184_All	7DL_3295310	191.24	P vs A,B,D
Unigene32729_All	7DL_3325410	191.24	P vs A,B,D
Unigene15460_All	7DL_3351609	191.24	P vs A,B,D
Unigene24221_All	7DL_3373848	191.24	P vs A,B,D
Unigene18273_All	7DL_3384394	191.24	P vs A,B,D
Unigene58419_All	7DL_3384394	191.24	P vs A,B,D
Unigene71471_All	7DL_3384394	191.24	P vs A,B,D
Unigene73219_All	7DL_3384394	191.24	P vs A,B,D
Unigene30808_All	7DL_3386492	191.24	P vs A,B,D
Unigene70145_All	7DL_3391848	191.24	P vs A,B,D
