# Supplementary material for: A resource of large-scale molecular markers for monitoring Agropyron cristatum chromatin introgression in wheat background based on transcriptome sequences
Source: Sci Rep. 2017 Sep 20;7:11942. doi: 10.1038/s41598-017-12219-4 (PMC5607264; doi:10.1038/s41598-017-12219-4)
Supplement: Supplementary file 5 — Supplementary Table 4 [file 41598_2017_12219_MOESM5_ESM.xls]

## Sheet: Sheet1
Supplementary Table 4 The lists of 3070 EST-STS markers specific for A. cristatum P-genome in nine common wheat variety backgrounds
Unigene ID
Unigene14_All
Unigene18_All
Unigene35_All
Unigene60_All
Unigene65_All
Unigene79_All
Unigene85_All
Unigene97_All
Unigene134_All
Unigene139_All
Unigene140_All
Unigene147_All
Unigene167_All
Unigene170_All
Unigene171_All
Unigene176_All
Unigene178_All
Unigene182_All
Unigene197_All
Unigene202_All
Unigene205_All
Unigene217_All
Unigene218_All
Unigene225_All
Unigene226_All
Unigene231_All
Unigene237_All
Unigene238_All
Unigene297_All
Unigene309_All
Unigene328_All
Unigene333_All
Unigene335_All
Unigene343_All
Unigene349_All
Unigene353_All
Unigene368_All
Unigene371_All
Unigene372_All
Unigene376_All
Unigene380_All
Unigene381_All
Unigene382_All
Unigene389_All
Unigene416_All
Unigene425_All
Unigene426_All
Unigene433_All
Unigene448_All
Unigene464_All
Unigene480_All
Unigene484_All
Unigene490_All
Unigene499_All
Unigene500_All
Unigene501_All
Unigene506_All
Unigene508_All
Unigene517_All
Unigene524_All
Unigene557_All
Unigene561_All
Unigene580_All
Unigene597_All
Unigene600_All
Unigene615_All
Unigene627_All
Unigene628_All
Unigene642_All
Unigene657_All
Unigene665_All
Unigene672_All
Unigene673_All
Unigene674_All
Unigene677_All
Unigene679_All
Unigene692_All
Unigene703_All
Unigene727_All
Unigene728_All
Unigene735_All
Unigene737_All
Unigene741_All
Unigene747_All
Unigene766_All
Unigene768_All
Unigene771_All
Unigene780_All
Unigene788_All
Unigene789_All
Unigene792_All
Unigene795_All
Unigene801_All
Unigene807_All
Unigene822_All
Unigene824_All
Unigene846_All
Unigene852_All
Unigene855_All
Unigene856_All
Unigene870_All
Unigene872_All
Unigene874_All
Unigene893_All
Unigene900_All
Unigene913_All
Unigene918_All
Unigene924_All
Unigene928_All
Unigene963_All
Unigene965_All
Unigene969_All
Unigene979_All
Unigene987_All
Unigene1000_All
Unigene1003_All
Unigene1005_All
Unigene1016_All
Unigene1030_All
Unigene1048_All
Unigene1056_All
Unigene1076_All
Unigene1107_All
Unigene1121_All
Unigene1127_All
Unigene1136_All
Unigene1168_All
Unigene1208_All
Unigene1224_All
Unigene1226_All
Unigene1233_All
Unigene1252_All
Unigene1259_All
Unigene1262_All
Unigene1268_All
Unigene1269_All
Unigene1283_All
Unigene1290_All
Unigene1316_All
Unigene1329_All
Unigene1336_All
Unigene1357_All
Unigene1362_All
Unigene1368_All
Unigene1393_All
Unigene1400_All
Unigene1402_All
Unigene1410_All
Unigene1412_All
Unigene1414_All
Unigene1430_All
Unigene1439_All
Unigene1441_All
Unigene1442_All
Unigene1447_All
Unigene1448_All
Unigene1451_All
Unigene1456_All
Unigene1484_All
Unigene1498_All
Unigene1543_All
Unigene1552_All
Unigene1560_All
Unigene1577_All
Unigene1591_All
Unigene1596_All
Unigene1605_All
Unigene1609_All
Unigene1663_All
Unigene1667_All
Unigene1673_All
Unigene1681_All
Unigene1696_All
Unigene1718_All
Unigene1747_All
Unigene1752_All
Unigene1763_All
Unigene1779_All
Unigene1790_All
Unigene1795_All
Unigene1812_All
Unigene1817_All
Unigene1829_All
Unigene1839_All
Unigene1846_All
Unigene1847_All
Unigene1855_All
Unigene1858_All
Unigene1865_All
Unigene1879_All
Unigene1881_All
Unigene1882_All
Unigene1890_All
Unigene1893_All
Unigene1915_All
Unigene1937_All
Unigene1954_All
Unigene1958_All
Unigene1959_All
Unigene1982_All
Unigene1988_All
Unigene1989_All
Unigene1997_All
Unigene1999_All
Unigene2002_All
Unigene2004_All
Unigene2007_All
Unigene2023_All
Unigene2043_All
Unigene2051_All
Unigene2059_All
Unigene2060_All
Unigene2062_All
Unigene2063_All
Unigene2076_All
Unigene2080_All
Unigene2085_All
Unigene2089_All
Unigene2090_All
Unigene2097_All
Unigene2098_All
Unigene2102_All
Unigene2108_All
Unigene2114_All
Unigene2142_All
Unigene2175_All
Unigene2183_All
Unigene2185_All
Unigene2186_All
Unigene2193_All
Unigene2201_All
Unigene2205_All
Unigene2219_All
Unigene2221_All
Unigene2227_All
Unigene2230_All
Unigene2233_All
Unigene2237_All
Unigene2238_All
Unigene2258_All
Unigene2281_All
Unigene2289_All
Unigene2292_All
Unigene2302_All
Unigene2309_All
Unigene2311_All
Unigene2313_All
Unigene2321_All
Unigene2322_All
Unigene2325_All
Unigene2340_All
Unigene2344_All
Unigene2355_All
Unigene2357_All
Unigene2381_All
Unigene2382_All
Unigene2385_All
Unigene2387_All
Unigene2408_All
Unigene2424_All
Unigene2449_All
Unigene2453_All
Unigene2459_All
Unigene2462_All
Unigene2464_All
Unigene2469_All
Unigene2470_All
Unigene2492_All
Unigene2495_All
Unigene2500_All
Unigene2504_All
Unigene2516_All
Unigene2522_All
Unigene2529_All
Unigene2537_All
Unigene2553_All
Unigene2561_All
Unigene2566_All
Unigene2569_All
Unigene2582_All
Unigene2585_All
Unigene2590_All
Unigene2592_All
Unigene2597_All
Unigene2598_All
Unigene2599_All
Unigene2614_All
Unigene2624_All
Unigene2626_All
Unigene2629_All
Unigene2637_All
Unigene2658_All
Unigene2721_All
Unigene2722_All
Unigene2723_All
Unigene2726_All
Unigene2737_All
Unigene2754_All
Unigene2756_All
Unigene2772_All
Unigene2785_All
Unigene2786_All
Unigene2788_All
Unigene2790_All
Unigene2804_All
Unigene2808_All
Unigene2814_All
Unigene2815_All
Unigene2816_All
Unigene2822_All
Unigene2828_All
Unigene2839_All
Unigene2840_All
Unigene2847_All
Unigene2849_All
Unigene2860_All
Unigene2861_All
Unigene2875_All
Unigene2878_All
Unigene2883_All
Unigene2886_All
Unigene2896_All
Unigene2902_All
Unigene2907_All
Unigene2926_All
Unigene2970_All
Unigene3003_All
Unigene3019_All
Unigene3032_All
Unigene3069_All
Unigene3078_All
Unigene3079_All
Unigene3088_All
Unigene3096_All
Unigene3133_All
Unigene3157_All
Unigene3169_All
Unigene3187_All
Unigene3191_All
Unigene3193_All
Unigene3197_All
Unigene3198_All
Unigene3213_All
Unigene3231_All
Unigene3232_All
Unigene3238_All
Unigene3242_All
Unigene3250_All
Unigene3257_All
Unigene3259_All
Unigene3260_All
Unigene3278_All
Unigene3291_All
Unigene3293_All
Unigene3321_All
Unigene3331_All
Unigene3367_All
Unigene3398_All
Unigene3413_All
Unigene3414_All
Unigene3425_All
Unigene3430_All
Unigene3433_All
Unigene3444_All
Unigene3469_All
Unigene3470_All
Unigene3476_All
Unigene3478_All
Unigene3479_All
Unigene3482_All
Unigene3497_All
Unigene3513_All
Unigene3514_All
Unigene3532_All
Unigene3536_All
Unigene3550_All
Unigene3551_All
Unigene3559_All
Unigene3584_All
Unigene3585_All
Unigene3596_All
Unigene3610_All
Unigene3620_All
Unigene3650_All
Unigene3673_All
Unigene3676_All
Unigene3685_All
Unigene3691_All
Unigene3703_All
Unigene3718_All
Unigene3724_All
Unigene3725_All
Unigene3745_All
Unigene3752_All
Unigene3765_All
Unigene3773_All
Unigene3792_All
Unigene3819_All
Unigene3823_All
Unigene3833_All
Unigene3844_All
Unigene3857_All
Unigene3859_All
Unigene3882_All
Unigene3896_All
Unigene3899_All
Unigene3907_All
Unigene3922_All
Unigene3947_All
Unigene3960_All
Unigene3962_All
Unigene3965_All
Unigene3978_All
Unigene3986_All
Unigene3987_All
Unigene3994_All
Unigene3996_All
Unigene3997_All
Unigene4017_All
Unigene4027_All
Unigene4028_All
Unigene4032_All
Unigene4039_All
Unigene4041_All
Unigene4067_All
Unigene4072_All
Unigene4109_All
Unigene4115_All
Unigene4139_All
Unigene4184_All
Unigene4195_All
Unigene4198_All
Unigene4224_All
Unigene4244_All
Unigene4250_All
Unigene4252_All
Unigene4255_All
Unigene4260_All
Unigene4261_All
Unigene4271_All
Unigene4277_All
Unigene4282_All
Unigene4289_All
Unigene4298_All
Unigene4303_All
Unigene4343_All
Unigene4348_All
Unigene4373_All
Unigene4379_All
Unigene4385_All
Unigene4391_All
Unigene4399_All
Unigene4414_All
Unigene4430_All
Unigene4457_All
Unigene4470_All
Unigene4478_All
Unigene4479_All
Unigene4484_All
Unigene4487_All
Unigene4497_All
Unigene4500_All
Unigene4508_All
Unigene4515_All
Unigene4524_All
Unigene4534_All
Unigene4537_All
Unigene4538_All
Unigene4540_All
Unigene4545_All
Unigene4551_All
Unigene4560_All
Unigene4564_All
Unigene4569_All
Unigene4574_All
Unigene4581_All
Unigene4588_All
Unigene4598_All
Unigene4646_All
Unigene4674_All
Unigene4677_All
Unigene4692_All
Unigene4696_All
Unigene4704_All
Unigene4724_All
Unigene4747_All
Unigene4762_All
Unigene4764_All
Unigene4775_All
Unigene4777_All
Unigene4784_All
Unigene4799_All
Unigene4800_All
Unigene4807_All
Unigene4817_All
Unigene4818_All
Unigene4844_All
Unigene4862_All
Unigene4869_All
Unigene4872_All
Unigene4891_All
Unigene4913_All
Unigene4929_All
Unigene4931_All
Unigene4938_All
Unigene4942_All
Unigene4946_All
Unigene4951_All
Unigene4956_All
Unigene4970_All
Unigene4979_All
Unigene4988_All
Unigene5000_All
Unigene5006_All
Unigene5024_All
Unigene5031_All
Unigene5033_All
Unigene5036_All
Unigene5051_All
Unigene5080_All
Unigene5093_All
Unigene5096_All
Unigene5103_All
Unigene5104_All
Unigene5106_All
Unigene5116_All
Unigene5123_All
Unigene5143_All
Unigene5152_All
Unigene5157_All
Unigene5172_All
Unigene5187_All
Unigene5192_All
Unigene5196_All
Unigene5198_All
Unigene5203_All
Unigene5220_All
Unigene5229_All
Unigene5243_All
Unigene5246_All
Unigene5271_All
Unigene5278_All
Unigene5280_All
Unigene5300_All
Unigene5302_All
Unigene5314_All
Unigene5326_All
Unigene5346_All
Unigene5350_All
Unigene5360_All
Unigene5363_All
Unigene5375_All
Unigene5385_All
Unigene5390_All
Unigene5401_All
Unigene5408_All
Unigene5419_All
Unigene5450_All
Unigene5457_All
Unigene5469_All
Unigene5477_All
Unigene5501_All
Unigene5543_All
Unigene5572_All
Unigene5580_All
Unigene5602_All
Unigene5604_All
Unigene5605_All
Unigene5642_All
Unigene5651_All
Unigene5658_All
Unigene5666_All
Unigene5667_All
Unigene5676_All
Unigene5693_All
Unigene5700_All
Unigene5714_All
Unigene5756_All
Unigene5766_All
Unigene5771_All
Unigene5772_All
Unigene5777_All
Unigene5814_All
Unigene5815_All
Unigene5827_All
Unigene5845_All
Unigene5847_All
Unigene5862_All
Unigene5863_All
Unigene5865_All
Unigene5870_All
Unigene5875_All
Unigene5885_All
Unigene5894_All
Unigene5899_All
Unigene5900_All
Unigene5902_All
Unigene5908_All
Unigene5917_All
Unigene5954_All
Unigene5959_All
Unigene5961_All
Unigene5974_All
Unigene6008_All
Unigene6014_All
Unigene6038_All
Unigene6040_All
Unigene6041_All
Unigene6055_All
Unigene6075_All
Unigene6090_All
Unigene6105_All
Unigene6115_All
Unigene6160_All
Unigene6198_All
Unigene6216_All
Unigene6258_All
Unigene6285_All
Unigene6286_All
Unigene6317_All
Unigene6359_All
Unigene6462_All
Unigene6482_All
Unigene6505_All
Unigene6511_All
Unigene6571_All
Unigene6591_All
Unigene6596_All
Unigene6635_All
Unigene6645_All
Unigene6694_All
Unigene6736_All
Unigene6771_All
Unigene6832_All
Unigene6846_All
Unigene6857_All
Unigene6876_All
Unigene6900_All
Unigene6904_All
Unigene6920_All
Unigene6950_All
Unigene6988_All
Unigene7155_All
Unigene7171_All
Unigene7182_All
Unigene7238_All
Unigene7336_All
Unigene7354_All
Unigene7360_All
Unigene7437_All
Unigene7486_All
Unigene7503_All
Unigene7552_All
Unigene7606_All
Unigene7608_All
Unigene7641_All
Unigene7670_All
Unigene7696_All
Unigene7769_All
Unigene7806_All
Unigene7808_All
Unigene7854_All
Unigene7860_All
Unigene7897_All
Unigene8028_All
Unigene8045_All
Unigene8064_All
Unigene8139_All
Unigene8141_All
Unigene8162_All
Unigene8172_All
Unigene8325_All
Unigene8340_All
Unigene8351_All
Unigene8454_All
Unigene8576_All
Unigene8602_All
Unigene8610_All
Unigene8627_All
Unigene8659_All
Unigene8675_All
Unigene8707_All
Unigene8725_All
Unigene8736_All
Unigene8818_All
Unigene8842_All
Unigene8884_All
Unigene8886_All
Unigene8937_All
Unigene8950_All
Unigene8982_All
Unigene9051_All
Unigene9083_All
Unigene9085_All
Unigene9095_All
Unigene9163_All
Unigene9193_All
Unigene9216_All
Unigene9254_All
Unigene9256_All
Unigene9262_All
Unigene9271_All
Unigene9282_All
Unigene9285_All
Unigene9296_All
Unigene9310_All
Unigene9311_All
Unigene9322_All
Unigene9325_All
Unigene9332_All
Unigene9391_All
Unigene9403_All
Unigene9410_All
Unigene9457_All
Unigene9467_All
Unigene9477_All
Unigene9485_All
Unigene9505_All
Unigene9508_All
Unigene9510_All
Unigene9535_All
Unigene9536_All
Unigene9547_All
Unigene9548_All
Unigene9562_All
Unigene9568_All
Unigene9581_All
Unigene9592_All
Unigene9621_All
Unigene9626_All
Unigene9637_All
Unigene9645_All
Unigene9660_All
Unigene9674_All
Unigene9692_All
Unigene9694_All
Unigene9705_All
Unigene9715_All
Unigene9732_All
Unigene9745_All
Unigene9750_All
Unigene9759_All
Unigene9767_All
Unigene9771_All
Unigene9801_All
Unigene9810_All
Unigene9814_All
Unigene9822_All
Unigene9825_All
Unigene9835_All
Unigene9855_All
Unigene9860_All
Unigene9873_All
Unigene9898_All
Unigene9907_All
Unigene9923_All
Unigene9925_All
Unigene9932_All
Unigene9934_All
Unigene9935_All
Unigene9939_All
Unigene9940_All
Unigene9943_All
Unigene9945_All
Unigene9946_All
Unigene9954_All
Unigene9962_All
Unigene9988_All
Unigene9989_All
Unigene9991_All
Unigene10030_All
Unigene10036_All
Unigene10046_All
Unigene10061_All
Unigene10067_All
Unigene10068_All
Unigene10086_All
Unigene10099_All
Unigene10100_All
Unigene10102_All
Unigene10110_All
Unigene10113_All
Unigene10116_All
Unigene10119_All
Unigene10121_All
Unigene10137_All
Unigene10158_All
Unigene10164_All
Unigene10165_All
Unigene10166_All
Unigene10172_All
Unigene10173_All
Unigene10189_All
Unigene10192_All
Unigene10208_All
Unigene10209_All
Unigene10213_All
Unigene10265_All
Unigene10275_All
Unigene10282_All
Unigene10284_All
Unigene10287_All
Unigene10319_All
Unigene10328_All
Unigene10332_All
Unigene10333_All
Unigene10334_All
Unigene10338_All
Unigene10340_All
Unigene10342_All
Unigene10352_All
Unigene10354_All
Unigene10369_All
Unigene10371_All
Unigene10386_All
Unigene10406_All
Unigene10417_All
Unigene10420_All
Unigene10442_All
Unigene10455_All
Unigene10460_All
Unigene10475_All
Unigene10486_All
Unigene10491_All
Unigene10495_All
Unigene10497_All
Unigene10498_All
Unigene10499_All
Unigene10505_All
Unigene10511_All
Unigene10531_All
Unigene10558_All
Unigene10562_All
Unigene10565_All
Unigene10569_All
Unigene10575_All
Unigene10585_All
Unigene10587_All
Unigene10606_All
Unigene10611_All
Unigene10617_All
Unigene10627_All
Unigene10643_All
Unigene10644_All
Unigene10646_All
Unigene10666_All
Unigene10691_All
Unigene10694_All
Unigene10695_All
Unigene10700_All
Unigene10705_All
Unigene10708_All
Unigene10741_All
Unigene10750_All
Unigene10757_All
Unigene10763_All
Unigene10775_All
Unigene10808_All
Unigene10849_All
Unigene10867_All
Unigene10899_All
Unigene10914_All
Unigene10935_All
Unigene10944_All
Unigene10954_All
Unigene10956_All
Unigene10968_All
Unigene10974_All
Unigene10975_All
Unigene10979_All
Unigene10988_All
Unigene11005_All
Unigene11017_All
Unigene11023_All
Unigene11040_All
Unigene11064_All
Unigene11075_All
Unigene11083_All
Unigene11085_All
Unigene11113_All
Unigene11124_All
Unigene11131_All
Unigene11142_All
Unigene11153_All
Unigene11158_All
Unigene11186_All
Unigene11187_All
Unigene11206_All
Unigene11233_All
Unigene11237_All
Unigene11252_All
Unigene11261_All
Unigene11280_All
Unigene11283_All
Unigene11295_All
Unigene11302_All
Unigene11324_All
Unigene11330_All
Unigene11365_All
Unigene11372_All
Unigene11380_All
Unigene11389_All
Unigene11395_All
Unigene11426_All
Unigene11436_All
Unigene11440_All
Unigene11456_All
Unigene11463_All
Unigene11469_All
Unigene11485_All
Unigene11490_All
Unigene11496_All
Unigene11507_All
Unigene11525_All
Unigene11537_All
Unigene11539_All
Unigene11564_All
Unigene11579_All
Unigene11585_All
Unigene11592_All
Unigene11593_All
Unigene11599_All
Unigene11603_All
Unigene11607_All
Unigene11611_All
Unigene11634_All
Unigene11648_All
Unigene11671_All
Unigene11677_All
Unigene11679_All
Unigene11691_All
Unigene11706_All
Unigene11710_All
Unigene11713_All
Unigene11725_All
Unigene11728_All
Unigene11742_All
Unigene11747_All
Unigene11754_All
Unigene11777_All
Unigene11796_All
Unigene11826_All
Unigene11833_All
Unigene11839_All
Unigene11845_All
Unigene11847_All
Unigene11852_All
Unigene11869_All
Unigene11872_All
Unigene11888_All
Unigene11893_All
Unigene11930_All
Unigene11948_All
Unigene11966_All
Unigene11968_All
Unigene11973_All
Unigene11978_All
Unigene11984_All
Unigene11992_All
Unigene11994_All
Unigene11995_All
Unigene11999_All
Unigene12000_All
Unigene12002_All
Unigene12021_All
Unigene12027_All
Unigene12032_All
Unigene12042_All
Unigene12053_All
Unigene12085_All
Unigene12096_All
Unigene12098_All
Unigene12099_All
Unigene12103_All
Unigene12119_All
Unigene12120_All
Unigene12122_All
Unigene12129_All
Unigene12133_All
Unigene12139_All
Unigene12146_All
Unigene12147_All
Unigene12158_All
Unigene12165_All
Unigene12170_All
Unigene12178_All
Unigene12186_All
Unigene12196_All
Unigene12198_All
Unigene12199_All
Unigene12204_All
Unigene12207_All
Unigene12212_All
Unigene12225_All
Unigene12234_All
Unigene12239_All
Unigene12241_All
Unigene12244_All
Unigene12257_All
Unigene12260_All
Unigene12262_All
Unigene12284_All
Unigene12299_All
Unigene12301_All
Unigene12310_All
Unigene12319_All
Unigene12339_All
Unigene12357_All
Unigene12361_All
Unigene12367_All
Unigene12375_All
Unigene12382_All
Unigene12386_All
Unigene12391_All
Unigene12401_All
Unigene12409_All
Unigene12414_All
Unigene12421_All
Unigene12486_All
Unigene12510_All
Unigene12521_All
Unigene12523_All
Unigene12529_All
Unigene12541_All
Unigene12562_All
Unigene12564_All
Unigene12567_All
Unigene12592_All
Unigene12605_All
Unigene12614_All
Unigene12617_All
Unigene12628_All
Unigene12649_All
Unigene12702_All
Unigene12753_All
Unigene12754_All
Unigene12777_All
Unigene12799_All
Unigene12804_All
Unigene12805_All
Unigene12808_All
Unigene12829_All
Unigene12840_All
Unigene12844_All
Unigene12857_All
Unigene12865_All
Unigene12875_All
Unigene12909_All
Unigene12916_All
Unigene12917_All
Unigene12963_All
Unigene12972_All
Unigene12978_All
Unigene12994_All
Unigene13000_All
Unigene13033_All
Unigene13042_All
Unigene13058_All
Unigene13091_All
Unigene13105_All
Unigene13119_All
Unigene13130_All
Unigene13134_All
Unigene13145_All
Unigene13167_All
Unigene13175_All
Unigene13180_All
Unigene13186_All
Unigene13190_All
Unigene13201_All
Unigene13220_All
Unigene13238_All
Unigene13243_All
Unigene13254_All
Unigene13261_All
Unigene13282_All
Unigene13290_All
Unigene13305_All
Unigene13307_All
Unigene13319_All
Unigene13329_All
Unigene13330_All
Unigene13331_All
Unigene13340_All
Unigene13363_All
Unigene13366_All
Unigene13372_All
Unigene13375_All
Unigene13385_All
Unigene13420_All
Unigene13425_All
Unigene13433_All
Unigene13449_All
Unigene13478_All
Unigene13521_All
Unigene13532_All
Unigene13562_All
Unigene13567_All
Unigene13584_All
Unigene13616_All
Unigene13633_All
Unigene13690_All
Unigene13727_All
Unigene13729_All
Unigene13732_All
Unigene13735_All
Unigene13768_All
Unigene13771_All
Unigene13782_All
Unigene13789_All
Unigene13791_All
Unigene13793_All
Unigene13822_All
Unigene13857_All
Unigene13862_All
Unigene13874_All
Unigene13934_All
Unigene14000_All
Unigene14001_All
Unigene14014_All
Unigene14031_All
Unigene14037_All
Unigene14051_All
Unigene14054_All
Unigene14068_All
Unigene14071_All
Unigene14082_All
Unigene14087_All
Unigene14142_All
Unigene14143_All
Unigene14153_All
Unigene14191_All
Unigene14196_All
Unigene14222_All
Unigene14232_All
Unigene14242_All
Unigene14259_All
Unigene14271_All
Unigene14308_All
Unigene14320_All
Unigene14348_All
Unigene14366_All
Unigene14389_All
Unigene14410_All
Unigene14413_All
Unigene14418_All
Unigene14430_All
Unigene14439_All
Unigene14448_All
Unigene14457_All
Unigene14460_All
Unigene14501_All
Unigene14554_All
Unigene14558_All
Unigene14576_All
Unigene14585_All
Unigene14590_All
Unigene14609_All
Unigene14640_All
Unigene14658_All
Unigene14696_All
Unigene14720_All
Unigene14750_All
Unigene14800_All
Unigene14816_All
Unigene14845_All
Unigene14847_All
Unigene14853_All
Unigene14895_All
Unigene14918_All
Unigene14924_All
Unigene14951_All
Unigene14955_All
Unigene14957_All
Unigene14973_All
Unigene14996_All
Unigene15021_All
Unigene15110_All
Unigene15248_All
Unigene15312_All
Unigene15591_All
Unigene15771_All
Unigene15791_All
Unigene15870_All
Unigene16241_All
Unigene16270_All
Unigene16329_All
Unigene16468_All
Unigene16587_All
Unigene16788_All
Unigene16975_All
Unigene16979_All
Unigene16982_All
Unigene16993_All
Unigene17046_All
Unigene17068_All
Unigene17083_All
Unigene17095_All
Unigene17105_All
Unigene17140_All
Unigene17141_All
Unigene17152_All
Unigene17154_All
Unigene17202_All
Unigene17235_All
Unigene17370_All
Unigene17385_All
Unigene17451_All
Unigene17475_All
Unigene17583_All
Unigene17825_All
Unigene17911_All
Unigene17913_All
Unigene17930_All
Unigene17941_All
Unigene17963_All
Unigene18131_All
Unigene18238_All
Unigene18280_All
Unigene18359_All
Unigene18504_All
Unigene18559_All
Unigene18585_All
Unigene18635_All
Unigene18646_All
Unigene18744_All
Unigene18798_All
Unigene18817_All
Unigene18835_All
Unigene18851_All
Unigene18875_All
Unigene18882_All
Unigene18958_All
Unigene18970_All
Unigene19084_All
Unigene19180_All
Unigene19210_All
Unigene19362_All
Unigene19375_All
Unigene19444_All
Unigene19647_All
Unigene19705_All
Unigene19712_All
Unigene19729_All
Unigene19735_All
Unigene19813_All
Unigene19893_All
Unigene19911_All
Unigene19918_All
Unigene19967_All
Unigene19969_All
Unigene19970_All
Unigene20149_All
Unigene20308_All
Unigene20358_All
Unigene20393_All
Unigene20611_All
Unigene20661_All
Unigene20695_All
Unigene20746_All
Unigene20765_All
Unigene20789_All
Unigene20880_All
Unigene20882_All
Unigene20895_All
Unigene20911_All
Unigene20915_All
Unigene20927_All
Unigene20928_All
Unigene20993_All
Unigene21016_All
Unigene21037_All
Unigene21038_All
Unigene21041_All
Unigene21068_All
Unigene21079_All
Unigene21086_All
Unigene21121_All
Unigene21165_All
Unigene21175_All
Unigene21177_All
Unigene21203_All
Unigene21219_All
Unigene21222_All
Unigene21228_All
Unigene21233_All
Unigene21239_All
Unigene21241_All
Unigene21271_All
Unigene21275_All
Unigene21331_All
Unigene21334_All
Unigene21356_All
Unigene21369_All
Unigene21398_All
Unigene21403_All
Unigene21408_All
Unigene21416_All
Unigene21425_All
Unigene21465_All
Unigene21467_All
Unigene21478_All
Unigene21516_All
Unigene21520_All
Unigene21639_All
Unigene21670_All
Unigene21704_All
Unigene21732_All
Unigene21748_All
Unigene21762_All
Unigene21832_All
Unigene21835_All
Unigene21842_All
Unigene21844_All
Unigene21866_All
Unigene21892_All
Unigene21909_All
Unigene21915_All
Unigene21918_All
Unigene21934_All
Unigene21974_All
Unigene21982_All
Unigene21994_All
Unigene22011_All
Unigene22021_All
Unigene22068_All
Unigene22089_All
Unigene22108_All
Unigene22115_All
Unigene22123_All
Unigene22126_All
Unigene22132_All
Unigene22134_All
Unigene22138_All
Unigene22157_All
Unigene22166_All
Unigene22181_All
Unigene22189_All
Unigene22202_All
Unigene22274_All
Unigene22281_All
Unigene22292_All
Unigene22320_All
Unigene22328_All
Unigene22358_All
Unigene22408_All
Unigene22417_All
Unigene22455_All
Unigene22495_All
Unigene22506_All
Unigene22523_All
Unigene22551_All
Unigene22568_All
Unigene22577_All
Unigene22579_All
Unigene22587_All
Unigene22590_All
Unigene22592_All
Unigene22607_All
Unigene22611_All
Unigene22636_All
Unigene22660_All
Unigene22673_All
Unigene22674_All
Unigene22697_All
Unigene22703_All
Unigene22709_All
Unigene22718_All
Unigene22738_All
Unigene22740_All
Unigene22743_All
Unigene22746_All
Unigene22761_All
Unigene22777_All
Unigene22793_All
Unigene22802_All
Unigene22803_All
Unigene22805_All
Unigene22812_All
Unigene22828_All
Unigene22832_All
Unigene22836_All
Unigene22838_All
Unigene22842_All
Unigene22846_All
Unigene22860_All
Unigene22864_All
Unigene22882_All
Unigene22888_All
Unigene22899_All
Unigene22901_All
Unigene22922_All
Unigene22931_All
Unigene22936_All
Unigene22940_All
Unigene22944_All
Unigene22970_All
Unigene22976_All
Unigene22984_All
Unigene22986_All
Unigene22988_All
Unigene22989_All
Unigene22990_All
Unigene23007_All
Unigene23021_All
Unigene23024_All
Unigene23026_All
Unigene23028_All
Unigene23029_All
Unigene23031_All
Unigene23039_All
Unigene23040_All
Unigene23043_All
Unigene23053_All
Unigene23059_All
Unigene23073_All
Unigene23086_All
Unigene23103_All
Unigene23112_All
Unigene23115_All
Unigene23139_All
Unigene23147_All
Unigene23161_All
Unigene23168_All
Unigene23172_All
Unigene23177_All
Unigene23178_All
Unigene23180_All
Unigene23184_All
Unigene23185_All
Unigene23191_All
Unigene23212_All
Unigene23213_All
Unigene23224_All
Unigene23226_All
Unigene23234_All
Unigene23238_All
Unigene23239_All
Unigene23243_All
Unigene23255_All
Unigene23261_All
Unigene23262_All
Unigene23263_All
Unigene23271_All
Unigene23273_All
Unigene23283_All
Unigene23289_All
Unigene23310_All
Unigene23319_All
Unigene23343_All
Unigene23345_All
Unigene23356_All
Unigene23362_All
Unigene23369_All
Unigene23390_All
Unigene23391_All
Unigene23392_All
Unigene23394_All
Unigene23396_All
Unigene23409_All
Unigene23424_All
Unigene23425_All
Unigene23429_All
Unigene23433_All
Unigene23455_All
Unigene23459_All
Unigene23461_All
Unigene23482_All
Unigene23483_All
Unigene23484_All
Unigene23502_All
Unigene23505_All
Unigene23509_All
Unigene23517_All
Unigene23520_All
Unigene23527_All
Unigene23540_All
Unigene23551_All
Unigene23556_All
Unigene23570_All
Unigene23616_All
Unigene23623_All
Unigene23641_All
Unigene23642_All
Unigene23671_All
Unigene23673_All
Unigene23676_All
Unigene23682_All
Unigene23695_All
Unigene23700_All
Unigene23705_All
Unigene23710_All
Unigene23718_All
Unigene23720_All
Unigene23724_All
Unigene23725_All
Unigene23728_All
Unigene23735_All
Unigene23737_All
Unigene23738_All
Unigene23740_All
Unigene23748_All
Unigene23752_All
Unigene23766_All
Unigene23778_All
Unigene23779_All
Unigene23781_All
Unigene23791_All
Unigene23792_All
Unigene23793_All
Unigene23810_All
Unigene23815_All
Unigene23821_All
Unigene23827_All
Unigene23836_All
Unigene23837_All
Unigene23843_All
Unigene23857_All
Unigene23858_All
Unigene23863_All
Unigene23866_All
Unigene23883_All
Unigene23885_All
Unigene23886_All
Unigene23890_All
Unigene23907_All
Unigene23910_All
Unigene23930_All
Unigene23932_All
Unigene23949_All
Unigene23959_All
Unigene23969_All
Unigene23980_All
Unigene23982_All
Unigene23996_All
Unigene23997_All
Unigene24000_All
Unigene24001_All
Unigene24014_All
Unigene24035_All
Unigene24041_All
Unigene24050_All
Unigene24052_All
Unigene24071_All
Unigene24079_All
Unigene24084_All
Unigene24090_All
Unigene24093_All
Unigene24096_All
Unigene24130_All
Unigene24134_All
Unigene24140_All
Unigene24141_All
Unigene24150_All
Unigene24151_All
Unigene24157_All
Unigene24161_All
Unigene24172_All
Unigene24175_All
Unigene24208_All
Unigene24221_All
Unigene24233_All
Unigene24248_All
Unigene24262_All
Unigene24267_All
Unigene24288_All
Unigene24300_All
Unigene24303_All
Unigene24325_All
Unigene24331_All
Unigene24333_All
Unigene24344_All
Unigene24347_All
Unigene24350_All
Unigene24355_All
Unigene24362_All
Unigene24370_All
Unigene24371_All
Unigene24377_All
Unigene24401_All
Unigene24413_All
Unigene24415_All
Unigene24420_All
Unigene24436_All
Unigene24441_All
Unigene24447_All
Unigene24451_All
Unigene24463_All
Unigene24465_All
Unigene24468_All
Unigene24470_All
Unigene24472_All
Unigene24477_All
Unigene24493_All
Unigene24495_All
Unigene24497_All
Unigene24515_All
Unigene24520_All
Unigene24521_All
Unigene24522_All
Unigene24524_All
Unigene24532_All
Unigene24535_All
Unigene24536_All
Unigene24539_All
Unigene24567_All
Unigene24580_All
Unigene24587_All
Unigene24589_All
Unigene24597_All
Unigene24603_All
Unigene24610_All
Unigene24624_All
Unigene24625_All
Unigene24628_All
Unigene24629_All
Unigene24636_All
Unigene24645_All
Unigene24649_All
Unigene24652_All
Unigene24664_All
Unigene24671_All
Unigene24684_All
Unigene24692_All
Unigene24699_All
Unigene24703_All
Unigene24708_All
Unigene24717_All
Unigene24719_All
Unigene24722_All
Unigene24723_All
Unigene24725_All
Unigene24730_All
Unigene24741_All
Unigene24744_All
Unigene24754_All
Unigene24758_All
Unigene24784_All
Unigene24789_All
Unigene24794_All
Unigene24806_All
Unigene24815_All
Unigene24816_All
Unigene24824_All
Unigene24831_All
Unigene24832_All
Unigene24834_All
Unigene24852_All
Unigene24857_All
Unigene24859_All
Unigene24864_All
Unigene24875_All
Unigene24883_All
Unigene24898_All
Unigene24900_All
Unigene24901_All
Unigene24902_All
Unigene24906_All
Unigene24907_All
Unigene24924_All
Unigene24947_All
Unigene24948_All
Unigene24966_All
Unigene24971_All
Unigene24973_All
Unigene24976_All
Unigene25007_All
Unigene25037_All
Unigene25061_All
Unigene25101_All
Unigene25143_All
Unigene25145_All
Unigene25150_All
Unigene25154_All
Unigene25172_All
Unigene25188_All
Unigene25199_All
Unigene25204_All
Unigene25225_All
Unigene25230_All
Unigene25244_All
Unigene25332_All
Unigene25334_All
Unigene25348_All
Unigene25366_All
Unigene25372_All
Unigene25401_All
Unigene25407_All
Unigene25418_All
Unigene25429_All
Unigene25441_All
Unigene25449_All
Unigene25471_All
Unigene25515_All
Unigene25526_All
Unigene25532_All
Unigene25533_All
Unigene25535_All
Unigene25563_All
Unigene25565_All
Unigene25573_All
Unigene25575_All
Unigene25592_All
Unigene25640_All
Unigene25647_All
Unigene25656_All
Unigene25664_All
Unigene25666_All
Unigene25667_All
Unigene25684_All
Unigene25687_All
Unigene25695_All
Unigene25722_All
Unigene25726_All
Unigene25733_All
Unigene25745_All
Unigene25749_All
Unigene25767_All
Unigene25804_All
Unigene25807_All
Unigene25808_All
Unigene25857_All
Unigene25876_All
Unigene25885_All
Unigene25892_All
Unigene25898_All
Unigene25908_All
Unigene25931_All
Unigene25932_All
Unigene25937_All
Unigene25944_All
Unigene25953_All
Unigene25958_All
Unigene25961_All
Unigene25973_All
Unigene25975_All
Unigene25979_All
Unigene25982_All
Unigene25994_All
Unigene26023_All
Unigene26034_All
Unigene26039_All
Unigene26072_All
Unigene26091_All
Unigene26101_All
Unigene26102_All
Unigene26112_All
Unigene26131_All
Unigene26134_All
Unigene26138_All
Unigene26164_All
Unigene26191_All
Unigene26212_All
Unigene26214_All
Unigene26222_All
Unigene26260_All
Unigene26273_All
Unigene26300_All
Unigene26312_All
Unigene26332_All
Unigene26343_All
Unigene26374_All
Unigene26378_All
Unigene26390_All
Unigene26395_All
Unigene26416_All
Unigene26417_All
Unigene26420_All
Unigene26468_All
Unigene26471_All
Unigene26517_All
Unigene26523_All
Unigene26530_All
Unigene26591_All
Unigene26592_All
Unigene26607_All
Unigene26609_All
Unigene26621_All
Unigene26643_All
Unigene26647_All
Unigene26656_All
Unigene26658_All
Unigene26685_All
Unigene26688_All
Unigene26701_All
Unigene26719_All
Unigene26726_All
Unigene26730_All
Unigene26732_All
Unigene26733_All
Unigene26735_All
Unigene26742_All
Unigene26767_All
Unigene26773_All
Unigene26776_All
Unigene26783_All
Unigene26792_All
Unigene26797_All
Unigene26803_All
Unigene26804_All
Unigene26828_All
Unigene26862_All
Unigene26867_All
Unigene26869_All
Unigene26879_All
Unigene26883_All
Unigene26920_All
Unigene26928_All
Unigene26947_All
Unigene26961_All
Unigene26997_All
Unigene27007_All
Unigene27012_All
Unigene27013_All
Unigene27034_All
Unigene27067_All
Unigene27068_All
Unigene27081_All
Unigene27083_All
Unigene27098_All
Unigene27106_All
Unigene27114_All
Unigene27116_All
Unigene27125_All
Unigene27132_All
Unigene27134_All
Unigene27137_All
Unigene27140_All
Unigene27147_All
Unigene27171_All
Unigene27187_All
Unigene27190_All
Unigene27194_All
Unigene27220_All
Unigene27224_All
Unigene27240_All
Unigene27251_All
Unigene27266_All
Unigene27273_All
Unigene27276_All
Unigene27278_All
Unigene27280_All
Unigene27300_All
Unigene27315_All
Unigene27332_All
Unigene27363_All
Unigene27371_All
Unigene27372_All
Unigene27384_All
Unigene27386_All
Unigene27417_All
Unigene27432_All
Unigene27448_All
Unigene27450_All
Unigene27459_All
Unigene27467_All
Unigene27484_All
Unigene27485_All
Unigene27491_All
Unigene27501_All
Unigene27520_All
Unigene27556_All
Unigene27578_All
Unigene27581_All
Unigene27597_All
Unigene27606_All
Unigene27618_All
Unigene27626_All
Unigene27640_All
Unigene27645_All
Unigene27647_All
Unigene27663_All
Unigene27678_All
Unigene27707_All
Unigene27718_All
Unigene27724_All
Unigene27726_All
Unigene27729_All
Unigene27737_All
Unigene27751_All
Unigene27774_All
Unigene27806_All
Unigene27808_All
Unigene27818_All
Unigene27823_All
Unigene27827_All
Unigene27833_All
Unigene27843_All
Unigene27844_All
Unigene27856_All
Unigene27857_All
Unigene27865_All
Unigene27875_All
Unigene27880_All
Unigene27889_All
Unigene27894_All
Unigene27896_All
Unigene27897_All
Unigene27916_All
Unigene27928_All
Unigene27953_All
Unigene27960_All
Unigene27967_All
Unigene27985_All
Unigene28004_All
Unigene28012_All
Unigene28015_All
Unigene28028_All
Unigene28042_All
Unigene28046_All
Unigene28059_All
Unigene28105_All
Unigene28129_All
Unigene28137_All
Unigene28139_All
Unigene28151_All
Unigene28155_All
Unigene28159_All
Unigene28175_All
Unigene28184_All
Unigene28186_All
Unigene28193_All
Unigene28214_All
Unigene28226_All
Unigene28229_All
Unigene28235_All
Unigene28261_All
Unigene28268_All
Unigene28273_All
Unigene28279_All
Unigene28283_All
Unigene28307_All
Unigene28334_All
Unigene28343_All
Unigene28344_All
Unigene28353_All
Unigene28363_All
Unigene28392_All
Unigene28393_All
Unigene28398_All
Unigene28409_All
Unigene28421_All
Unigene28437_All
Unigene28475_All
Unigene28478_All
Unigene28479_All
Unigene28484_All
Unigene28492_All
Unigene28517_All
Unigene28519_All
Unigene28534_All
Unigene28563_All
Unigene28572_All
Unigene28602_All
Unigene28613_All
Unigene28629_All
Unigene28643_All
Unigene28647_All
Unigene28688_All
Unigene28708_All
Unigene28719_All
Unigene28737_All
Unigene28789_All
Unigene28792_All
Unigene28797_All
Unigene28817_All
Unigene28830_All
Unigene28831_All
Unigene28835_All
Unigene28836_All
Unigene28841_All
Unigene28845_All
Unigene28859_All
Unigene28899_All
Unigene28904_All
Unigene28934_All
Unigene28935_All
Unigene28943_All
Unigene28955_All
Unigene28956_All
Unigene29027_All
Unigene29046_All
Unigene29056_All
Unigene29071_All
Unigene29080_All
Unigene29091_All
Unigene29109_All
Unigene29112_All
Unigene29117_All
Unigene29118_All
Unigene29123_All
Unigene29130_All
Unigene29138_All
Unigene29147_All
Unigene29163_All
Unigene29172_All
Unigene29181_All
Unigene29184_All
[truncated: 1,072 more rows]
