# Supplementary material for: A resource of large-scale molecular markers for monitoring Agropyron cristatum chromatin introgression in wheat background based on transcriptome sequences
Source: Sci Rep. 2017 Sep 20;7:11942. doi: 10.1038/s41598-017-12219-4 (PMC5607264; doi:10.1038/s41598-017-12219-4)
Supplement: Supplementary file 6 — Supplementary Table 5 [file 41598_2017_12219_MOESM6_ESM.xls]

## Sheet: Sheet1
Supplementary Table 5 The lists of 680 EST-STS markers specific for A. cristatum 6P chromosome in wheat background
Unigene ID	Chromosome location
Unigene139_All	6P
Unigene147_All	6P
Unigene247_All	6P
Unigene343_All	6P
Unigene425_All	6P
Unigene679_All	6P
Unigene741_All	6P
Unigene795_All	6P
Unigene801_All	6P
Unigene900_All	6P
Unigene1016_All	6P
Unigene1121_All	6P
Unigene1127_All	6P
Unigene1368_All	6P
Unigene1391_All	6P
Unigene1442_All	6P
Unigene1667_All	6P
Unigene2023_All	6P
Unigene2051_All	6P
Unigene2062_All	6P
Unigene2097_All	6P
Unigene2258_All	6P
Unigene2325_All	6P
Unigene2453_All	6P
Unigene2459_All	6P
Unigene2637_All	6P
Unigene2720_All	6P
Unigene2861_All	6P
Unigene2947_All	6P
Unigene2970_All	6P
Unigene3242_All	6P
Unigene3413_All	6P
Unigene3414_All	6P
Unigene3466_All	6P
Unigene3470_All	6P
Unigene3585_All	6P
Unigene3833_All	6P
Unigene3896_All	6P
Unigene3922_All	6P
Unigene3960_All	6P
Unigene3997_All	6P
Unigene4067_All	6P
Unigene4091_All	6P
Unigene4198_All	6P
Unigene4282_All	6P
Unigene4348_All	6P
Unigene4356_All	6P
Unigene4391_All	6P
Unigene4399_All	6P
Unigene4497_All	6P
Unigene4527_All	6P
Unigene4537_All	6P
Unigene4543_All	6P
Unigene4674_All	6P
Unigene4790_All	6P
Unigene4799_All	6P
Unigene4970_All	6P
Unigene4979_All	6P
Unigene5093_All	6P
Unigene5103_All	6P
Unigene5104_All	6P
Unigene5226_All	6P
Unigene5246_All	6P
Unigene5271_All	6P
Unigene5298_All	6P
Unigene5326_All	6P
Unigene5390_All	6P
Unigene5532_All	6P
Unigene5543_All	6P
Unigene5572_All	6P
Unigene5603_All	6P
Unigene5604_All	6P
Unigene5651_All	6P
Unigene5692_All	6P
Unigene5827_All	6P
Unigene5878_All	6P
Unigene5894_All	6P
Unigene5914_All	6P
Unigene5917_All	6P
Unigene6008_All	6P
Unigene6115_All	6P
Unigene6118_All	6P
Unigene6160_All	6P
Unigene6216_All	6P
Unigene6342_All	6P
Unigene6359_All	6P
Unigene6450_All	6P
Unigene6505_All	6P
Unigene6571_All	6P
Unigene6596_All	6P
Unigene6694_All	6P
Unigene6714_All	6P
Unigene6816_All	6P
Unigene6832_All	6P
Unigene6900_All	6P
Unigene6920_All	6P
Unigene6950_All	6P
Unigene7070_All	6P
Unigene7094_All	6P
Unigene7155_All	6P
Unigene7171_All	6P
Unigene7336_All	6P
Unigene7354_All	6P
Unigene7503_All	6P
Unigene7540_All	6P
Unigene7798_All	6P
Unigene7806_All	6P
Unigene7860_All	6P
Unigene7897_All	6P
Unigene8064_All	6P
Unigene8139_All	6P
Unigene8141_All	6P
Unigene8340_All	6P
Unigene8659_All	6P
Unigene8675_All	6P
Unigene8736_All	6P
Unigene8884_All	6P
Unigene8886_All	6P
Unigene8937_All	6P
Unigene8950_All	6P
Unigene8962_All	6P
Unigene9322_All	6P
Unigene9332_All	6P
Unigene9396_All	6P
Unigene9467_All	6P
Unigene9536_All	6P
Unigene9581_All	6P
Unigene9592_All	6P
Unigene9612_All	6P
Unigene9707_All	6P
Unigene9745_All	6P
Unigene9759_All	6P
Unigene9814_All	6P
Unigene9835_All	6P
Unigene9885_All	6P
Unigene9925_All	6P
Unigene9954_All	6P
Unigene10030_All	6P
Unigene10119_All	6P
Unigene10188_All	6P
Unigene10192_All	6P
Unigene10417_All	6P
Unigene10486_All	6P
Unigene10562_All	6P
Unigene10617_All	6P
Unigene10644_All	6P
Unigene10741_All	6P
Unigene10775_All	6P
Unigene10867_All	6P
Unigene10914_All	6P
Unigene11064_All	6P
Unigene11170_All	6P
Unigene11252_All	6P
Unigene11295_All	6P
Unigene11440_All	6P
Unigene11485_All	6P
Unigene11492_All	6P
Unigene11496_All	6P
Unigene11564_All	6P
Unigene11634_All	6P
Unigene11725_All	6P
Unigene11888_All	6P
Unigene11930_All	6P
Unigene11981_All	6P
Unigene12021_All	6P
Unigene12032_All	6P
Unigene12098_All	6P
Unigene12119_All	6P
Unigene12120_All	6P
Unigene12196_All	6P
Unigene12199_All	6P
Unigene12306_All	6P
Unigene12310_All	6P
Unigene12414_All	6P
Unigene12510_All	6P
Unigene12562_All	6P
Unigene12567_All	6P
Unigene12684_All	6P
Unigene12799_All	6P
Unigene12840_All	6P
Unigene13119_All	6P
Unigene13145_All	6P
Unigene13167_All	6P
Unigene13186_All	6P
Unigene13190_All	6P
Unigene13191_All	6P
Unigene13230_All	6P
Unigene13372_All	6P
Unigene13375_All	6P
Unigene13420_All	6P
Unigene13449_All	6P
Unigene13521_All	6P
Unigene13584_All	6P
Unigene13616_All	6P
Unigene13703_All	6P
Unigene13768_All	6P
Unigene13771_All	6P
Unigene13793_All	6P
Unigene13981_All	6P
Unigene14087_All	6P
Unigene14153_All	6P
Unigene14320_All	6P
Unigene14443_All	6P
Unigene14460_All	6P
Unigene14585_All	6P
Unigene14590_All	6P
Unigene14707_All	6P
Unigene14720_All	6P
Unigene14984_All	6P
Unigene14996_All	6P
Unigene14997_All	6P
Unigene15008_All	6P
Unigene15021_All	6P
Unigene15435_All	6P
Unigene15771_All	6P
Unigene15840_All	6P
Unigene15870_All	6P
Unigene15911_All	6P
Unigene16241_All	6P
Unigene16270_All	6P
Unigene16468_All	6P
Unigene16471_All	6P
Unigene16587_All	6P
Unigene16660_All	6P
Unigene16979_All	6P
Unigene16993_All	6P
Unigene17105_All	6P
Unigene17235_All	6P
Unigene17741_All	6P
Unigene17825_All	6P
Unigene18359_All	6P
Unigene18635_All	6P
Unigene19375_All	6P
Unigene19647_All	6P
Unigene20149_All	6P
Unigene20746_All	6P
Unigene20790_All	6P
Unigene20838_All	6P
Unigene20915_All	6P
Unigene20947_All	6P
Unigene21026_All	6P
Unigene21038_All	6P
Unigene21057_All	6P
Unigene21072_All	6P
Unigene21165_All	6P
Unigene21241_All	6P
Unigene21274_All	6P
Unigene21389_All	6P
Unigene21507_All	6P
Unigene21572_All	6P
Unigene21670_All	6P
Unigene21675_All	6P
Unigene21704_All	6P
Unigene21722_All	6P
Unigene21762_All	6P
Unigene21844_All	6P
Unigene21892_All	6P
Unigene21899_All	6P
Unigene21934_All	6P
Unigene21944_All	6P
Unigene21971_All	6P
Unigene21994_All	6P
Unigene22066_All	6P
Unigene22271_All	6P
Unigene22320_All	6P
Unigene22323_All	6P
Unigene22330_All	6P
Unigene22396_All	6P
Unigene22551_All	6P
Unigene22571_All	6P
Unigene22577_All	6P
Unigene22578_All	6P
Unigene22579_All	6P
Unigene22586_All	6P
Unigene22590_All	6P
Unigene22831_All	6P
Unigene22862_All	6P
Unigene22988_All	6P
Unigene23028_All	6P
Unigene23029_All	6P
Unigene23031_All	6P
Unigene23053_All	6P
Unigene23168_All	6P
Unigene23177_All	6P
Unigene23261_All	6P
Unigene23283_All	6P
Unigene23309_All	6P
Unigene23425_All	6P
Unigene23463_All	6P
Unigene23520_All	6P
Unigene23540_All	6P
Unigene23551_All	6P
Unigene23708_All	6P
Unigene23718_All	6P
Unigene23735_All	6P
Unigene23843_All	6P
Unigene23901_All	6P
Unigene24000_All	6P
Unigene24014_All	6P
Unigene24031_All	6P
Unigene24041_All	6P
Unigene24093_All	6P
Unigene24157_All	6P
Unigene24347_All	6P
Unigene24350_All	6P
Unigene24412_All	6P
Unigene24532_All	6P
Unigene24535_All	6P
Unigene24625_All	6P
Unigene24645_All	6P
Unigene24652_All	6P
Unigene24789_All	6P
Unigene24924_All	6P
Unigene24966_All	6P
Unigene25418_All	6P
Unigene25492_All	6P
Unigene25563_All	6P
Unigene25944_All	6P
Unigene26212_All	6P
Unigene26468_All	6P
Unigene26621_All	6P
Unigene26658_All	6P
Unigene26685_All	6P
Unigene26719_All	6P
Unigene26783_All	6P
Unigene26920_All	6P
Unigene26961_All	6P
Unigene27067_All	6P
Unigene27132_All	6P
Unigene27224_All	6P
Unigene27300_All	6P
Unigene27332_All	6P
Unigene27533_All	6P
Unigene27597_All	6P
Unigene27640_All	6P
Unigene28077_All	6P
Unigene28129_All	6P
Unigene28139_All	6P
Unigene28283_All	6P
Unigene28288_All	6P
Unigene28322_All	6P
Unigene28393_All	6P
Unigene28475_All	6P
Unigene28517_All	6P
Unigene28904_All	6P
Unigene28934_All	6P
Unigene29017_All	6P
Unigene29172_All	6P
Unigene29184_All	6P
Unigene29313_All	6P
Unigene29606_All	6P
Unigene29713_All	6P
Unigene29972_All	6P
Unigene29995_All	6P
Unigene30328_All	6P
Unigene31057_All	6P
Unigene31114_All	6P
Unigene31272_All	6P
Unigene31726_All	6P
Unigene32015_All	6P
Unigene32080_All	6P
Unigene32317_All	6P
Unigene32406_All	6P
Unigene32430_All	6P
Unigene32809_All	6P
Unigene32852_All	6P
Unigene32866_All	6P
Unigene32910_All	6P
Unigene32998_All	6P
Unigene33120_All	6P
Unigene33169_All	6P
Unigene33234_All	6P
Unigene33256_All	6P
Unigene33277_All	6P
Unigene33279_All	6P
Unigene33525_All	6P
Unigene33542_All	6P
Unigene33556_All	6P
Unigene33578_All	6P
Unigene33626_All	6P
Unigene33740_All	6P
Unigene33764_All	6P
Unigene33815_All	6P
Unigene33878_All	6P
Unigene33961_All	6P
Unigene34162_All	6P
Unigene34217_All	6P
Unigene34292_All	6P
Unigene34306_All	6P
Unigene34324_All	6P
Unigene34596_All	6P
Unigene34777_All	6P
Unigene34838_All	6P
Unigene35876_All	6P
Unigene35998_All	6P
Unigene36424_All	6P
Unigene36521_All	6P
Unigene36567_All	6P
Unigene36601_All	6P
Unigene36931_All	6P
Unigene37000_All	6P
Unigene37245_All	6P
Unigene37790_All	6P
Unigene37927_All	6P
Unigene38063_All	6P
Unigene38176_All	6P
Unigene38207_All	6P
Unigene38334_All	6P
Unigene38370_All	6P
Unigene38380_All	6P
Unigene38473_All	6P
Unigene38580_All	6P
Unigene38704_All	6P
Unigene38847_All	6P
Unigene39059_All	6P
Unigene39065_All	6P
Unigene39132_All	6P
Unigene39199_All	6P
Unigene39237_All	6P
Unigene39749_All	6P
Unigene39755_All	6P
Unigene39837_All	6P
Unigene40380_All	6P
Unigene40496_All	6P
Unigene41295_All	6P
Unigene41404_All	6P
Unigene41861_All	6P
Unigene41895_All	6P
Unigene42189_All	6P
Unigene42425_All	6P
Unigene42472_All	6P
Unigene42676_All	6P
Unigene42699_All	6P
Unigene42800_All	6P
Unigene42814_All	6P
Unigene42823_All	6P
Unigene43000_All	6P
Unigene43176_All	6P
Unigene43266_All	6P
Unigene43446_All	6P
Unigene43729_All	6P
Unigene43744_All	6P
Unigene43751_All	6P
Unigene43898_All	6P
Unigene44081_All	6P
Unigene44194_All	6P
Unigene44282_All	6P
Unigene44376_All	6P
Unigene44571_All	6P
Unigene44592_All	6P
Unigene44614_All	6P
Unigene44640_All	6P
Unigene44700_All	6P
Unigene44768_All	6P
Unigene44772_All	6P
Unigene44824_All	6P
Unigene44879_All	6P
Unigene45087_All	6P
Unigene45096_All	6P
Unigene45189_All	6P
Unigene45217_All	6P
Unigene45300_All	6P
Unigene45321_All	6P
Unigene45372_All	6P
Unigene45520_All	6P
Unigene45550_All	6P
Unigene45584_All	6P
Unigene45592_All	6P
Unigene45718_All	6P
Unigene45733_All	6P
Unigene45851_All	6P
Unigene45882_All	6P
Unigene45914_All	6P
Unigene45953_All	6P
Unigene46024_All	6P
Unigene46084_All	6P
Unigene46236_All	6P
Unigene46261_All	6P
Unigene46304_All	6P
Unigene46331_All	6P
Unigene46338_All	6P
Unigene46632_All	6P
Unigene46789_All	6P
Unigene46841_All	6P
Unigene46881_All	6P
Unigene46901_All	6P
Unigene46925_All	6P
Unigene46934_All	6P
Unigene47277_All	6P
Unigene47311_All	6P
Unigene47387_All	6P
Unigene47394_All	6P
Unigene47564_All	6P
Unigene47569_All	6P
Unigene47677_All	6P
Unigene47686_All	6P
Unigene48008_All	6P
Unigene48050_All	6P
Unigene48272_All	6P
Unigene48400_All	6P
Unigene48537_All	6P
Unigene48670_All	6P
Unigene48745_All	6P
Unigene49312_All	6P
Unigene49351_All	6P
Unigene49472_All	6P
Unigene49553_All	6P
Unigene49570_All	6P
Unigene49994_All	6P
Unigene50099_All	6P
Unigene50132_All	6P
Unigene50266_All	6P
Unigene50281_All	6P
Unigene50357_All	6P
Unigene50358_All	6P
Unigene50461_All	6P
Unigene50622_All	6P
Unigene50760_All	6P
Unigene50926_All	6P
Unigene51031_All	6P
Unigene51191_All	6P
Unigene51639_All	6P
Unigene51915_All	6P
Unigene51949_All	6P
Unigene51967_All	6P
Unigene52016_All	6P
Unigene52117_All	6P
Unigene52164_All	6P
Unigene52189_All	6P
Unigene52208_All	6P
Unigene52240_All	6P
Unigene52698_All	6P
Unigene52861_All	6P
Unigene52905_All	6P
Unigene53011_All	6P
Unigene53109_All	6P
Unigene53113_All	6P
Unigene53235_All	6P
Unigene53656_All	6P
Unigene53772_All	6P
Unigene53783_All	6P
Unigene54033_All	6P
Unigene54118_All	6P
Unigene54493_All	6P
Unigene54582_All	6P
Unigene54710_All	6P
Unigene54885_All	6P
Unigene55082_All	6P
Unigene55603_All	6P
Unigene56089_All	6P
Unigene56373_All	6P
Unigene56555_All	6P
Unigene56823_All	6P
Unigene56883_All	6P
Unigene57049_All	6P
Unigene57384_All	6P
Unigene57412_All	6P
Unigene57461_All	6P
Unigene57787_All	6P
Unigene58288_All	6P
Unigene58357_All	6P
Unigene58416_All	6P
Unigene58495_All	6P
Unigene58822_All	6P
Unigene58825_All	6P
Unigene58866_All	6P
Unigene58939_All	6P
Unigene59024_All	6P
Unigene59045_All	6P
Unigene59358_All	6P
Unigene59658_All	6P
Unigene60186_All	6P
Unigene60386_All	6P
Unigene60656_All	6P
Unigene60782_All	6P
Unigene60936_All	6P
Unigene61282_All	6P
Unigene61305_All	6P
Unigene61550_All	6P
Unigene62112_All	6P
Unigene62764_All	6P
Unigene62766_All	6P
Unigene62814_All	6P
Unigene62938_All	6P
Unigene62989_All	6P
Unigene63475_All	6P
Unigene63857_All	6P
Unigene64017_All	6P
Unigene64429_All	6P
Unigene64455_All	6P
Unigene64456_All	6P
Unigene64529_All	6P
Unigene64768_All	6P
Unigene64830_All	6P
Unigene64868_All	6P
Unigene64900_All	6P
Unigene64905_All	6P
Unigene65171_All	6P
Unigene65276_All	6P
Unigene65483_All	6P
Unigene66026_All	6P
Unigene66533_All	6P
Unigene66596_All	6P
Unigene66807_All	6P
Unigene67663_All	6P
Unigene68020_All	6P
Unigene68025_All	6P
Unigene68035_All	6P
Unigene68367_All	6P
Unigene68493_All	6P
Unigene69253_All	6P
Unigene69490_All	6P
Unigene69717_All	6P
Unigene70146_All	6P
Unigene70659_All	6P
Unigene71047_All	6P
Unigene71161_All	6P
Unigene71349_All	6P
Unigene71415_All	6P
Unigene71599_All	6P
Unigene71677_All	6P
Unigene71983_All	6P
Unigene72344_All	6P
Unigene72539_All	6P
Unigene72604_All	6P
Unigene72836_All	6P
Unigene72881_All	6P
Unigene72951_All	6P
Unigene73399_All	6P
Unigene73486_All	6P
Unigene1456_All	6P
Unigene3691_All	6P
Unigene3986_All	6P
Unigene4303_All	6P
Unigene5457_All	6P
Unigene10086_All	6P
Unigene11259_All	6P
Unigene11710_All	6P
Unigene12225_All	6P
Unigene21102_All	6P
Unigene24472_All	6P
Unigene27827_All	6P
Unigene30229_All	6P
Unigene34445_All	6P
Unigene38419_All	6P
Unigene38460_All	6P
Unigene44567_All	6P
Unigene49213_All	6P
Unigene58310_All	6P
Unigene64366_All	6P
Unigene22078_All	6P
Unigene24233_All	6P
Unigene24904_All	6P
Unigene29260_All	6P
Unigene38902_All	6P
Unigene49628_All	6P
Unigene61563_All	6P
Unigene63288_All	6P
Unigene33334_All	6P
Unigene41662_All	6P
Unigene42449_All	6P
Unigene43214_All	6P
Unigene46710_All	6P
Unigene47813_All	6P
Unigene56851_All	6P
Unigene63267_All	6P
Unigene63735_All	6P
Unigene64289_All	6P
Unigene64367_All	6P
Unigene64410_All	6P
Unigene64530_All	6P
Unigene65343_All	6P
Unigene68201_All	6P
Unigene68258_All	6P
Unigene68408_All	6P
Unigene68737_All	6P
Unigene68806_All	6P
Unigene70051_All	6P
Unigene70281_All	6P
Unigene71770_All	6P
